# Supplementary material for: Effect of internal phase particle size on properties of site mixed emulsion explosive at plateau environment
Source: Sci Rep. 2024 Apr 12;14:8549. doi: 10.1038/s41598-024-59215-z (PMC11014911; doi:10.1038/s41598-024-59215-z)
Supplement: Supplementary file 1 — Supplementary Information. [file 41598_2024_59215_MOESM1_ESM.zip]

Archive with 7 entries (7 files):
- detonation velocity.xls
- DTG.xls
- fitted curve.xls
- grain size.xls
- Shock pressure.xls
- TG.xls
- Viscosity-temperature curve.xls
