# Supplementary material for: Effect of internal phase particle size on properties of site mixed emulsion explosive at plateau environment
Source: Sci Rep. 2024 Apr 12;14:8549. doi: 10.1038/s41598-024-59215-z (PMC11014911; doi:10.1038/s41598-024-59215-z)
Supplement: Supplementary file 1 — Supplementary Information. [file 41598_2024_59215_MOESM1_ESM.zip › detonation velocity.xls]

## Sheet: Sheet1
Rotation speed/r·min-1	Altitude/m	detonation velocity/m·s-1
1200	0	3516
	2500	3289
	4500	3108
1400	0	3579
	2500	3457
	4500	3315
1600	0	3684
	2500	3597
	4500	3477
