# Supplementary material for: Effect of internal phase particle size on properties of site mixed emulsion explosive at plateau environment
Source: Sci Rep. 2024 Apr 12;14:8549. doi: 10.1038/s41598-024-59215-z (PMC11014911; doi:10.1038/s41598-024-59215-z)
Supplement: Supplementary file 1 — Supplementary Information. [file 41598_2024_59215_MOESM1_ESM.zip › DTG.xls]

## Sheet: Sheet1
1200r/min									1400r/min									1600r/min
30	-0.000863289	30	-0.000363178	30	-0.000779043	30	-0.000662074		30	-0.000193416	30	-0.000661452	30	-0.000559095	30	-0.000571598		30	-0.00161	30	-0.00116	30	-0.00057718	30	-0.000487344
30.0833	-0.000863289	30.1667	-0.000363178	30.25	-0.000779043	30.3333	-0.000662074		30.0833	-0.000193416	30.1667	-0.000661452	30.25	-0.000559095	30.3333	-0.000571598		30.0833	-0.00161	30.1667	-0.00116	30.25	-0.00057718	30.3333	-0.000487344
30.1667	-0.000863289	30.3333	-0.000363178	30.5	-0.000779043	30.6667	-0.000662074		30.1667	-0.000193416	30.3333	-0.000661452	30.5	-0.000559095	30.6667	-0.000571598		30.1667	-0.00161	30.3333	-0.00116	30.5	-0.00057718	30.6667	-0.000487344
30.25	-0.000863289	30.5	-0.000363178	30.75	-0.000779043	31	-0.000662074		30.25	-0.000193416	30.5	-0.000661452	30.75	-0.000559095	31	-0.000571598		30.25	-0.00161	30.5	-0.00116	30.75	-0.00057718	31	-0.000487344
30.3333	-0.000863289	30.6667	-0.000363178	31	-0.000779043	31.3333	-0.000662074		30.3333	-0.000193416	30.6667	-0.000661452	31	-0.000559095	31.3333	-0.000571598		30.3333	-0.00161	30.6667	-0.00116	31	-0.00057718	31.3333	-0.000487344
30.4167	-0.000863289	30.8333	-0.000363178	31.25	-0.000779043	31.6667	-0.000662074		30.4167	-0.000193416	30.8333	-0.000661452	31.25	-0.000559095	31.6667	-0.000571598		30.4167	-0.00161	30.8333	-0.00116	31.25	-0.00057718	31.6667	-0.000487344
30.5	-0.000863289	31	-0.000363178	31.5	-0.000779043	32	-0.000662074		30.5	-0.000193416	31	-0.000661452	31.5	-0.000559095	32	-0.000571598		30.5	-0.00161	31	-0.00116	31.5	-0.00057718	32	-0.000487344
30.5833	-0.000863289	31.1667	-0.000363178	31.75	-0.000779043	32.3333	-0.000662074		30.5833	-0.000193416	31.1667	-0.000661452	31.75	-0.000559095	32.3333	-0.000571598		30.5833	-0.00161	31.1667	-0.00116	31.75	-0.00057718	32.3333	-0.000487344
30.6667	-0.000863289	31.3333	-0.000363178	32	-0.000779043	32.6667	-0.000662074		30.6667	-0.000193416	31.3333	-0.000661452	32	-0.000559095	32.6667	-0.000571598		30.6667	-0.00161	31.3333	-0.00116	32	-0.00057718	32.6667	-0.000487344
30.75	-0.000863289	31.5	-0.000363178	32.25	-0.000779043	33	-0.000662074		30.75	-0.000193416	31.5	-0.000661452	32.25	-0.000559095	33	-0.000571598		30.75	-0.00161	31.5	-0.00116	32.25	-0.00057718	33	-0.000487344
30.8333	-0.000863289	31.6667	-0.000363178	32.5	-0.000779043	33.3333	-0.000662074		30.8333	-0.000193416	31.6667	-0.000661452	32.5	-0.000559095	33.3333	-0.000571598		30.8333	-0.00161	31.6667	-0.00116	32.5	-0.00057718	33.3333	-0.000487344
30.9167	-0.000863289	31.8333	-0.000363178	32.75	-0.000779043	33.6667	-0.000662074		30.9167	-0.000193416	31.8333	-0.000661452	32.75	-0.000559095	33.6667	-0.000571598		30.9167	-0.00161	31.8333	-0.00116	32.75	-0.00057718	33.6667	-0.000487344
31	-0.000863289	32	-0.000363178	33	-0.000779043	34	-0.000662074		31	-0.000193416	32	-0.000661452	33	-0.000559095	34	-0.000571598		31	-0.00161	32	-0.00116	33	-0.00057718	34	-0.000487344
31.0833	-0.000863289	32.1667	-0.000363178	33.25	-0.000779043	34.3333	-0.000662074		31.0833	-0.000193416	32.1667	-0.000661452	33.25	-0.000559095	34.3333	-0.000571598		31.0833	-0.00161	32.1667	-0.00116	33.25	-0.00057718	34.3333	-0.000487344
31.1667	-0.000863289	32.3333	-0.000363178	33.5	-0.000779043	34.6667	-0.000662074		31.1667	-0.000193416	32.3333	-0.000661452	33.5	-0.000559095	34.6667	-0.000571598		31.1667	-0.00161	32.3333	-0.00116	33.5	-0.00057718	34.6667	-0.000487344
31.25	-0.000863289	32.5	-0.000363178	33.75	-0.000779043	35	-0.000662074		31.25	-0.000193416	32.5	-0.000661452	33.75	-0.000559095	35	-0.000571598		31.25	-0.00161	32.5	-0.00116	33.75	-0.00057718	35	-0.000487344
31.3333	-0.000863289	32.6667	-0.000363178	34	-0.000779043	35.3333	-0.000662074		31.3333	-0.000193416	32.6667	-0.000661452	34	-0.000559095	35.3333	-0.000571598		31.3333	-0.00161	32.6667	-0.00116	34	-0.00057718	35.3333	-0.000487344
31.4167	-0.000863289	32.8333	-0.000363178	34.25	-0.000779043	35.6667	-0.000662074		31.4167	-0.000193416	32.8333	-0.000661452	34.25	-0.000559095	35.6667	-0.000571598		31.4167	-0.00161	32.8333	-0.00116	34.25	-0.00057718	35.6667	-0.000487344
31.5	-0.000863289	33	-0.000363178	34.5	-0.000779043	36	-0.000662074		31.5	-0.000193416	33	-0.000661452	34.5	-0.000559095	36	-0.000571598		31.5	-0.00161	33	-0.00116	34.5	-0.00057718	36	-0.000487344
31.5833	-0.000863289	33.1667	-0.000363178	34.75	-0.000779043	36.3333	-0.000662074		31.5833	-0.000193416	33.1667	-0.000661452	34.75	-0.000559095	36.3333	-0.000571598		31.5833	-0.00161	33.1667	-0.00116	34.75	-0.00057718	36.3333	-0.000487344
31.6667	-0.000863289	33.3333	-0.000363178	35	-0.000779043	36.6667	-0.000662074		31.6667	-0.000193416	33.3333	-0.000661452	35	-0.000559095	36.6667	-0.000571598		31.6667	-0.00161	33.3333	-0.00116	35	-0.00057718	36.6667	-0.000487344
31.75	-0.000863289	33.5	-0.000363178	35.25	-0.000779043	37	-0.000662074		31.75	-0.000193416	33.5	-0.000661452	35.25	-0.000559095	37	-0.000571598		31.75	-0.00161	33.5	-0.00116	35.25	-0.00057718	37	-0.000487344
31.8333	-0.000863289	33.6667	-0.000363178	35.5	-0.000779043	37.3333	-0.000662074		31.8333	-0.000193416	33.6667	-0.000661452	35.5	-0.000559095	37.3333	-0.000571598		31.8333	-0.00161	33.6667	-0.00116	35.5	-0.00057718	37.3333	-0.000487344
31.9167	-0.000863289	33.8333	-0.000363178	35.75	-0.000779043	37.6667	-0.000662074		31.9167	-0.000193416	33.8333	-0.000661452	35.75	-0.000559095	37.6667	-0.000571598		31.9167	-0.00161	33.8333	-0.00116	35.75	-0.00057718	37.6667	-0.000487344
32	-0.000863289	34	-0.000363178	36	-0.000779043	38	-0.000662074		32	-0.000193416	34	-0.000661452	36	-0.000559095	38	-0.000571598		32	-0.00161	34	-0.00116	36	-0.00057718	38	-0.000487344
32.0833	-0.000863289	34.1667	-0.000363178	36.25	-0.000779043	38.3333	-0.000662074		32.0833	-0.000193416	34.1667	-0.000661452	36.25	-0.000559095	38.3333	-0.000571598		32.0833	-0.00161	34.1667	-0.00116	36.25	-0.00057718	38.3333	-0.000487344
32.1667	-0.000863289	34.3333	-0.000363178	36.5	-0.000779043	38.6667	-0.000662074		32.1667	-0.000193416	34.3333	-0.000661452	36.5	-0.000559095	38.6667	-0.000571598		32.1667	-0.00161	34.3333	-0.00116	36.5	-0.00057718	38.6667	-0.000487344
32.25	-0.000863289	34.5	-0.000363178	36.75	-0.000779043	39	-0.000662074		32.25	-0.000193416	34.5	-0.000661452	36.75	-0.000559095	39	-0.000571598		32.25	-0.00161	34.5	-0.00116	36.75	-0.00057718	39	-0.000487344
32.3333	-0.000863289	34.6667	-0.000363178	37	-0.000779043	39.3333	-0.000662074		32.3333	-0.000193416	34.6667	-0.000661452	37	-0.000559095	39.3333	-0.000571598		32.3333	-0.00161	34.6667	-0.00116	37	-0.00057718	39.3333	-0.000487344
32.4167	-0.000863289	34.8333	-0.000363178	37.25	-0.000779043	39.6667	-0.000662074		32.4167	-0.000193416	34.8333	-0.000661452	37.25	-0.000559095	39.6667	-0.000571598		32.4167	-0.00161	34.8333	-0.00116	37.25	-0.00057718	39.6667	-0.000487344
32.5	-0.000863289	35	-0.000363178	37.5	-0.000779043	40	-0.000662074		32.5	-0.000193416	35	-0.000661452	37.5	-0.000559095	40	-0.000571598		32.5	-0.00161	35	-0.00116	37.5	-0.00057718	40	-0.000487344
32.5833	-0.000863289	35.1667	-0.000363178	37.75	-0.000779043	40.3333	-0.000662074		32.5833	-0.000193416	35.1667	-0.000661452	37.75	-0.000559095	40.3333	-0.000571598		32.5833	-0.00161	35.1667	-0.00116	37.75	-0.00057718	40.3333	-0.000487344
32.6667	-0.000863289	35.3333	-0.000363178	38	-0.000779043	40.6667	-0.000662074		32.6667	-0.000193416	35.3333	-0.000661452	38	-0.000559095	40.6667	-0.000571598		32.6667	-0.00161	35.3333	-0.00116	38	-0.00057718	40.6667	-0.000487344
32.75	-0.000863289	35.5	-0.000363178	38.25	-0.000779043	41	-0.000662074		32.75	-0.000193416	35.5	-0.000661452	38.25	-0.000559095	41	-0.000571598		32.75	-0.00161	35.5	-0.00116	38.25	-0.00057718	41	-0.000487344
32.8333	-0.000863289	35.6667	-0.000363178	38.5	-0.000779043	41.3333	-0.000662074		32.8333	-0.000193416	35.6667	-0.000661452	38.5	-0.000559095	41.3333	-0.000571598		32.8333	-0.00161	35.6667	-0.00116	38.5	-0.00057718	41.3333	-0.000487344
32.9167	-0.000863289	35.8333	-0.000363178	38.75	-0.000779043	41.6667	-0.000662074		32.9167	-0.000193416	35.8333	-0.000661452	38.75	-0.000559095	41.6667	-0.000571598		32.9167	-0.00161	35.8333	-0.00116	38.75	-0.00057718	41.6667	-0.000487344
33	-0.000863289	36	-0.000363178	39	-0.000779043	42	-0.000662074		33	-0.000193416	36	-0.000661452	39	-0.000559095	42	-0.000571598		33	-0.00161	36	-0.00116	39	-0.00057718	42	-0.000487344
33.0833	-0.000863289	36.1667	-0.000363178	39.25	-0.000779043	42.3333	-0.000662074		33.0833	-0.000193416	36.1667	-0.000661452	39.25	-0.000559095	42.3333	-0.000571598		33.0833	-0.00161	36.1667	-0.00116	39.25	-0.00057718	42.3333	-0.000487344
33.1667	-0.000863289	36.3333	-0.000363178	39.5	-0.000779043	42.6667	-0.000662074		33.1667	-0.000193416	36.3333	-0.000661452	39.5	-0.000559095	42.6667	-0.000571598		33.1667	-0.00161	36.3333	-0.00116	39.5	-0.00057718	42.6667	-0.000487344
33.25	-0.000863289	36.5	-0.000363178	39.75	-0.000779043	43	-0.000662074		33.25	-0.000193416	36.5	-0.000661452	39.75	-0.000559095	43	-0.000571598		33.25	-0.00161	36.5	-0.00116	39.75	-0.00057718	43	-0.000487344
33.3333	-0.000863289	36.6667	-0.000363178	40	-0.000779043	43.3333	-0.000662074		33.3333	-0.000193416	36.6667	-0.000661452	40	-0.000559095	43.3333	-0.000571598		33.3333	-0.00161	36.6667	-0.00116	40	-0.00057718	43.3333	-0.000487344
33.4167	-0.000863289	36.8333	-0.000363178	40.25	-0.000779043	43.6667	-0.000662074		33.4167	-0.000193416	36.8333	-0.000661452	40.25	-0.000559095	43.6667	-0.000571598		33.4167	-0.00161	36.8333	-0.00116	40.25	-0.00057718	43.6667	-0.000487344
33.5	-0.000863289	37	-0.000363178	40.5	-0.000779043	44	-0.000662074		33.5	-0.000193416	37	-0.000661452	40.5	-0.000559095	44	-0.000571598		33.5	-0.00161	37	-0.00116	40.5	-0.00057718	44	-0.000487344
33.5833	-0.000863289	37.1667	-0.000363178	40.75	-0.000779043	44.3333	-0.000662074		33.5833	-0.000193416	37.1667	-0.000661452	40.75	-0.000559095	44.3333	-0.000571598		33.5833	-0.00161	37.1667	-0.00116	40.75	-0.00057718	44.3333	-0.000487344
33.6667	-0.000863289	37.3333	-0.000363178	41	-0.000779043	44.6667	-0.000662074		33.6667	-0.000193416	37.3333	-0.000661452	41	-0.000559095	44.6667	-0.000571598		33.6667	-0.00161	37.3333	-0.00116	41	-0.00057718	44.6667	-0.000487344
33.75	-0.000863289	37.5	-0.000363178	41.25	-0.000779043	45	-0.000662074		33.75	-0.000193416	37.5	-0.000661452	41.25	-0.000559095	45	-0.000571598		33.75	-0.00161	37.5	-0.00116	41.25	-0.00057718	45	-0.000487344
33.8333	-0.000863289	37.6667	-0.000363178	41.5	-0.000779043	45.3333	-0.000662074		33.8333	-0.000193416	37.6667	-0.000661452	41.5	-0.000559095	45.3333	-0.000571598		33.8333	-0.00161	37.6667	-0.00116	41.5	-0.00057718	45.3333	-0.000487344
33.9167	-0.000863289	37.8333	-0.000363178	41.75	-0.000779043	45.6667	-0.000662074		33.9167	-0.000193416	37.8333	-0.000661452	41.75	-0.000559095	45.6667	-0.000571598		33.9167	-0.00161	37.8333	-0.00116	41.75	-0.00057718	45.6667	-0.000487344
34	-0.000863289	38	-0.000363178	42	-0.000779043	46	-0.000662074		34	-0.000193416	38	-0.000661452	42	-0.000559095	46	-0.000571598		34	-0.00161	38	-0.00116	42	-0.00057718	46	-0.000487344
34.0833	-0.000863289	38.1667	-0.000363178	42.25	-0.000779043	46.3333	-0.000662074		34.0833	-0.000193416	38.1667	-0.000661452	42.25	-0.000559095	46.3333	-0.000571598		34.0833	-0.00161	38.1667	-0.00116	42.25	-0.00057718	46.3333	-0.000487344
34.1667	-0.000863289	38.3333	-0.000363178	42.5	-0.000779043	46.6667	-0.000662074		34.1667	-0.000193416	38.3333	-0.000661452	42.5	-0.000559095	46.6667	-0.000571598		34.1667	-0.00161	38.3333	-0.00116	42.5	-0.00057718	46.6667	-0.000487344
34.25	-0.000863289	38.5	-0.000363178	42.75	-0.000779043	47	-0.000662074		34.25	-0.000193416	38.5	-0.000661452	42.75	-0.000559095	47	-0.000571598		34.25	-0.00161	38.5	-0.00116	42.75	-0.00057718	47	-0.000487344
34.3333	-0.000863289	38.6667	-0.000363178	43	-0.000779043	47.3333	-0.000662074		34.3333	-0.000193416	38.6667	-0.000661452	43	-0.000559095	47.3333	-0.000571598		34.3333	-0.00161	38.6667	-0.00116	43	-0.00057718	47.3333	-0.000487344
34.4167	-0.000863289	38.8333	-0.000363178	43.25	-0.000779043	47.6667	-0.000662074		34.4167	-0.000193416	38.8333	-0.000661452	43.25	-0.000559095	47.6667	-0.000571598		34.4167	-0.00161	38.8333	-0.00116	43.25	-0.00057718	47.6667	-0.000487344
34.5	-0.000863289	39	-0.000363178	43.5	-0.000779043	48	-0.000662074		34.5	-0.000193416	39	-0.000661452	43.5	-0.000559095	48	-0.000571598		34.5	-0.00161	39	-0.00116	43.5	-0.00057718	48	-0.000487344
34.5833	-0.000863289	39.1667	-0.000363178	43.75	-0.000779043	48.3333	-0.000662074		34.5833	-0.000193416	39.1667	-0.000661452	43.75	-0.000559095	48.3333	-0.000571598		34.5833	-0.00161	39.1667	-0.00116	43.75	-0.00057718	48.3333	-0.000487344
34.6667	-0.000863289	39.3333	-0.000363178	44	-0.000779043	48.6667	-0.000662074		34.6667	-0.000193416	39.3333	-0.000661452	44	-0.000559095	48.6667	-0.000571598		34.6667	-0.00161	39.3333	-0.00116	44	-0.00057718	48.6667	-0.000487344
34.75	-0.000863289	39.5	-0.000363178	44.25	-0.000779043	49	-0.000662074		34.75	-0.000193416	39.5	-0.000661452	44.25	-0.000559095	49	-0.000571598		34.75	-0.00161	39.5	-0.00116	44.25	-0.00057718	49	-0.000487344
34.8333	-0.000863289	39.6667	-0.000363178	44.5	-0.000779043	49.3333	-0.000662074		34.8333	-0.000193416	39.6667	-0.000661452	44.5	-0.000559095	49.3333	-0.000571598		34.8333	-0.00161	39.6667	-0.00116	44.5	-0.00057718	49.3333	-0.000487344
34.9167	-0.000863289	39.8333	-0.000363178	44.75	-0.000779043	49.6667	-0.000662074		34.9167	-0.000193416	39.8333	-0.000661452	44.75	-0.000559095	49.6667	-0.000571598		34.9167	-0.00161	39.8333	-0.00116	44.75	-0.00057718	49.6667	-0.000487344
35	-0.000863289	40	-0.000363178	45	-0.000779043	50	-0.000662074		35	-0.000193416	40	-0.000661452	45	-0.000559095	50	-0.000571598		35	-0.00161	40	-0.00116	45	-0.00057718	50	-0.000487344
35.0833	-0.000863289	40.1667	-0.000363178	45.25	-0.000779043	50.3333	-0.000662074		35.0833	-0.000193416	40.1667	-0.000661452	45.25	-0.000559095	50.3333	-0.000571598		35.0833	-0.00161	40.1667	-0.00116	45.25	-0.00057718	50.3333	-0.000487344
35.1667	-0.000863289	40.3333	-0.000363178	45.5	-0.000779043	50.6667	-0.000662074		35.1667	-0.000193416	40.3333	-0.000661452	45.5	-0.000559095	50.6667	-0.000571598		35.1667	-0.00161	40.3333	-0.00116	45.5	-0.00057718	50.6667	-0.000487344
35.25	-0.000863289	40.5	-0.000363178	45.75	-0.000779043	51	-0.000662074		35.25	-0.000193416	40.5	-0.000661452	45.75	-0.000559095	51	-0.000571598		35.25	-0.00161	40.5	-0.00116	45.75	-0.00057718	51	-0.000487344
35.3333	-0.000863289	40.6667	-0.000363178	46	-0.000779043	51.3333	-0.000662074		35.3333	-0.000193416	40.6667	-0.000661452	46	-0.000559095	51.3333	-0.000571598		35.3333	-0.00161	40.6667	-0.00116	46	-0.00057718	51.3333	-0.000487344
35.4167	-0.000863289	40.8333	-0.000363178	46.25	-0.000779043	51.6667	-0.000662074		35.4167	-0.000193416	40.8333	-0.000661452	46.25	-0.000559095	51.6667	-0.000571598		35.4167	-0.00161	40.8333	-0.00116	46.25	-0.00057718	51.6667	-0.000487344
35.5	-0.000863289	41	-0.000363178	46.5	-0.000779043	52	-0.000662074		35.5	-0.000193416	41	-0.000661452	46.5	-0.000559095	52	-0.000571598		35.5	-0.00161	41	-0.00116	46.5	-0.00057718	52	-0.000487344
35.5833	-0.000863289	41.1667	-0.000363178	46.75	-0.000779043	52.3333	-0.000662074		35.5833	-0.000193416	41.1667	-0.000661452	46.75	-0.000559095	52.3333	-0.000571598		35.5833	-0.00161	41.1667	-0.00116	46.75	-0.00057718	52.3333	-0.000487344
35.6667	-0.000863289	41.3333	-0.000363178	47	-0.000779043	52.6667	-0.000662074		35.6667	-0.000193416	41.3333	-0.000661452	47	-0.000559095	52.6667	-0.000571598		35.6667	-0.00161	41.3333	-0.00116	47	-0.00057718	52.6667	-0.000487344
35.75	-0.000863289	41.5	-0.000363178	47.25	-0.000779043	53	-0.000662074		35.75	-0.000193416	41.5	-0.000661452	47.25	-0.000559095	53	-0.000571598		35.75	-0.00161	41.5	-0.00116	47.25	-0.00057718	53	-0.000487344
35.8333	-0.000863289	41.6667	-0.000363178	47.5	-0.000779043	53.3333	-0.000662074		35.8333	-0.000193416	41.6667	-0.000661452	47.5	-0.000559095	53.3333	-0.000571598		35.8333	-0.00161	41.6667	-0.00116	47.5	-0.00057718	53.3333	-0.000487344
35.9167	-0.000863289	41.8333	-0.000363178	47.75	-0.000779043	53.6667	-0.000662074		35.9167	-0.000193416	41.8333	-0.000661452	47.75	-0.000559095	53.6667	-0.000571598		35.9167	-0.00161	41.8333	-0.00116	47.75	-0.00057718	53.6667	-0.000487344
36	-0.000863289	42	-0.000363178	48	-0.000779043	54	-0.000662074		36	-0.000193416	42	-0.000661452	48	-0.000559095	54	-0.000571598		36	-0.00161	42	-0.00116	48	-0.00057718	54	-0.000487344
36.0833	-0.000863289	42.1667	-0.000363178	48.25	-0.000779043	54.3333	-0.000662074		36.0833	-0.000193416	42.1667	-0.000661452	48.25	-0.000559095	54.3333	-0.000571598		36.0833	-0.00161	42.1667	-0.00116	48.25	-0.00057718	54.3333	-0.000487344
36.1667	-0.000863289	42.3333	-0.000363178	48.5	-0.000779043	54.6667	-0.000662074		36.1667	-0.000193416	42.3333	-0.000661452	48.5	-0.000559095	54.6667	-0.000571598		36.1667	-0.00161	42.3333	-0.00116	48.5	-0.00057718	54.6667	-0.000487344
36.25	-0.000863289	42.5	-0.000363178	48.75	-0.000779043	55	-0.000662074		36.25	-0.000193416	42.5	-0.000661452	48.75	-0.000559095	55	-0.000571598		36.25	-0.00161	42.5	-0.00116	48.75	-0.00057718	55	-0.000487344
36.3333	-0.000863289	42.6667	-0.000363178	49	-0.000779043	55.3333	-0.000662074		36.3333	-0.000193416	42.6667	-0.000661452	49	-0.000559095	55.3333	-0.000571598		36.3333	-0.00161	42.6667	-0.00116	49	-0.00057718	55.3333	-0.000487344
36.4167	-0.000863289	42.8333	-0.000363178	49.25	-0.000779043	55.6667	-0.000662074		36.4167	-0.000193416	42.8333	-0.000661452	49.25	-0.000559095	55.6667	-0.000571598		36.4167	-0.00161	42.8333	-0.00116	49.25	-0.00057718	55.6667	-0.000487344
36.5	-0.000863289	43	-0.000363178	49.5	-0.000779043	56	-0.000662074		36.5	-0.000193416	43	-0.000661452	49.5	-0.000559095	56	-0.000571598		36.5	-0.00161	43	-0.00116	49.5	-0.00057718	56	-0.000487344
36.5833	-0.000863289	43.1667	-0.000363178	49.75	-0.000779043	56.3333	-0.000662074		36.5833	-0.000193416	43.1667	-0.000661452	49.75	-0.000559095	56.3333	-0.000571598		36.5833	-0.00161	43.1667	-0.00116	49.75	-0.00057718	56.3333	-0.000487344
36.6667	-0.000863289	43.3333	-0.000363178	50	-0.000779043	56.6667	-0.000662074		36.6667	-0.000193416	43.3333	-0.000661452	50	-0.000559095	56.6667	-0.000571598		36.6667	-0.00161	43.3333	-0.00116	50	-0.00057718	56.6667	-0.000487344
36.75	-0.000863289	43.5	-0.000363178	50.25	-0.000779043	57	-0.000662074		36.75	-0.000193416	43.5	-0.000661452	50.25	-0.000559095	57	-0.000571598		36.75	-0.00161	43.5	-0.00116	50.25	-0.00057718	57	-0.000487344
36.8333	-0.000863289	43.6667	-0.000363178	50.5	-0.000779043	57.3333	-0.000662074		36.8333	-0.000193416	43.6667	-0.000661452	50.5	-0.000559095	57.3333	-0.000571598		36.8333	-0.00161	43.6667	-0.00116	50.5	-0.00057718	57.3333	-0.000487344
36.9167	-0.000863289	43.8333	-0.000363178	50.75	-0.000779043	57.6667	-0.000662074		36.9167	-0.000193416	43.8333	-0.000661452	50.75	-0.000559095	57.6667	-0.000571598		36.9167	-0.00161	43.8333	-0.00116	50.75	-0.00057718	57.6667	-0.000487344
37	-0.000863289	44	-0.000363178	51	-0.000779043	58	-0.000662074		37	-0.000193416	44	-0.000661452	51	-0.000559095	58	-0.000571598		37	-0.00161	44	-0.00116	51	-0.00057718	58	-0.000487344
37.0833	-0.000863289	44.1667	-0.000363178	51.25	-0.000779043	58.3333	-0.000662074		37.0833	-0.000193416	44.1667	-0.000661452	51.25	-0.000559095	58.3333	-0.000571598		37.0833	-0.00161	44.1667	-0.00116	51.25	-0.00057718	58.3333	-0.000487344
37.1667	-0.000863289	44.3333	-0.000363178	51.5	-0.000779043	58.6667	-0.000662074		37.1667	-0.000193416	44.3333	-0.000661452	51.5	-0.000559095	58.6667	-0.000571598		37.1667	-0.00161	44.3333	-0.00116	51.5	-0.00057718	58.6667	-0.000487344
37.25	-0.000863289	44.5	-0.000363178	51.75	-0.000779043	59	-0.000662074		37.25	-0.000193416	44.5	-0.000661452	51.75	-0.000559095	59	-0.000571598		37.25	-0.00161	44.5	-0.00116	51.75	-0.00057718	59	-0.000487344
37.3333	-0.000863289	44.6667	-0.000363178	52	-0.000779043	59.3333	-0.000662074		37.3333	-0.000193416	44.6667	-0.000661452	52	-0.000559095	59.3333	-0.000571598		37.3333	-0.00161	44.6667	-0.00116	52	-0.00057718	59.3333	-0.000487344
37.4167	-0.000863289	44.8333	-0.000363178	52.25	-0.000779043	59.6667	-0.000662074		37.4167	-0.000193416	44.8333	-0.000661452	52.25	-0.000559095	59.6667	-0.000571598		37.4167	-0.00161	44.8333	-0.00116	52.25	-0.00057718	59.6667	-0.000487344
37.5	-0.000863289	45	-0.000363178	52.5	-0.000779043	60	-0.000662074		37.5	-0.000193416	45	-0.000661452	52.5	-0.000559095	60	-0.000571598		37.5	-0.00161	45	-0.00116	52.5	-0.00057718	60	-0.000487344
37.5833	-0.000863289	45.1667	-0.000363178	52.75	-0.000779043	60.3333	-0.000662074		37.5833	-0.000193416	45.1667	-0.000661452	52.75	-0.000559095	60.3333	-0.000571598		37.5833	-0.00161	45.1667	-0.00116	52.75	-0.00057718	60.3333	-0.000487344
37.6667	-0.000863289	45.3333	-0.000363178	53	-0.000779043	60.6667	-0.000662074		37.6667	-0.000193416	45.3333	-0.000661452	53	-0.000559095	60.6667	-0.000571598		37.6667	-0.00161	45.3333	-0.00116	53	-0.00057718	60.6667	-0.000487344
37.75	-0.000863289	45.5	-0.000363178	53.25	-0.000779043	61	-0.000662074		37.75	-0.000193416	45.5	-0.000661452	53.25	-0.000559095	61	-0.000571598		37.75	-0.00161	45.5	-0.00116	53.25	-0.00057718	61	-0.000487344
37.8333	-0.000863289	45.6667	-0.000363178	53.5	-0.000779043	61.3333	-0.000662074		37.8333	-0.000193416	45.6667	-0.000661452	53.5	-0.000559095	61.3333	-0.000571598		37.8333	-0.00161	45.6667	-0.00116	53.5	-0.00057718	61.3333	-0.000487344
37.9167	-0.000863289	45.8333	-0.000363178	53.75	-0.000779043	61.6667	-0.000662074		37.9167	-0.000193416	45.8333	-0.000661452	53.75	-0.000559095	61.6667	-0.000571598		37.9167	-0.00161	45.8333	-0.00116	53.75	-0.00057718	61.6667	-0.000487344
38	-0.000863289	46	-0.000363178	54	-0.000779043	62	-0.000662074		38	-0.000193416	46	-0.000661452	54	-0.000559095	62	-0.000571598		38	-0.00161	46	-0.00116	54	-0.00057718	62	-0.000487344
38.0833	-0.000863289	46.1667	-0.000363178	54.25	-0.000779043	62.3333	-0.000662074		38.0833	-0.000193416	46.1667	-0.000661452	54.25	-0.000559095	62.3333	-0.000571598		38.0833	-0.00161	46.1667	-0.00116	54.25	-0.00057718	62.3333	-0.000487344
38.1667	-0.000863289	46.3333	-0.000363178	54.5	-0.000779043	62.6667	-0.000662074		38.1667	-0.000193416	46.3333	-0.000661452	54.5	-0.000559095	62.6667	-0.000571598		38.1667	-0.00161	46.3333	-0.00116	54.5	-0.00057718	62.6667	-0.000487344
38.25	-0.000863289	46.5	-0.000363178	54.75	-0.000779043	63	-0.000662074		38.25	-0.000193416	46.5	-0.000661452	54.75	-0.000559095	63	-0.000571598		38.25	-0.00161	46.5	-0.00116	54.75	-0.00057718	63	-0.000487344
38.3333	-0.000863289	46.6667	-0.000363178	55	-0.000779043	63.3333	-0.000662074		38.3333	-0.000193416	46.6667	-0.000661452	55	-0.000559095	63.3333	-0.000571598		38.3333	-0.00161	46.6667	-0.00116	55	-0.00057718	63.3333	-0.000487344
38.4167	-0.000863289	46.8333	-0.000363178	55.25	-0.000779043	63.6667	-0.000662074		38.4167	-0.000193416	46.8333	-0.000661452	55.25	-0.000559095	63.6667	-0.000571598		38.4167	-0.00161	46.8333	-0.00116	55.25	-0.00057718	63.6667	-0.000487344
38.5	-0.000863289	47	-0.000363178	55.5	-0.000779043	64	-0.000662074		38.5	-0.000193416	47	-0.000661452	55.5	-0.000559095	64	-0.000571598		38.5	-0.00161	47	-0.00116	55.5	-0.00057718	64	-0.000487344
38.5833	-0.000863289	47.1667	-0.000363178	55.75	-0.000779043	64.3333	-0.000662074		38.5833	-0.000193416	47.1667	-0.000661452	55.75	-0.000559095	64.3333	-0.000571598		38.5833	-0.00161	47.1667	-0.00116	55.75	-0.00057718	64.3333	-0.000487344
38.6667	-0.000863289	47.3333	-0.000363178	56	-0.000779043	64.6667	-0.000662074		38.6667	-0.000193416	47.3333	-0.000661452	56	-0.000559095	64.6667	-0.000571598		38.6667	-0.00161	47.3333	-0.00116	56	-0.00057718	64.6667	-0.000487344
38.75	-0.000863289	47.5	-0.000363178	56.25	-0.000779043	65	-0.000662074		38.75	-0.000193416	47.5	-0.000661452	56.25	-0.000559095	65	-0.000571598		38.75	-0.00161	47.5	-0.00116	56.25	-0.00057718	65	-0.000487344
38.8333	-0.000863289	47.6667	-0.000363178	56.5	-0.000779043	65.3333	-0.000662074		38.8333	-0.000193416	47.6667	-0.000661452	56.5	-0.000559095	65.3333	-0.000571598		38.8333	-0.00161	47.6667	-0.00116	56.5	-0.00057718	65.3333	-0.000487344
38.9167	-0.000863289	47.8333	-0.000363178	56.75	-0.000779043	65.6667	-0.000662074		38.9167	-0.000193416	47.8333	-0.000661452	56.75	-0.000559095	65.6667	-0.000571598		38.9167	-0.00161	47.8333	-0.00116	56.75	-0.00057718	65.6667	-0.000487344
39	-0.000863289	48	-0.000363178	57	-0.000779043	66	-0.000662074		39	-0.000193416	48	-0.000661452	57	-0.000559095	66	-0.000571598		39	-0.00161	48	-0.00116	57	-0.00057718	66	-0.000487344
39.0833	-0.000863289	48.1667	-0.000363178	57.25	-0.000779043	66.3333	-0.000662074		39.0833	-0.000193416	48.1667	-0.000661452	57.25	-0.000559095	66.3333	-0.000571598		39.0833	-0.00161	48.1667	-0.00116	57.25	-0.00057718	66.3333	-0.000487344
39.1667	-0.000863289	48.3333	-0.000363178	57.5	-0.000779043	66.6667	-0.000662074		39.1667	-0.000193416	48.3333	-0.000661452	57.5	-0.000559095	66.6667	-0.000571598		39.1667	-0.00161	48.3333	-0.00116	57.5	-0.00057718	66.6667	-0.000487344
39.25	-0.000863289	48.5	-0.000363178	57.75	-0.000779043	67	-0.000662074		39.25	-0.000193416	48.5	-0.000661452	57.75	-0.000559095	67	-0.000571598		39.25	-0.00161	48.5	-0.00116	57.75	-0.00057718	67	-0.000487344
39.3333	-0.000863289	48.6667	-0.000363178	58	-0.000779043	67.3333	-0.000662074		39.3333	-0.000193416	48.6667	-0.000661452	58	-0.000559095	67.3333	-0.000571598		39.3333	-0.00161	48.6667	-0.00116	58	-0.00057718	67.3333	-0.000487344
39.4167	-0.000863289	48.8333	-0.000363178	58.25	-0.000779043	67.6667	-0.000662074		39.4167	-0.000193416	48.8333	-0.000661452	58.25	-0.000559095	67.6667	-0.000571598		39.4167	-0.00161	48.8333	-0.00116	58.25	-0.00057718	67.6667	-0.000487344
39.5	-0.000863289	49	-0.000363178	58.5	-0.000779043	68	-0.000662074		39.5	-0.000193416	49	-0.000661452	58.5	-0.000559095	68	-0.000571598		39.5	-0.00161	49	-0.00116	58.5	-0.00057718	68	-0.000487344
39.5833	-0.000863289	49.1667	-0.000363178	58.75	-0.000779043	68.3333	-0.000662074		39.5833	-0.000193416	49.1667	-0.000661452	58.75	-0.000559095	68.3333	-0.000571598		39.5833	-0.00161	49.1667	-0.00116	58.75	-0.00057718	68.3333	-0.000487344
39.6667	-0.000863289	49.3333	-0.000363178	59	-0.000779043	68.6667	-0.000662074		39.6667	-0.000193416	49.3333	-0.000661452	59	-0.000559095	68.6667	-0.000571598		39.6667	-0.00161	49.3333	-0.00116	59	-0.00057718	68.6667	-0.000487344
39.75	-0.000863289	49.5	-0.000363178	59.25	-0.000779043	69	-0.000662074		39.75	-0.000193416	49.5	-0.000661452	59.25	-0.000559095	69	-0.000571598		39.75	-0.00161	49.5	-0.00116	59.25	-0.00057718	69	-0.000487344
39.8333	-0.000863289	49.6667	-0.000363178	59.5	-0.000779043	69.3333	-0.000662074		39.8333	-0.000193416	49.6667	-0.000661452	59.5	-0.000559095	69.3333	-0.000571598		39.8333	-0.00161	49.6667	-0.00116	59.5	-0.00057718	69.3333	-0.000487344
39.9167	-0.000863289	49.8333	-0.000363178	59.75	-0.000779043	69.6667	-0.000662074		39.9167	-0.000193416	49.8333	-0.000661452	59.75	-0.000559095	69.6667	-0.000571598		39.9167	-0.00161	49.8333	-0.00116	59.75	-0.00057718	69.6667	-0.000487344
40	-0.000863289	50	-0.000363178	60	-0.000779043	70	-0.000662074		40	-0.000193416	50	-0.000661452	60	-0.000559095	70	-0.000571598		40	-0.00161	50	-0.00116	60	-0.00057718	70	-0.000487344
40.0833	-0.000863289	50.1667	-0.000363178	60.25	-0.000779043	70.3333	-0.000662074		40.0833	-0.000193416	50.1667	-0.000661452	60.25	-0.000559095	70.3333	-0.000571598		40.0833	-0.00161	50.1667	-0.00116	60.25	-0.00057718	70.3333	-0.000487344
40.1667	-0.000863289	50.3333	-0.000363178	60.5	-0.000779043	70.6667	-0.000662074		40.1667	-0.000193416	50.3333	-0.000661452	60.5	-0.000559095	70.6667	-0.000571598		40.1667	-0.00161	50.3333	-0.00116	60.5	-0.00057718	70.6667	-0.000487344
40.25	-0.000863289	50.5	-0.000363178	60.75	-0.000779043	71	-0.000662074		40.25	-0.000193416	50.5	-0.000661452	60.75	-0.000559095	71	-0.000571598		40.25	-0.00161	50.5	-0.00116	60.75	-0.00057718	71	-0.000487344
40.3333	-0.000863289	50.6667	-0.000363178	61	-0.000779043	71.3333	-0.000662074		40.3333	-0.000193416	50.6667	-0.000661452	61	-0.000559095	71.3333	-0.000571598		40.3333	-0.00161	50.6667	-0.00116	61	-0.00057718	71.3333	-0.000487344
40.4167	-0.000855882	50.8333	-0.000361401	61.25	-0.000774601	71.6667	-0.0006644		40.4167	-0.000192758	50.8333	-0.000660602	61.25	-0.000556837	71.6667	-0.000574894		40.4167	-0.0016	50.8333	-0.00116	61.25	-0.000576294	71.6667	-0.000490293
40.5	-0.0008483	51	-0.00035954	61.5	-0.000770202	72	-0.000666717		40.5	-0.00019205	51	-0.000659613	61.5	-0.000554465	72	-0.000578188		40.5	-0.00159	51	-0.00115	61.5	-0.000575286	72	-0.000493281
40.5833	-0.000841114	51.1667	-0.000357875	61.75	-0.000765657	72.3333	-0.000669172		40.5833	-0.000191293	51.1667	-0.000658484	61.75	-0.00055217	72.3333	-0.000581621		40.5833	-0.00159	51.1667	-0.00115	61.75	-0.000574156	72.3333	-0.000496308
40.6667	-0.000833748	51.3333	-0.000356124	62	-0.000761156	72.6667	-0.000671616		40.6667	-0.000190487	51.3333	-0.000657508	62	-0.000549759	72.6667	-0.00058505		40.6667	-0.00158	51.3333	-0.00114	62	-0.000573288	72.6667	-0.000499228
40.75	-0.000826778	51.5	-0.000354288	62.25	-0.000756511	73	-0.000674341		40.75	-0.000190194	51.5	-0.000656687	62.25	-0.000547617	73	-0.000588614		40.75	-0.00158	51.5	-0.00114	62.25	-0.000572298	73	-0.000502185
40.8333	-0.000819632	51.6667	-0.000352366	62.5	-0.00075172	73.3333	-0.000677051		40.8333	-0.000189856	51.6667	-0.000655726	62.5	-0.000545359	73.3333	-0.000592315		40.8333	-0.00157	51.6667	-0.00113	62.5	-0.000571187	73.3333	-0.000505179
40.9167	-0.000812313	51.8333	-0.000350358	62.75	-0.000746974	73.6667	-0.000679747		40.9167	-0.000189473	51.8333	-0.000654918	62.75	-0.000542985	73.6667	-0.000596007		40.9167	-0.00156	51.8333	-0.00113	62.75	-0.000570145	73.6667	-0.000508063
41	-0.000804818	52	-0.000348265	63	-0.000742082	74	-0.000682424		41	-0.000189045	52	-0.000653969	63	-0.000540687	74	-0.000599689		41	-0.00155	52	-0.00112	63	-0.00056917	74	-0.000510837
41.0833	-0.000797149	52.1667	-0.000346368	63.25	-0.000737423	74.3333	-0.000685082		41.0833	-0.000188572	52.1667	-0.000653171	63.25	-0.000538272	74.3333	-0.000603359		41.0833	-0.00155	52.1667	-0.00112	63.25	-0.000568071	74.3333	-0.000513643
41.1667	-0.00078988	52.3333	-0.000344949	63.5	-0.000732998	74.6667	-0.000688308		41.1667	-0.000188053	52.3333	-0.000652525	63.5	-0.000536125	74.6667	-0.000607442		41.1667	-0.00154	52.3333	-0.00111	63.5	-0.000567232	74.6667	-0.000516772
41.25	-0.000783015	52.5	-0.000343728	63.75	-0.000728811	75	-0.000691959		41.25	-0.00018749	52.5	-0.000652032	63.75	-0.000534247	75	-0.000611938		41.25	-0.00153	52.5	-0.00111	63.75	-0.000566464	75	-0.000520226
41.3333	-0.000775985	52.6667	-0.000342426	64	-0.000724675	75.3333	-0.00069574		41.3333	-0.000186882	52.6667	-0.000651696	64	-0.000532831	75.3333	-0.000616708		41.3333	-0.00153	52.6667	-0.0011	64	-0.000565959	75.3333	-0.000523861
41.4167	-0.000769364	52.8333	-0.000341324	64.25	-0.000720779	75.6667	-0.00069965		41.4167	-0.000186792	52.8333	-0.000651223	64.25	-0.000531303	75.6667	-0.000621608		41.4167	-0.00152	52.8333	-0.0011	64.25	-0.000565718	75.6667	-0.000527676
41.5	-0.000763151	53	-0.000340143	64.5	-0.000716745	76	-0.000703539		41.5	-0.000186661	53	-0.000650906	64.5	-0.000529662	76	-0.000626496		41.5	-0.00151	53	-0.00109	64.5	-0.000565356	76	-0.000531528
41.5833	-0.000756773	53.1667	-0.000338884	64.75	-0.000712761	76.3333	-0.000707407		41.5833	-0.00018649	53.1667	-0.000650745	64.75	-0.0005281	76.3333	-0.000631511		41.5833	-0.00151	53.1667	-0.00109	64.75	-0.000564874	76.3333	-0.000535271
41.6667	-0.00075023	53.3333	-0.000338107	65	-0.000708636	76.6667	-0.000711253		41.6667	-0.000186278	53.3333	-0.00065074	65	-0.000526616	76.6667	-0.000636511		41.6667	-0.0015	53.3333	-0.00108	65	-0.000564273	76.6667	-0.000538903
41.75	-0.000744096	53.5	-0.00033725	65.25	-0.000704562	77	-0.000715222		41.75	-0.000186025	53.5	-0.000650596	65.25	-0.00052521	77	-0.000641493		41.75	-0.0015	53.5	-0.00108	65.25	-0.000563934	77	-0.000542568
41.8333	-0.000737801	53.6667	-0.000336595	65.5	-0.000700539	77.3333	-0.000719165		41.8333	-0.000185732	53.6667	-0.000650608	65.5	-0.000523882	77.3333	-0.000646598		41.8333	-0.00149	53.6667	-0.00107	65.5	-0.000563475	77.3333	-0.000546264
41.9167	-0.000731919	53.8333	-0.00033614	65.75	-0.000696565	77.6667	-0.000723229		41.9167	-0.000185399	53.8333	-0.000650482	65.75	-0.000522631	77.6667	-0.000651825		41.9167	-0.00148	53.8333	-0.00107	65.75	-0.00056328	77.6667	-0.000549991
42	-0.000725882	54	-0.000335606	66	-0.000692642	78	-0.00072756		42	-0.000185584	54	-0.000650513	66	-0.000521456	78	-0.000657173		42	-0.00148	54	-0.00106	66	-0.000562964	78	-0.000553602
42.0833	-0.000719688	54.1667	-0.000335274	66.25	-0.000688769	78.3333	-0.000731863		42.0833	-0.000185723	54.1667	-0.0006507	66.25	-0.000520359	78.3333	-0.000662497		42.0833	-0.00147	54.1667	-0.00105	66.25	-0.00056272	78.3333	-0.000557388
42.1667	-0.000713912	54.3333	-0.000334867	66.5	-0.000684948	78.6667	-0.000736136		42.1667	-0.000185818	54.3333	-0.000651043	66.5	-0.000519338	78.6667	-0.00066794		42.1667	-0.00146	54.3333	-0.00105	66.5	-0.000562546	78.6667	-0.000561202
42.25	-0.000707984	54.5	-0.000334382	66.75	-0.000681179	79	-0.000740673		42.25	-0.000185867	54.5	-0.000651543	66.75	-0.000518395	79	-0.000673501		42.25	-0.00146	54.5	-0.00104	66.75	-0.000562252	79	-0.000565045
42.3333	-0.000701905	54.6667	-0.000333821	67	-0.000677271	79.3333	-0.000745178		42.3333	-0.000186435	54.6667	-0.000651905	67	-0.000517528	79.3333	-0.000679177		42.3333	-0.00145	54.6667	-0.00104	67	-0.00056203	79.3333	-0.000569059
42.4167	-0.000696249	54.8333	-0.000333744	67.25	-0.000673604	79.6667	-0.000749798		42.4167	-0.000186963	54.8333	-0.000652423	67.25	-0.000516737	79.6667	-0.000684827		42.4167	-0.00145	54.8333	-0.00103	67.25	-0.000561881	79.6667	-0.0005731
42.5	-0.000691015	55	-0.000333591	67.5	-0.000669989	80	-0.000754532		42.5	-0.000187449	55	-0.000653098	67.5	-0.000516021	80	-0.000690733		42.5	-0.00144	55	-0.00103	67.5	-0.000561802	80	-0.000577022
42.5833	-0.000686204	55.1667	-0.000333361	67.75	-0.000666426	80.3333	-0.000759378		42.5833	-0.000187895	55.1667	-0.000653635	67.75	-0.000515381	80.3333	-0.00069661		42.5833	-0.00143	55.1667	-0.00102	67.75	-0.000561794	80.3333	-0.000581115
42.6667	-0.000681247	55.3333	-0.000333337	68	-0.000662724	80.6667	-0.000764189		42.6667	-0.000188301	55.3333	-0.000654035	68	-0.000515007	80.6667	-0.000702458		42.6667	-0.00143	55.3333	-0.00102	68	-0.000561667	80.6667	-0.000585234
42.75	-0.000676142	55.5	-0.000333237	68.25	-0.000659262	81	-0.000769111		42.75	-0.000188666	55.5	-0.000654888	68.25	-0.000514707	81	-0.000708559		42.75	-0.00142	55.5	-0.00101	68.25	-0.00056161	81	-0.000589377
42.8333	-0.00067089	55.6667	-0.000333346	68.5	-0.000655853	81.3333	-0.000774143		42.8333	-0.000188991	55.6667	-0.000655896	68.5	-0.000514288	81.3333	-0.000714628		42.8333	-0.00142	55.6667	-0.001	68.5	-0.000561624	81.3333	-0.000593543
42.9167	-0.000665491	55.8333	-0.000333382	68.75	-0.000652495	81.6667	-0.000779283		42.9167	-0.000189275	55.8333	-0.000656765	68.75	-0.000514134	81.6667	-0.000720805		42.9167	-0.00141	55.8333	-0.000998824	68.75	-0.000561901	81.6667	-0.000597731
43	-0.000660519	56	-0.000333625	69	-0.000649188	82	-0.000784385		43	-0.00019064	56	-0.000657494	69	-0.000514053	82	-0.000727091		43	-0.00141	56	-0.000993035	69	-0.000562058	82	-0.000602085
43.0833	-0.000655405	56.1667	-0.000333794	69.25	-0.000645931	82.3333	-0.000789742		43.0833	-0.000191965	56.1667	-0.00065838	69.25	-0.000514043	82.3333	-0.000733484		43.0833	-0.0014	56.1667	-0.000987068	69.25	-0.000562095	82.3333	-0.00060646
43.1667	-0.000650148	56.3333	-0.000333889	69.5	-0.000642724	82.6667	-0.000795056		43.1667	-0.000193249	56.3333	-0.000659421	69.5	-0.000514107	82.6667	-0.000739842		43.1667	-0.0014	56.3333	-0.000981216	69.5	-0.000562395	82.6667	-0.000610999
43.25	-0.000645324	56.5	-0.000334188	69.75	-0.000639757	83	-0.000800329		43.25	-0.000194493	56.5	-0.000660323	69.75	-0.000514241	83	-0.000746163		43.25	-0.00139	56.5	-0.000975188	69.75	-0.000562575	83	-0.000615559
43.3333	-0.000640361	56.6667	-0.000334693	70	-0.000636649	83.3333	-0.000805852		43.3333	-0.000195696	56.6667	-0.000661086	70	-0.000514636	83.3333	-0.00075273		43.3333	-0.00139	56.6667	-0.000968985	70	-0.000562827	83.3333	-0.000620137
43.4167	-0.000635831	56.8333	-0.000335123	70.25	-0.00063378	83.6667	-0.000811478		43.4167	-0.000196859	56.8333	-0.000662298	70.25	-0.00051491	83.6667	-0.000759258		43.4167	-0.00138	56.8333	-0.000962896	70.25	-0.000563152	83.6667	-0.000624877
43.5	-0.000631157	57	-0.000335761	70.5	-0.000630961	84	-0.000817059		43.5	-0.000197981	57	-0.00066337	70.5	-0.000515253	84	-0.000765889		43.5	-0.00137	57	-0.000956629	70.5	-0.000563548	84	-0.000629635
43.5833	-0.000626916	57.1667	-0.000336606	70.75	-0.000628379	84.3333	-0.000822741		43.5833	-0.000199062	57.1667	-0.000664892	70.75	-0.000515664	84.3333	-0.00077262		43.5833	-0.00137	57.1667	-0.000950477	70.75	-0.000563822	84.3333	-0.000634409
43.6667	-0.000622538	57.3333	-0.000337376	71	-0.000625655	84.6667	-0.000828522		43.6667	-0.000200103	57.3333	-0.000666275	71	-0.000516334	84.6667	-0.000779452		43.6667	-0.00136	57.3333	-0.000944149	71	-0.000563974	84.6667	-0.000639198
43.75	-0.000618021	57.5	-0.000338073	71.25	-0.00062317	85	-0.000834255		43.75	-0.000201104	57.5	-0.000667518	71.25	-0.000516879	85	-0.000786242		43.75	-0.00136	57.5	-0.000937645	71.25	-0.000564388	85	-0.000644001
43.8333	-0.000613366	57.6667	-0.000338694	71.5	-0.000620731	85.3333	-0.000840233		43.8333	-0.000202064	57.6667	-0.000668621	71.5	-0.00051749	85.3333	-0.000792989		43.8333	-0.00135	57.6667	-0.000931259	71.5	-0.00056468	85.3333	-0.000648818
43.9167	-0.000609148	57.8333	-0.000339521	71.75	-0.000618149	85.6667	-0.000846159		43.9167	-0.000203541	57.8333	-0.000669878	71.75	-0.000518358	85.6667	-0.000799974		43.9167	-0.00134	57.8333	-0.000924699	71.75	-0.000565235	85.6667	-0.000653649
44	-0.000604797	58	-0.000340553	72	-0.000615804	86	-0.000852182		44	-0.000204974	58	-0.000671287	72	-0.000519291	86	-0.000806914		44	-0.00134	58	-0.000918257	72	-0.000565667	86	-0.000658636
44.0833	-0.000600312	58.1667	-0.000341511	72.25	-0.000613504	86.3333	-0.0008583		44.0833	-0.000206362	58.1667	-0.000672551	72.25	-0.000520479	86.3333	-0.000814091		44.0833	-0.00133	58.1667	-0.000911931	72.25	-0.000566169	86.3333	-0.000663634
44.1667	-0.000595695	58.3333	-0.000342394	72.5	-0.000611059	86.6667	-0.000864363		44.1667	-0.000207705	58.3333	-0.000673967	72.5	-0.000521539	86.6667	-0.00082122		44.1667	-0.00133	58.3333	-0.000905723	72.5	-0.00056674	86.6667	-0.000668642
44.25	-0.000591518	58.5	-0.000343764	72.75	-0.000608849	87	-0.000870518		44.25	-0.000209003	58.5	-0.000675534	72.75	-0.000522663	87	-0.0008283		44.25	-0.00132	58.5	-0.000899339	72.75	-0.000567189	87	-0.000673802
44.3333	-0.000587782	58.6667	-0.000345059	73	-0.000606683	87.3333	-0.000876764		44.3333	-0.000210255	58.6667	-0.000676957	73	-0.000524041	87.3333	-0.000835613		44.3333	-0.00132	58.6667	-0.000893072	73	-0.000567708	87.3333	-0.00067897
44.4167	-0.000583913	58.8333	-0.000346281	73.25	-0.000604751	87.6667	-0.000882953		44.4167	-0.000211463	58.8333	-0.000678531	73.25	-0.00052548	87.6667	-0.000842875		44.4167	-0.00131	58.8333	-0.000886925	73.25	-0.000568296	87.6667	-0.000684146
44.5	-0.000579911	59	-0.000347427	73.5	-0.000602672	88	-0.00088923		44.5	-0.000212626	59	-0.000680257	73.5	-0.000526979	88	-0.000850225		44.5	-0.0013	59	-0.000880606	73.5	-0.000568953	88	-0.000689472
44.5833	-0.00057635	59.1667	-0.0003485	73.75	-0.000600826	88.3333	-0.000895595		44.5833	-0.000213743	59.1667	-0.000681838	73.75	-0.000528729	88.3333	-0.000857663		44.5833	-0.0013	59.1667	-0.000874117	73.75	-0.000569487	88.3333	-0.000694804
44.6667	-0.00057266	59.3333	-0.000349498	74	-0.000599023	88.6667	-0.000902046		44.6667	-0.000214815	59.3333	-0.000683865	74	-0.000530347	88.6667	-0.000865188		44.6667	-0.00129	59.3333	-0.00086804	74	-0.000570282	88.6667	-0.000700141
44.75	-0.000568842	59.5	-0.000350701	74.25	-0.000597452	89	-0.00090873		44.75	-0.000215843	59.5	-0.000685747	74.25	-0.000532023	89	-0.000872656		44.75	-0.00129	59.5	-0.000861792	74.25	-0.000570953	89	-0.000705626
44.8333	-0.000564895	59.6667	-0.000352109	74.5	-0.000595921	89.3333	-0.000915352		44.8333	-0.000216825	59.6667	-0.000687485	74.5	-0.000533756	89.3333	-0.000880208		44.8333	-0.00128	59.6667	-0.000855372	74.5	-0.000571501	89.3333	-0.000711259
44.9167	-0.000560819	59.8333	-0.000353722	74.75	-0.000594431	89.6667	-0.00092191		44.9167	-0.000217762	59.8333	-0.000689371	74.75	-0.000535737	89.6667	-0.000887843		44.9167	-0.00127	59.8333	-0.000849075	74.75	-0.000572309	89.6667	-0.000716892
45	-0.000557189	60	-0.000355259	75	-0.00059298	90	-0.000928697		45	-0.000218655	60	-0.000691408	75	-0.000537774	90	-0.00089556		45	-0.00127	60	-0.000842609	75	-0.000573185	90	-0.000722526
45.0833	-0.000553435	60.1667	-0.000357001	75.25	-0.000591759	90.3333	-0.000935566		45.0833	-0.000219502	60.1667	-0.000693299	75.25	-0.000539864	90.3333	-0.0009035		45.0833	-0.00126	60.1667	-0.000835974	75.25	-0.000573936	90.3333	-0.000728159
45.1667	-0.000549557	60.3333	-0.000358668	75.5	-0.000590578	90.6667	-0.000942369		45.1667	-0.000220304	60.3333	-0.00069534	75.5	-0.000542199	90.6667	-0.000911378		45.1667	-0.00126	60.3333	-0.000829464	75.5	-0.000574562	90.6667	-0.000733789
45.25	-0.000545555	60.5	-0.000360261	75.75	-0.000589625	91	-0.000949399		45.25	-0.000221624	60.5	-0.000697527	75.75	-0.000544586	91	-0.000919194		45.25	-0.00125	60.5	-0.000823077	75.75	-0.000575447	91	-0.000739561
45.3333	-0.000541999	60.6667	-0.00036178	76	-0.000588711	91.3333	-0.000956508		45.3333	-0.000222904	60.6667	-0.000699862	76	-0.000547026	91.3333	-0.000927229		45.3333	-0.00125	60.6667	-0.000816815	76	-0.000576208	91.3333	-0.000745329
45.4167	-0.000538888	60.8333	-0.000363506	76.25	-0.000588023	91.6667	-0.000963549		45.4167	-0.000224143	60.8333	-0.000702049	76.25	-0.00054971	91.6667	-0.0009352		45.4167	-0.00124	60.8333	-0.000810386	76.25	-0.000577034	91.6667	-0.000751092
45.5	-0.000535653	61	-0.000365439	76.5	-0.000587373	92	-0.000970815		45.5	-0.000225341	61	-0.000704383	76.5	-0.000552447	92	-0.000943388		45.5	-0.00124	61	-0.000804085	76.5	-0.000577927	92	-0.00075685
45.5833	-0.000532295	61.1667	-0.000367577	76.75	-0.000586758	92.3333	-0.000978157		45.5833	-0.000226499	61.1667	-0.000706864	76.75	-0.000555234	92.3333	-0.000951651		45.5833	-0.00123	61.1667	-0.000797618	76.75	-0.000578886	92.3333	-0.000762601
45.6667	-0.000528812	61.3333	-0.000369638	77	-0.000586371	92.6667	-0.000985429		45.6667	-0.000227617	61.3333	-0.000709199	77	-0.000558264	92.6667	-0.000959846		45.6667	-0.00122	61.3333	-0.000791281	77	-0.000579911	92.6667	-0.000768344
45.75	-0.000525205	61.5	-0.000371623	77.25	-0.000586021	93	-0.000992776		45.75	-0.000228694	61.5	-0.00071168	77.25	-0.000561342	93	-0.000968257		45.75	-0.00122	61.5	-0.000784782	77.25	-0.000581195	93	-0.000774222
45.8333	-0.000522048	61.6667	-0.000373532	77.5	-0.000585896	93.3333	-0.001		45.8333	-0.000230289	61.6667	-0.000714012	77.5	-0.000564468	93.3333	-0.000976741		45.8333	-0.00121	61.6667	-0.000778122	77.5	-0.000582354	93.3333	-0.000780092
45.9167	-0.000518772	61.8333	-0.000375363	77.75	-0.000585996	93.6667	-0.00101		45.9167	-0.000231839	61.8333	-0.000716784	77.75	-0.000567833	93.6667	-0.000985155		45.9167	-0.00121	61.8333	-0.000771883	77.75	-0.000583388	93.6667	-0.000786094
46	-0.000515376	62	-0.000377118	78	-0.000586132	94	-0.00102		46	-0.000233344	62	-0.000719407	78	-0.000571436	94	-0.000993499		46	-0.0012	62	-0.000765482	78	-0.000584681	94	-0.000792084
46.0833	-0.000511861	62.1667	-0.000379358	78.25	-0.000586492	94.3333	-0.00102		46.0833	-0.000234804	62.1667	-0.000722174	78.25	-0.000575086	94.3333	-0.001		46.0833	-0.0012	62.1667	-0.00075892	78.25	-0.000586233	94.3333	-0.00079806
46.1667	-0.000508801	62.3333	-0.000381521	78.5	-0.000586885	94.6667	-0.00103		46.1667	-0.000236219	62.3333	-0.00072479	78.5	-0.00057878	94.6667	-0.00101		46.1667	-0.00119	62.3333	-0.000752196	78.5	-0.00058766	94.6667	-0.000804021
46.25	-0.000505626	62.5	-0.000383887	78.75	-0.000587501	95	-0.00104		46.25	-0.000237589	62.5	-0.000727255	78.75	-0.00058271	95	-0.00102		46.25	-0.00119	62.5	-0.000745604	78.75	-0.000589153	95	-0.000810111
46.3333	-0.000502906	62.6667	-0.000386174	79	-0.000588148	95.3333	-0.00105		46.3333	-0.000238913	62.6667	-0.000730157	79	-0.000586682	95.3333	-0.00103		46.3333	-0.00118	62.6667	-0.000739145	79	-0.000590712	95.3333	-0.000816184
46.4167	-0.00050064	62.8333	-0.000388382	79.25	-0.000589017	95.6667	-0.00105		46.4167	-0.000240193	62.8333	-0.000732908	79.25	-0.000590889	95.6667	-0.00104		46.4167	-0.00118	62.8333	-0.000732819	79.25	-0.000592339	95.6667	-0.00082224
46.5	-0.00049826	63	-0.000390511	79.5	-0.000590107	96	-0.00106		46.5	-0.000241428	63	-0.000735801	79.5	-0.000595137	96	-0.00105		46.5	-0.00117	63	-0.000726627	79.5	-0.000594033	96	-0.000828277
46.5833	-0.000495765	63.1667	-0.000392561	79.75	-0.000591227	96.3333	-0.00107		46.5833	-0.000242617	63.1667	-0.00073854	79.75	-0.000599618	96.3333	-0.00105		46.5833	-0.00117	63.1667	-0.000720569	79.75	-0.000595794	96.3333	-0.000834295
46.6667	-0.000493155	63.3333	-0.000394533	80	-0.000592567	96.6667	-0.00108		46.6667	-0.000243762	63.3333	-0.000741715	80	-0.000604138	96.6667	-0.00106		46.6667	-0.00116	63.3333	-0.000714644	80	-0.000597621	96.6667	-0.000840292
46.75	-0.000490431	63.5	-0.000396705	80.25	-0.000594126	97	-0.00109		46.75	-0.000244861	63.5	-0.000744736	80.25	-0.00060889	97	-0.00107		46.75	-0.00116	63.5	-0.000708563	80.25	-0.000599707	97	-0.000846267
46.8333	-0.000487591	63.6667	-0.000399356	80.5	-0.000595714	97.3333	-0.00109		46.8333	-0.000246475	63.6667	-0.000747896	80.5	-0.00061368	97.3333	-0.00108		46.8333	-0.00115	63.6667	-0.000702614	80.5	-0.000601668	97.3333	-0.000852363
46.9167	-0.000485211	63.8333	-0.000401927	80.75	-0.00059752	97.6667	-0.0011		46.9167	-0.000248038	63.8333	-0.000750901	80.75	-0.000618699	97.6667	-0.00109		46.9167	-0.00115	63.8333	-0.0006968	80.75	-0.000603695	97.6667	-0.000858437
47	-0.00048272	64	-0.000404417	81	-0.000599354	98	-0.00111		47	-0.000249552	64	-0.000753749	81	-0.000623756	98	-0.0011		47	-0.00114	64	-0.000691121	81	-0.000605788	98	-0.000864486
47.0833	-0.000480694	64.1667	-0.000406825	81.25	-0.000601404	98.3333	-0.00112		47.0833	-0.000251017	64.1667	-0.00075703	81.25	-0.00062904	98.3333	-0.00111		47.0833	-0.00114	64.1667	-0.000685288	81.25	-0.00060814	98.3333	-0.00087051
47.1667	-0.000478562	64.3333	-0.000409152	81.5	-0.00060367	98.6667	-0.00113		47.1667	-0.000252432	64.3333	-0.000760448	81.5	-0.000634359	98.6667	-0.00112		47.1667	-0.00113	64.3333	-0.000679591	81.5	-0.000610368	98.6667	-0.000876511
47.25	-0.000476894	64.5	-0.000411399	81.75	-0.000605964	99	-0.00113		47.25	-0.000253797	64.5	-0.000764004	81.75	-0.000639905	99	-0.00113		47.25	-0.00113	64.5	-0.000673736	81.75	-0.000612661	99	-0.000882486
47.3333	-0.000475116	64.6667	-0.000413843	82	-0.000608285	99.3333	-0.00114		47.3333	-0.000255113	64.6667	-0.000767404	82	-0.000645677	99.3333	-0.00114		47.3333	-0.00112	64.6667	-0.000667725	82	-0.000615021	99.3333	-0.000888434
47.4167	-0.000473228	64.8333	-0.000416484	82.25	-0.000610823	99.6667	-0.00115		47.4167	-0.000256379	64.8333	-0.000770941	82.25	-0.000651483	99.6667	-0.00115		47.4167	-0.00112	64.8333	-0.00066185	82.25	-0.000617639	99.6667	-0.000894354
47.5	-0.000471229	65	-0.000419039	82.5	-0.000613577	100	-0.00116		47.5	-0.000257596	65	-0.000774615	82.5	-0.000657321	100	-0.00116		47.5	-0.00112	65	-0.000655819	82.5	-0.000620323	100	-0.000900245
47.5833	-0.000469694	65.1667	-0.000421508	82.75	-0.000616357	100.333	-0.00117		47.5833	-0.000258763	65.1667	-0.000778427	82.75	-0.000663383	100.333	-0.00116		47.5833	-0.00111	65.1667	-0.000649928	82.75	-0.000622881	100.333	-0.000906106
47.6667	-0.000468054	65.3333	-0.000423892	83	-0.000619352	100.667	-0.00118		47.6667	-0.000259881	65.3333	-0.00078208	83	-0.000669858	100.667	-0.00117		47.6667	-0.00111	65.3333	-0.000643883	83	-0.000625697	100.667	-0.000912081
47.75	-0.000466882	65.5	-0.00042619	83.25	-0.000622562	101	-0.00119		47.75	-0.000260949	65.5	-0.000785868	83.25	-0.000676363	101	-0.00118		47.75	-0.0011	65.5	-0.00063827	83.25	-0.000628769	101	-0.000918025
47.8333	-0.000465609	65.6667	-0.000428682	83.5	-0.000625796	101.333	-0.00119		47.8333	-0.000262526	65.6667	-0.000789494	83.5	-0.000683088	101.333	-0.00119		47.8333	-0.0011	65.6667	-0.000632798	83.5	-0.000631906	101.333	-0.000923935
47.9167	-0.000464235	65.8333	-0.000431086	83.75	-0.000629243	101.667	-0.0012		47.9167	-0.000264049	65.8333	-0.000793254	83.75	-0.00068984	101.667	-0.0012		47.9167	-0.00109	65.8333	-0.000627469	83.75	-0.000634915	101.667	-0.000929813
48	-0.00046276	66	-0.000433681	84	-0.000632904	102	-0.00121		48	-0.000265518	66	-0.000797146	84	-0.000696812	102	-0.00121		48	-0.00109	66	-0.000622285	84	-0.000637987	102	-0.000935655
48.0833	-0.000461184	66.1667	-0.000436186	84.25	-0.000636779	102.333	-0.00122		48.0833	-0.000266933	66.1667	-0.00080117	84.25	-0.000703809	102.333	-0.00122		48.0833	-0.00109	66.1667	-0.000617248	84.25	-0.000641123	102.333	-0.000941462
48.1667	-0.000459507	66.3333	-0.000438883	84.5	-0.000640676	102.667	-0.00123		48.1667	-0.000268294	66.3333	-0.000805328	84.5	-0.000711023	102.667	-0.00123		48.1667	-0.00108	66.3333	-0.000612359	84.5	-0.000644321	102.667	-0.000947231
48.25	-0.000458873	66.5	-0.000441772	84.75	-0.000644785	103	-0.00124		48.25	-0.0002696	66.5	-0.000809617	84.75	-0.000718262	103	-0.00124		48.25	-0.00108	66.5	-0.000607618	84.75	-0.000647581	103	-0.000952963
48.3333	-0.000458138	66.6667	-0.00044457	85	-0.000649106	103.333	-0.00125		48.3333	-0.000270853	66.6667	-0.000813744	85	-0.000725716	103.333	-0.00125		48.3333	-0.00107	66.6667	-0.000602734	85	-0.000650903	103.333	-0.000958799
48.4167	-0.000457301	66.8333	-0.000447278	85.25	-0.000653638	103.667	-0.00126		48.4167	-0.000272052	66.8333	-0.000818	85.25	-0.000733386	103.667	-0.00126		48.4167	-0.00107	66.8333	-0.000597997	85.25	-0.000654286	103.667	-0.000964597
48.5	-0.000456364	67	-0.000449896	85.5	-0.000658383	104	-0.00127		48.5	-0.000273196	67	-0.000822387	85.5	-0.000741079	104	-0.00127		48.5	-0.00107	67	-0.000593409	85.5	-0.000657922	104	-0.000970353
48.5833	-0.000455325	67.1667	-0.000452424	85.75	-0.000663149	104.333	-0.00127		48.5833	-0.000274286	67.1667	-0.000826904	85.75	-0.000748986	104.333	-0.00128		48.5833	-0.00106	67.1667	-0.000588677	85.75	-0.000661617	104.333	-0.000976068
48.6667	-0.00045476	67.3333	-0.000455141	86	-0.000668125	104.667	-0.00128		48.6667	-0.000275323	67.3333	-0.000831256	86	-0.000756915	104.667	-0.00129		48.6667	-0.00106	67.3333	-0.000584095	86	-0.000665181	104.667	-0.000981596
48.75	-0.000454098	67.5	-0.000458048	86.25	-0.000673312	105	-0.00129		48.75	-0.000276864	67.5	-0.000835735	86.25	-0.000765056	105	-0.0013		48.75	-0.00106	67.5	-0.000579373	86.25	-0.000668802	105	-0.000987226
48.8333	-0.00045334	67.6667	-0.000461144	86.5	-0.000678709	105.333	-0.0013		48.8333	-0.000278346	67.6667	-0.000840046	86.5	-0.000773217	105.333	-0.00131		48.8333	-0.00105	67.6667	-0.000574803	86.5	-0.000672481	105.333	-0.000992814
48.9167	-0.00045306	67.8333	-0.000464147	86.75	-0.000684316	105.667	-0.00131		48.9167	-0.00027977	67.8333	-0.000844482	86.75	-0.000781588	105.667	-0.00132		48.9167	-0.00105	67.8333	-0.000570385	86.75	-0.000676217	105.667	-0.000998357
49	-0.000452688	68	-0.000467058	87	-0.000689943	106	-0.00132		49	-0.000281136	68	-0.000848748	87	-0.000789979	106	-0.00133		49	-0.00105	68	-0.00056612	87	-0.000680009	106	-0.001
49.0833	-0.000452793	68.1667	-0.000470156	87.25	-0.000695779	106.333	-0.00133		49.0833	-0.000282442	68.1667	-0.000853433	87.25	-0.000798769	106.333	-0.00134		49.0833	-0.00104	68.1667	-0.000562006	87.25	-0.000683857	106.333	-0.00101
49.1667	-0.000452803	68.3333	-0.000473159	87.5	-0.000701824	106.667	-0.00134		49.1667	-0.00028369	68.3333	-0.000857948	87.5	-0.000807575	106.667	-0.00135		49.1667	-0.00104	68.3333	-0.000557753	87.5	-0.000687759	106.667	-0.00101
49.25	-0.000453285	68.5	-0.000476347	87.75	-0.000708077	107	-0.00135		49.25	-0.00028488	68.5	-0.000862586	87.75	-0.000816587	107	-0.00136		49.25	-0.00104	68.5	-0.000553651	87.75	-0.000691523	107	-0.00102
49.3333	-0.000453667	68.6667	-0.000479438	88	-0.000714539	107.333	-0.00136		49.3333	-0.000286574	68.6667	-0.000867051	88	-0.000825613	107.333	-0.00137		49.3333	-0.00104	68.6667	-0.000549412	88	-0.000695531	107.333	-0.00103
49.4167	-0.000453947	68.8333	-0.000482433	88.25	-0.00072102	107.667	-0.00137		49.4167	-0.000288215	68.8333	-0.000871637	88.25	-0.000834651	107.667	-0.00138		49.4167	-0.00103	68.8333	-0.000545034	88.25	-0.000699591	107.667	-0.00103
49.5	-0.000454701	69	-0.00048533	88.5	-0.000727708	108	-0.00137		49.5	-0.000289801	69	-0.000876047	88.5	-0.0008437	108	-0.00138		49.5	-0.00103	69	-0.000541101	88.5	-0.000703702	108	-0.00104
49.5833	-0.000455358	69.1667	-0.00048841	88.75	-0.000734603	108.333	-0.00138		49.5833	-0.000291333	69.1667	-0.000880576	88.75	-0.000852758	108.333	-0.00139		49.5833	-0.00103	69.1667	-0.000537323	88.75	-0.000707672	108.333	-0.00104
49.6667	-0.000456493	69.3333	-0.000491391	89	-0.000741705	108.667	-0.00139		49.6667	-0.000292811	69.3333	-0.000885517	89	-0.000862017	108.667	-0.0014		49.6667	-0.00103	69.3333	-0.000533409	89	-0.000711691	108.667	-0.00105
49.75	-0.000457536	69.5	-0.000494272	89.25	-0.000749015	109	-0.0014		49.75	-0.000294235	69.5	-0.00089028	89.25	-0.000871283	109	-0.00141		49.75	-0.00102	69.5	-0.000529943	89.25	-0.00071595	109	-0.00105
49.8333	-0.000458487	69.6667	-0.000497055	89.5	-0.000756341	109.333	-0.00141		49.8333	-0.000295605	69.6667	-0.000895159	89.5	-0.000880555	109.333	-0.00142		49.8333	-0.00102	69.6667	-0.000526634	89.5	-0.000720257	109.333	-0.00106
49.9167	-0.000459347	69.8333	-0.000500018	89.75	-0.000763874	109.667	-0.00142		49.9167	-0.000296921	69.8333	-0.000899859	89.75	-0.000889832	109.667	-0.00143		49.9167	-0.00102	69.8333	-0.000523484	89.75	-0.000724609	109.667	-0.00106
50	-0.000460114	70	-0.000502879	90	-0.000771612	110	-0.00143		50	-0.000298182	70	-0.000904672	90	-0.000899112	110	-0.00144		50	-0.00102	70	-0.000520203	90	-0.000729007	110	-0.00107
50.0833	-0.00046079	70.1667	-0.000505918	90.25	-0.000779555	110.333	-0.00144		50.0833	-0.00029939	70.1667	-0.000909302	90.25	-0.000908586	110.333	-0.00145		50.0833	-0.00101	70.1667	-0.000517084	90.25	-0.000733257	110.333	-0.00107
50.1667	-0.000461373	70.3333	-0.000508854	90.5	-0.000787705	110.667	-0.00144		50.1667	-0.000300544	70.3333	-0.000914044	90.5	-0.000918061	110.667	-0.00146		50.1667	-0.00101	70.3333	-0.000514129	90.5	-0.00073755	110.667	-0.00108
50.25	-0.000462435	70.5	-0.000511686	90.75	-0.000795681	111	-0.00145		50.25	-0.000301643	70.5	-0.000918897	90.75	-0.000927537	111	-0.00146		50.25	-0.00101	70.5	-0.00051134	90.75	-0.000742076	111	-0.00108
50.3333	-0.0004634	70.6667	-0.000514415	91	-0.000803862	111.333	-0.00146		50.3333	-0.000302689	70.6667	-0.000923862	91	-0.00093701	111.333	-0.00147		50.3333	-0.00101	70.6667	-0.000508717	91	-0.000746645	111.333	-0.00109
50.4167	-0.000464268	70.8333	-0.0005176	91.25	-0.000812059	111.667	-0.00147		50.4167	-0.00030368	70.8333	-0.000928642	91.25	-0.000946481	111.667	-0.00148		50.4167	-0.00101	70.8333	-0.000506259	91.25	-0.000751253	111.667	-0.00109
50.5	-0.00046504	71	-0.000520682	91.5	-0.000820269	112	-0.00148		50.5	-0.000304618	71	-0.00093353	91.5	-0.00095614	112	-0.00149		50.5	-0.00101	71	-0.000503964	91.5	-0.0007559	112	-0.0011
50.5833	-0.000465716	71.1667	-0.00052394	91.75	-0.000828682	112.333	-0.00148		50.5833	-0.000305501	71.1667	-0.000938232	91.75	-0.000965794	112.333	-0.0015		50.5833	-0.001	71.1667	-0.000501543	91.75	-0.000760393	112.333	-0.0011
50.6667	-0.000466295	71.3333	-0.000527092	92	-0.000837108	112.667	-0.00149		50.6667	-0.00030633	71.3333	-0.00094304	92	-0.000975442	112.667	-0.00151		50.6667	-0.001	71.3333	-0.000499289	92	-0.000765115	112.667	-0.00111
50.75	-0.000467352	71.5	-0.000530138	92.25	-0.000845734	113	-0.0015		50.75	-0.000307664	71.5	-0.000948249	92.25	-0.000985082	113	-0.00151		50.75	-0.001	71.5	-0.00049691	92.25	-0.000769875	113	-0.00111
50.8333	-0.000468317	71.6667	-0.000533079	92.5	-0.000854371	113.333	-0.00151		50.8333	-0.000308939	71.6667	-0.000953268	92.5	-0.000994713	113.333	-0.00152		50.8333	-0.000999217	71.6667	-0.0004947	92.5	-0.000774669	113.333	-0.00111
50.9167	-0.00046919	71.8333	-0.000536474	92.75	-0.000863018	113.667	-0.00152		50.9167	-0.000310714	71.8333	-0.000958391	92.75	-0.001	113.667	-0.00153		50.9167	-0.000997806	71.8333	-0.000492658	92.75	-0.000779498	113.667	-0.00112
51	-0.000469971	72	-0.000539763	93	-0.000871672	114	-0.00152		51	-0.000312427	72	-0.000963322	93	-0.00101	114	-0.00154		51	-0.000997342	72	-0.000491077	93	-0.000784359	114	-0.00112
51.0833	-0.00047066	72.1667	-0.000542947	93.25	-0.000880332	114.333	-0.00153		51.0833	-0.000314076	72.1667	-0.000968355	93.25	-0.00102	114.333	-0.00154		51.0833	-0.000996669	72.1667	-0.00048937	93.25	-0.000789252	114.333	-0.00113
51.1667	-0.000471827	72.3333	-0.000546304	93.5	-0.000889187	114.667	-0.00154		51.1667	-0.000315662	72.3333	-0.000973194	93.5	-0.00103	114.667	-0.00155		51.1667	-0.000995787	72.3333	-0.000487833	93.5	-0.000794177	114.667	-0.00113
51.25	-0.000472898	72.5	-0.000549553	93.75	-0.000898047	115	-0.00154		51.25	-0.000317185	72.5	-0.000978429	93.75	-0.00104	115	-0.00156		51.25	-0.000994697	72.5	-0.000486174	93.75	-0.000799134	115	-0.00114
51.3333	-0.000473872	72.6667	-0.000552973	94	-0.0009071	115.333	-0.00155		51.3333	-0.000318645	72.6667	-0.000983765	94	-0.00105	115.333	-0.00157		51.3333	-0.000993977	72.6667	-0.000484685	94	-0.000804119	115.333	-0.00114
51.4167	-0.00047475	72.8333	-0.000556283	94.25	-0.000915967	115.667	-0.00156		51.4167	-0.000320042	72.8333	-0.000989203	94.25	-0.00106	115.667	-0.00157		51.4167	-0.000993054	72.8333	-0.000483661	94.25	-0.000809132	115.667	-0.00115
51.5	-0.000475531	73	-0.000559482	94.5	-0.000924838	116	-0.00157		51.5	-0.000321376	73	-0.00099474	94.5	-0.00107	116	-0.00158		51.5	-0.000992506	73	-0.000482518	94.5	-0.000814172	116	-0.00115
51.5833	-0.000476215	73.1667	-0.000562851	94.75	-0.0009339	116.333	-0.00157		51.5833	-0.000322647	73.1667	-0.001	94.75	-0.00108	116.333	-0.00159		51.5833	-0.000991759	73.1667	-0.000481547	94.75	-0.000819428	116.333	-0.00115
51.6667	-0.000476804	73.3333	-0.000566106	95	-0.000942964	116.667	-0.00158		51.6667	-0.000323855	73.3333	-0.00101	95	-0.00109	116.667	-0.00159		51.6667	-0.000990812	73.3333	-0.000480751	95	-0.000824518	116.667	-0.00116
51.75	-0.000477865	73.5	-0.000569249	95.25	-0.000952028	117	-0.00159		51.75	-0.000325558	73.5	-0.00101	95.25	-0.0011	117	-0.0016		51.75	-0.000990822	73.5	-0.000480127	95.25	-0.000829633	117	-0.00116
51.8333	-0.0004794	73.6667	-0.000572559	95.5	-0.000961091	117.333	-0.00159		51.8333	-0.000327194	73.6667	-0.00102	95.5	-0.00111	117.333	-0.00161		51.8333	-0.000990631	73.6667	-0.000479677	95.5	-0.000834771	117.333	-0.00117
51.9167	-0.000480838	73.8333	-0.000575754	95.75	-0.00097015	117.667	-0.0016		51.9167	-0.000328762	73.8333	-0.00102	95.75	-0.00112	117.667	-0.00161		51.9167	-0.000990817	73.8333	-0.000479401	95.75	-0.00083993	117.667	-0.00117
52	-0.00048218	74	-0.000579113	96	-0.000979205	118	-0.00161		52	-0.000330263	74	-0.00103	96	-0.00113	118	-0.00162		52	-0.000990799	74	-0.000479007	96	-0.000845302	118	-0.00117
52.0833	-0.000483425	74.1667	-0.000582355	96.25	-0.000988444	118.333	-0.00161		52.0833	-0.000331696	74.1667	-0.00103	96.25	-0.00114	118.333	-0.00163		52.0833	-0.000991156	74.1667	-0.000478789	96.25	-0.000850503	118.333	-0.00118
52.1667	-0.000485143	74.3333	-0.000585762	96.5	-0.000997677	118.667	-0.00162		52.1667	-0.000333061	74.3333	-0.00104	96.5	-0.00115	118.667	-0.00163		52.1667	-0.000991314	74.3333	-0.000478456	96.5	-0.000855724	118.667	-0.00118
52.25	-0.000486761	74.5	-0.000589054	96.75	-0.00101	119	-0.00162		52.25	-0.000334359	74.5	-0.00104	96.75	-0.00116	119	-0.00164		52.25	-0.000991272	74.5	-0.000478592	96.75	-0.000860964	119	-0.00119
52.3333	-0.000488277	74.6667	-0.00059251	97	-0.00102	119.333	-0.00163		52.3333	-0.000335589	74.6667	-0.00105	97	-0.00117	119.333	-0.00164		52.3333	-0.00099103	74.6667	-0.000478904	97	-0.00086622	119.333	-0.00119
52.4167	-0.000489692	74.8333	-0.000595849	97.25	-0.00102	119.667	-0.00163		52.4167	-0.000336752	74.8333	-0.00106	97.25	-0.00118	119.667	-0.00165		52.4167	-0.000991165	74.8333	-0.000479391	97.25	-0.000871684	119.667	-0.00119
52.5	-0.000491006	75	-0.000599071	97.5	-0.00103	120	-0.00164		52.5	-0.00033841	75	-0.00106	97.5	-0.00119	120	-0.00166		52.5	-0.000991675	75	-0.000480057	97.5	-0.000877164	120	-0.0012
52.5833	-0.000492219	75.1667	-0.000602455	97.75	-0.00104	120.333	-0.00165		52.5833	-0.000340005	75.1667	-0.00107	97.75	-0.0012	120.333	-0.00166		52.5833	-0.000991986	75.1667	-0.000480903	97.75	-0.000882467	120.333	-0.0012
52.6667	-0.000493331	75.3333	-0.00060572	98	-0.00105	120.667	-0.00165		52.6667	-0.000341537	75.3333	-0.00107	98	-0.00121	120.667	-0.00167		52.6667	-0.000992678	75.3333	-0.000481639	98	-0.000887783	120.667	-0.00121
52.75	-0.000494342	75.5	-0.000609144	98.25	-0.00106	121	-0.00166		52.75	-0.000343565	75.5	-0.00108	98.25	-0.00122	121	-0.00167		52.75	-0.000993174	75.5	-0.000482848	98.25	-0.000893112	121	-0.00121
52.8333	-0.000495826	75.6667	-0.000612447	98.5	-0.00107	121.333	-0.00166		52.8333	-0.000345525	75.6667	-0.00108	98.5	-0.00123	121.333	-0.00168		52.8333	-0.000994051	75.6667	-0.000483947	98.5	-0.000898451	121.333	-0.00121
52.9167	-0.000497214	75.8333	-0.000615628	98.75	-0.00108	121.667	-0.00167		52.9167	-0.000347418	75.8333	-0.00109	98.75	-0.00124	121.667	-0.00168		52.9167	-0.000994729	75.8333	-0.000484936	98.75	-0.000903993	121.667	-0.00122
53	-0.000498505	76	-0.000618688	99	-0.00109	122	-0.00167		53	-0.000349242	76	-0.00109	99	-0.00125	122	-0.00169		53	-0.000995207	76	-0.000486399	99	-0.000909352	122	-0.00122
53.0833	-0.0004997	76.1667	-0.000621905	99.25	-0.0011	122.333	-0.00168		53.0833	-0.000351	76.1667	-0.0011	99.25	-0.00126	122.333	-0.00169		53.0833	-0.000996065	76.1667	-0.000488335	99.25	-0.000914721	122.333	-0.00122
53.1667	-0.000501368	76.3333	-0.000624999	99.5	-0.00111	122.667	-0.00168		53.1667	-0.000352689	76.3333	-0.0011	99.5	-0.00127	122.667	-0.0017		53.1667	-0.000996729	76.3333	-0.00049016	99.5	-0.000920097	122.667	-0.00123
53.25	-0.000502934	76.5	-0.000628529	99.75	-0.00112	123	-0.00169		53.25	-0.000354312	76.5	-0.00111	99.75	-0.00128	123	-0.0017		53.25	-0.000997773	76.5	-0.000492166	99.75	-0.00092548	123	-0.00123
53.3333	-0.0005044	76.6667	-0.000631936	100	-0.00112	123.333	-0.00169		53.3333	-0.000355866	76.6667	-0.00112	100	-0.00129	123.333	-0.00171		53.3333	-0.000998618	76.6667	-0.00049406	100	-0.00093106	123.333	-0.00123
53.4167	-0.000505765	76.8333	-0.000635498	100.25	-0.00113	123.667	-0.00169		53.4167	-0.000357353	76.8333	-0.00112	100.25	-0.0013	123.667	-0.00171		53.4167	-0.000999263	76.8333	-0.000496425	100.25	-0.000936453	123.667	-0.00124
53.5	-0.000507028	77	-0.000638934	100.5	-0.00114	124	-0.0017		53.5	-0.000358772	77	-0.00113	100.5	-0.00131	124	-0.00171		53.5	-0.001	77	-0.000498677	100.5	-0.000941851	124	-0.00124
53.5833	-0.000508191	77.1667	-0.000642244	100.75	-0.00115	124.333	-0.0017		53.5833	-0.000360124	77.1667	-0.00113	100.75	-0.00131	124.333	-0.00172		53.5833	-0.001	77.1667	-0.00050111	100.75	-0.000947252	124.333	-0.00124
53.6667	-0.000509252	77.3333	-0.000645706	101	-0.00116	124.667	-0.00171		53.6667	-0.000361408	77.3333	-0.00114	101	-0.00132	124.667	-0.00172		53.6667	-0.001	77.3333	-0.000504016	101	-0.000952655	124.667	-0.00125
53.75	-0.000510782	77.5	-0.000649041	101.25	-0.00117	125	-0.00171		53.75	-0.000363184	77.5	-0.00114	101.25	-0.00133	125	-0.00173		53.75	-0.001	77.5	-0.000506812	101.25	-0.000958059	125	-0.00125
53.8333	-0.000512781	77.6667	-0.000652529	101.5	-0.00118	125.333	-0.00171		53.8333	-0.000364887	77.6667	-0.00115	101.5	-0.00134	125.333	-0.00173		53.8333	-0.001	77.6667	-0.000509788	101.5	-0.000963465	125.333	-0.00125
53.9167	-0.000514679	77.8333	-0.00065617	101.75	-0.00119	125.667	-0.00172		53.9167	-0.000366518	77.8333	-0.00115	101.75	-0.00135	125.667	-0.00173		53.9167	-0.001	77.8333	-0.000512945	101.75	-0.00096887	125.667	-0.00126
54	-0.000516475	78	-0.000659682	102	-0.0012	126	-0.00172		54	-0.000368077	78	-0.00116	102	-0.00136	126	-0.00174		54	-0.00101	78	-0.000515992	102	-0.000974274	126	-0.00126
54.0833	-0.000518171	78.1667	-0.000663346	102.25	-0.0012	126.333	-0.00173		54.0833	-0.000369564	78.1667	-0.00117	102.25	-0.00137	126.333	-0.00174		54.0833	-0.00101	78.1667	-0.000519219	102.25	-0.000979676	126.333	-0.00126
54.1667	-0.000520335	78.3333	-0.000666879	102.5	-0.00121	126.667	-0.00173		54.1667	-0.000370979	78.3333	-0.00117	102.5	-0.00138	126.667	-0.00174		54.1667	-0.00101	78.3333	-0.000522626	102.5	-0.000984881	126.667	-0.00127
54.25	-0.000522394	78.5	-0.000670281	102.75	-0.00122	127	-0.00173		54.25	-0.000372322	78.5	-0.00118	102.75	-0.00139	127	-0.00174		54.25	-0.00101	78.5	-0.000525924	102.75	-0.000990275	127	-0.00127
54.3333	-0.000524347	78.6667	-0.000673831	103	-0.00123	127.333	-0.00173		54.3333	-0.000373593	78.6667	-0.00118	103	-0.0014	127.333	-0.00175		54.3333	-0.00101	78.6667	-0.000529402	103	-0.000995663	127.333	-0.00127
54.4167	-0.000526194	78.8333	-0.000677531	103.25	-0.00124	127.667	-0.00174		54.4167	-0.000374791	78.8333	-0.00119	103.25	-0.00141	127.667	-0.00175		54.4167	-0.00101	78.8333	-0.000533058	103.25	-0.001	127.667	-0.00128
54.5	-0.000527935	79	-0.0006811	103.5	-0.00125	128	-0.00174		54.5	-0.000375918	79	-0.0012	103.5	-0.00142	128	-0.00175		54.5	-0.00101	79	-0.000536599	103.5	-0.00101	128	-0.00128
54.5833	-0.000529571	79.1667	-0.000684817	103.75	-0.00125	128.333	-0.00174		54.5833	-0.000376972	79.1667	-0.0012	103.75	-0.00142	128.333	-0.00176		54.5833	-0.00101	79.1667	-0.000540026	103.75	-0.00101	128.333	-0.00128
54.6667	-0.000531101	79.3333	-0.000688681	104	-0.00126	128.667	-0.00175		54.6667	-0.000377955	79.3333	-0.00121	104	-0.00143	128.667	-0.00176		54.6667	-0.00101	79.3333	-0.000543628	104	-0.00102	128.667	-0.00128
54.75	-0.0005331	79.5	-0.00069241	104.25	-0.00127	129	-0.00175		54.75	-0.000379424	79.5	-0.00121	104.25	-0.00144	129	-0.00176		54.75	-0.00102	79.5	-0.000547406	104.25	-0.00102	129	-0.00129
54.8333	-0.000534998	79.6667	-0.000696004	104.5	-0.00128	129.333	-0.00175		54.8333	-0.000380816	79.6667	-0.00122	104.5	-0.00145	129.333	-0.00176		54.8333	-0.00102	79.6667	-0.000551359	104.5	-0.00103	129.333	-0.00129
54.9167	-0.000536794	79.8333	-0.000699742	104.75	-0.00129	129.667	-0.00175		54.9167	-0.000382132	79.8333	-0.00122	104.75	-0.00146	129.667	-0.00176		54.9167	-0.00102	79.8333	-0.000555196	104.75	-0.00103	129.667	-0.00129
55	-0.00053849	80	-0.000703342	105	-0.00129	130	-0.00175		55	-0.000383371	80	-0.00123	105	-0.00147	130	-0.00177		55	-0.00102	80	-0.000559206	105	-0.00104	130	-0.0013
55.0833	-0.000540084	80.1667	-0.000707084	105.25	-0.0013	130.333	-0.00176		55.0833	-0.000384533	80.1667	-0.00124	105.25	-0.00148	130.333	-0.00177		55.0833	-0.00102	80.1667	-0.000563387	105.25	-0.00104	130.333	-0.0013
55.1667	-0.000541578	80.3333	-0.000710687	105.5	-0.00131	130.667	-0.00176		55.1667	-0.000385619	80.3333	-0.00124	105.5	-0.00148	130.667	-0.00177		55.1667	-0.00102	80.3333	-0.000567737	105.5	-0.00105	130.667	-0.0013
55.25	-0.00054354	80.5	-0.000714429	105.75	-0.00132	131	-0.00176		55.25	-0.000386629	80.5	-0.00125	105.75	-0.00149	131	-0.00177		55.25	-0.00103	80.5	-0.000571962	105.75	-0.00105	131	-0.0013
55.3333	-0.000545396	80.6667	-0.00071803	106	-0.00133	131.333	-0.00176		55.3333	-0.000388125	80.6667	-0.00125	106	-0.0015	131.333	-0.00177		55.3333	-0.00103	80.6667	-0.000576647	106	-0.00106	131.333	-0.00131
55.4167	-0.000547147	80.8333	-0.000721767	106.25	-0.00133	131.667	-0.00176		55.4167	-0.000389549	80.8333	-0.00126	106.25	-0.00151	131.667	-0.00177		55.4167	-0.00103	80.8333	-0.000581498	106.25	-0.00106	131.667	-0.00131
55.5	-0.000549362	81	-0.000725361	106.5	-0.00134	132	-0.00176		55.5	-0.000390901	81	-0.00126	106.5	-0.00152	132	-0.00177		55.5	-0.00103	81	-0.000586223	106.5	-0.00107	132	-0.00131
55.5833	-0.000551466	81.1667	-0.000729372	106.75	-0.00135	132.333	-0.00177		55.5833	-0.00039218	81.1667	-0.00127	106.75	-0.00152	132.333	-0.00177		55.5833	-0.00103	81.1667	-0.000590821	106.75	-0.00107	132.333	-0.00131
55.6667	-0.00055346	81.3333	-0.000733238	107	-0.00136	132.667	-0.00177		55.6667	-0.000393388	81.3333	-0.00128	107	-0.00153	132.667	-0.00177		55.6667	-0.00103	81.3333	-0.000595583	107	-0.00108	132.667	-0.00132
55.75	-0.000555344	81.5	-0.000737239	107.25	-0.00136	133	-0.00177		55.75	-0.000395082	81.5	-0.00128	107.25	-0.00154	133	-0.00177		55.75	-0.00103	81.5	-0.000600217	107.25	-0.00108	133	-0.00132
55.8333	-0.000557118	81.6667	-0.000741094	107.5	-0.00137	133.333	-0.00177		55.8333	-0.0003967	81.6667	-0.00129	107.5	-0.00155	133.333	-0.00177		55.8333	-0.00103	81.6667	-0.000605012	107.5	-0.00109	133.333	-0.00132
55.9167	-0.000558781	81.8333	-0.000745082	107.75	-0.00138	133.667	-0.00177		55.9167	-0.000398241	81.8333	-0.00129	107.75	-0.00155	133.667	-0.00177		55.9167	-0.00104	81.8333	-0.000610259	107.75	-0.00109	133.667	-0.00133
56	-0.000560334	82	-0.000748921	108	-0.00138	134	-0.00177		56	-0.000399705	82	-0.0013	108	-0.00156	134	-0.00177		56	-0.00104	82	-0.000615375	108	-0.0011	134	-0.00133
56.0833	-0.000561777	82.1667	-0.000753173	108.25	-0.00139	134.333	-0.00177		56.0833	-0.000401093	82.1667	-0.00131	108.25	-0.00157	134.333	-0.00177		56.0833	-0.00104	82.1667	-0.000620651	108.25	-0.0011	134.333	-0.00133
56.1667	-0.000563109	82.3333	-0.000757275	108.5	-0.0014	134.667	-0.00177		56.1667	-0.000402404	82.3333	-0.00131	108.5	-0.00158	134.667	-0.00177		56.1667	-0.00104	82.3333	-0.000625793	108.5	-0.00111	134.667	-0.00133
56.25	-0.000564901	82.5	-0.000761509	108.75	-0.00141	135	-0.00177		56.25	-0.000403639	82.5	-0.00132	108.75	-0.00158	135	-0.00177		56.25	-0.00104	82.5	-0.000631092	108.75	-0.00111	135	-0.00133
56.3333	-0.000566579	82.6667	-0.000765592	109	-0.00141	135.333	-0.00177		56.3333	-0.000404797	82.6667	-0.00132	109	-0.00159	135.333	-0.00177		56.3333	-0.00104	82.6667	-0.000636545	109	-0.00112	135.333	-0.00134
56.4167	-0.000568141	82.8333	-0.000769523	109.25	-0.00142	135.667	-0.00177		56.4167	-0.000405878	82.8333	-0.00133	109.25	-0.0016	135.667	-0.00177		56.4167	-0.00105	82.8333	-0.00064186	109.25	-0.00112	135.667	-0.00134
56.5	-0.000569588	83	-0.000773583	109.5	-0.00143	136	-0.00177		56.5	-0.000406883	83	-0.00133	109.5	-0.0016	136	-0.00177		56.5	-0.00105	83	-0.000647621	109.5	-0.00113	136	-0.00134
56.5833	-0.000570921	83.1667	-0.000777769	109.75	-0.00143	136.333	-0.00177		56.5833	-0.000407811	83.1667	-0.00134	109.75	-0.00161	136.333	-0.00177		56.5833	-0.00105	83.1667	-0.000653534	109.75	-0.00113	136.333	-0.00134
56.6667	-0.000572713	83.3333	-0.000782082	110	-0.00144	136.667	-0.00177		56.6667	-0.000408663	83.3333	-0.00135	110	-0.00162	136.667	-0.00177		56.6667	-0.00105	83.3333	-0.000659597	110	-0.00114	136.667	-0.00135
56.75	-0.000574395	83.5	-0.00078652	110.25	-0.00144	137	-0.00177		56.75	-0.000409996	83.5	-0.00135	110.25	-0.00162	137	-0.00176		56.75	-0.00105	83.5	-0.000665517	110.25	-0.00114	137	-0.00135
56.8333	-0.000575966	83.6667	-0.000791083	110.5	-0.00145	137.333	-0.00176		56.8333	-0.000411249	83.6667	-0.00136	110.5	-0.00163	137.333	-0.00176		56.8333	-0.00105	83.6667	-0.000671585	110.5	-0.00115	137.333	-0.00135
56.9167	-0.000577427	83.8333	-0.000795487	110.75	-0.00146	137.667	-0.00176		56.9167	-0.000412421	83.8333	-0.00136	110.75	-0.00164	137.667	-0.00176		56.9167	-0.00105	83.8333	-0.000677507	110.75	-0.00115	137.667	-0.00135
57	-0.000579348	84	-0.000800014	111	-0.00146	138	-0.00176		57	-0.000413511	84	-0.00137	111	-0.00164	138	-0.00176		57	-0.00106	84	-0.000683284	111	-0.00116	138	-0.00135
57.0833	-0.000581154	84.1667	-0.00080438	111.25	-0.00147	138.333	-0.00176		57.0833	-0.000414521	84.1667	-0.00138	111.25	-0.00165	138.333	-0.00176		57.0833	-0.00106	84.1667	-0.000689206	111.25	-0.00116	138.333	-0.00135
57.1667	-0.000582845	84.3333	-0.000808866	111.5	-0.00147	138.667	-0.00176		57.1667	-0.000416012	84.3333	-0.00138	111.5	-0.00165	138.667	-0.00175		57.1667	-0.00106	84.3333	-0.000695272	111.5	-0.00117	138.667	-0.00136
57.25	-0.00058499	84.5	-0.000813471	111.75	-0.00148	139	-0.00176		57.25	-0.000417427	84.5	-0.00139	111.75	-0.00166	139	-0.00175		57.25	-0.00106	84.5	-0.000701478	111.75	-0.00117	139	-0.00136
57.3333	-0.000587017	84.6667	-0.000818196	112	-0.00149	139.333	-0.00176		57.3333	-0.000418765	84.6667	-0.00139	112	-0.00167	139.333	-0.00175		57.3333	-0.00106	84.6667	-0.000707822	112	-0.00117	139.333	-0.00136
57.4167	-0.000588924	84.8333	-0.000822758	112.25	-0.00149	139.667	-0.00175		57.4167	-0.000420027	84.8333	-0.0014	112.25	-0.00167	139.667	-0.00175		57.4167	-0.00106	84.8333	-0.000714011	112.25	-0.00118	139.667	-0.00136
57.5	-0.000590711	85	-0.000827438	112.5	-0.0015	140	-0.00175		57.5	-0.000421212	85	-0.0014	112.5	-0.00168	140	-0.00174		57.5	-0.00106	85	-0.000720337	112.5	-0.00118	140	-0.00136
57.5833	-0.000592953	85.1667	-0.000831953	112.75	-0.0015	140.333	-0.00175		57.5833	-0.00042232	85.1667	-0.00141	112.75	-0.00168	140.333	-0.00174		57.5833	-0.00107	85.1667	-0.000727089	112.75	-0.00119	140.333	-0.00136
57.6667	-0.000595081	85.3333	-0.000836583	113	-0.00151	140.667	-0.00175		57.6667	-0.000423352	85.3333	-0.00142	113	-0.00169	140.667	-0.00174		57.6667	-0.00107	85.3333	-0.000733974	113	-0.00119	140.667	-0.00136
57.75	-0.000597094	85.5	-0.000841326	113.25	-0.00151	141	-0.00174		57.75	-0.000424307	85.5	-0.00142	113.25	-0.00169	141	-0.00174		57.75	-0.00107	85.5	-0.000741284	113.25	-0.0012	141	-0.00137
57.8333	-0.000598991	85.6667	-0.000846181	113.5	-0.00152	141.333	-0.00174		57.8333	-0.000425744	85.6667	-0.00143	113.5	-0.0017	141.333	-0.00173		57.8333	-0.00107	85.6667	-0.000748434	113.5	-0.0012	141.333	-0.00137
57.9167	-0.000600774	85.8333	-0.000851149	113.75	-0.00152	141.667	-0.00174		57.9167	-0.000427101	85.8333	-0.00143	113.75	-0.0017	141.667	-0.00173		57.9167	-0.00107	85.8333	-0.000755716	113.75	-0.00121	141.667	-0.00137
58	-0.000602442	86	-0.000856227	114	-0.00153	142	-0.00174		58	-0.000428376	86	-0.00144	114	-0.00171	142	-0.00173		58	-0.00107	86	-0.000763127	114	-0.00121	142	-0.00137
58.0833	-0.000604565	86.1667	-0.000861134	114.25	-0.00153	142.333	-0.00174		58.0833	-0.00042957	86.1667	-0.00145	114.25	-0.00171	142.333	-0.00172		58.0833	-0.00107	86.1667	-0.000770373	114.25	-0.00121	142.333	-0.00137
58.1667	-0.000606568	86.3333	-0.00086615	114.5	-0.00154	142.667	-0.00173		58.1667	-0.000430683	86.3333	-0.00145	114.5	-0.00172	142.667	-0.00172		58.1667	-0.00108	86.3333	-0.000777455	114.5	-0.00122	142.667	-0.00137
58.25	-0.000608452	86.5	-0.000871271	114.75	-0.00154	143	-0.00173		58.25	-0.000431715	86.5	-0.00146	114.75	-0.00172	143	-0.00172		58.25	-0.00108	86.5	-0.000784664	114.75	-0.00122	143	-0.00137
58.3333	-0.000610787	86.6667	-0.000876216	115	-0.00155	143.333	-0.00173		58.3333	-0.000432665	86.6667	-0.00146	115	-0.00173	143.333	-0.00171		58.3333	-0.00108	86.6667	-0.000791707	115	-0.00123	143.333	-0.00137
58.4167	-0.000612997	86.8333	-0.000881547	115.25	-0.00155	143.667	-0.00172		58.4167	-0.000433535	86.8333	-0.00147	115.25	-0.00173	143.667	-0.00171		58.4167	-0.00108	86.8333	-0.000798874	115.25	-0.00123	143.667	-0.00137
58.5	-0.000615657	87	-0.000886981	115.5	-0.00155	144	-0.00172		58.5	-0.000434882	87	-0.00147	115.5	-0.00173	144	-0.0017		58.5	-0.00108	87	-0.000806163	115.5	-0.00123	144	-0.00137
58.5833	-0.000618198	87.1667	-0.000892238	115.75	-0.00156	144.333	-0.00172		58.5833	-0.000436143	87.1667	-0.00148	115.75	-0.00174	144.333	-0.0017		58.5833	-0.00108	87.1667	-0.000813571	115.75	-0.00124	144.333	-0.00137
58.6667	-0.00062062	87.3333	-0.000897596	116	-0.00156	144.667	-0.00172		58.6667	-0.000437319	87.3333	-0.00149	116	-0.00174	144.667	-0.0017		58.6667	-0.00108	87.3333	-0.000820806	116	-0.00124	144.667	-0.00137
58.75	-0.000622922	87.5	-0.000902773	116.25	-0.00157	145	-0.00171		58.75	-0.00043841	87.5	-0.00149	116.25	-0.00175	145	-0.00169		58.75	-0.00109	87.5	-0.000828158	116.25	-0.00125	145	-0.00137
58.8333	-0.000625104	87.6667	-0.00090805	116.5	-0.00157	145.333	-0.00171		58.8333	-0.000439973	87.6667	-0.0015	116.5	-0.00175	145.333	-0.00169		58.8333	-0.00109	87.6667	-0.000835624	116.5	-0.00125	145.333	-0.00137
58.9167	-0.000627168	87.8333	-0.000913423	116.75	-0.00157	145.667	-0.00171		58.9167	-0.000441447	87.8333	-0.0015	116.75	-0.00175	145.667	-0.00169		58.9167	-0.00109	87.8333	-0.000843204	116.75	-0.00125	145.667	-0.00137
59	-0.000629111	88	-0.000918894	117	-0.00158	146	-0.0017		59	-0.000443393	88	-0.00151	117	-0.00176	146	-0.00168		59	-0.00109	88	-0.000850893	117	-0.00126	146	-0.00138
59.0833	-0.000630935	88.1667	-0.000924461	117.25	-0.00158	146.333	-0.0017		59.0833	-0.000445254	88.1667	-0.00152	117.25	-0.00176	146.333	-0.00168		59.0833	-0.00109	88.1667	-0.0008584	117.25	-0.00126	146.333	-0.00138
59.1667	-0.00063321	88.3333	-0.000930123	117.5	-0.00158	146.667	-0.0017		59.1667	-0.00044703	88.3333	-0.00152	117.5	-0.00176	146.667	-0.00167		59.1667	-0.00109	88.3333	-0.000866014	117.5	-0.00127	146.667	-0.00138
59.25	-0.00063536	88.5	-0.000935598	117.75	-0.00159	147	-0.00169		59.25	-0.00044872	88.5	-0.00153	117.75	-0.00177	147	-0.00167		59.25	-0.0011	88.5	-0.000873734	117.75	-0.00127	147	-0.00138
59.3333	-0.000637956	88.6667	-0.000941165	118	-0.00159	147.333	-0.00169		59.3333	-0.000450324	88.6667	-0.00153	118	-0.00177	147.333	-0.00167		59.3333	-0.0011	88.6667	-0.000881266	118	-0.00127	147.333	-0.00138
59.4167	-0.000640998	88.8333	-0.000946823	118.25	-0.00159	147.667	-0.00169		59.4167	-0.000451843	88.8333	-0.00154	118.25	-0.00177	147.667	-0.00166		59.4167	-0.0011	88.8333	-0.000889195	118.25	-0.00128	147.667	-0.00138
59.5	-0.000643916	89	-0.000952288	118.5	-0.0016	148	-0.00168		59.5	-0.000453276	89	-0.00155	118.5	-0.00177	148	-0.00166		59.5	-0.0011	89	-0.000897227	118.5	-0.00128	148	-0.00138
59.5833	-0.00064671	89.1667	-0.000958124	118.75	-0.0016	148.333	-0.00168		59.5833	-0.000454623	89.1667	-0.00155	118.75	-0.00178	148.333	-0.00165		59.5833	-0.0011	89.1667	-0.000905361	118.75	-0.00129	148.333	-0.00138
59.6667	-0.000649379	89.3333	-0.000964047	119	-0.0016	148.667	-0.00168		59.6667	-0.000455885	89.3333	-0.00156	119	-0.00178	148.667	-0.00165		59.6667	-0.0011	89.3333	-0.000913599	119	-0.00129	148.667	-0.00138
59.75	-0.000651925	89.5	-0.000969777	119.25	-0.00161	149	-0.00167		59.75	-0.000457061	89.5	-0.00156	119.25	-0.00178	149	-0.00165		59.75	-0.00111	89.5	-0.000921938	119.25	-0.00129	149	-0.00138
59.8333	-0.000654346	89.6667	-0.000975592	119.5	-0.00161	149.333	-0.00167		59.8333	-0.000458152	89.6667	-0.00157	119.5	-0.00178	149.333	-0.00164		59.8333	-0.00111	89.6667	-0.000930375	119.5	-0.0013	149.333	-0.00138
59.9167	-0.000656644	89.8333	-0.00098149	119.75	-0.00161	149.667	-0.00167		59.9167	-0.000459715	89.8333	-0.00157	119.75	-0.00179	149.667	-0.00164		59.9167	-0.00111	89.8333	-0.000938615	119.75	-0.0013	149.667	-0.00137
60	-0.000658817	90	-0.00098747	120	-0.00161	150	-0.00166		60	-0.000461189	90	-0.00158	120	-0.00179	150	-0.00163		60	-0.00111	90	-0.000946947	120	-0.0013	150	-0.00137
60.0833	-0.000660866	90.1667	-0.000993249	120.25	-0.00162	150.333	-0.00166		60.0833	-0.000462572	90.1667	-0.00159	120.25	-0.00179	150.333	-0.00163		60.0833	-0.00111	90.1667	-0.000955077	120.25	-0.00131	150.333	-0.00137
60.1667	-0.000662792	90.3333	-0.000999388	120.5	-0.00162	150.667	-0.00166		60.1667	-0.000463866	90.3333	-0.00159	120.5	-0.00179	150.667	-0.00162		60.1667	-0.00112	90.3333	-0.000963296	120.5	-0.00131	150.667	-0.00137
60.25	-0.000665163	90.5	-0.00101	120.75	-0.00162	151	-0.00165		60.25	-0.000465069	90.5	-0.0016	120.75	-0.00179	151	-0.00162		60.25	-0.00112	90.5	-0.000971602	120.75	-0.00131	151	-0.00137
60.3333	-0.000667975	90.6667	-0.00101	121	-0.00162	151.333	-0.00165		60.3333	-0.000466182	90.6667	-0.0016	121	-0.00179	151.333	-0.00162		60.3333	-0.00112	90.6667	-0.000979992	121	-0.00132	151.333	-0.00137
60.4167	-0.000670653	90.8333	-0.00102	121.25	-0.00162	151.667	-0.00165		60.4167	-0.000467205	90.8333	-0.00161	121.25	-0.0018	151.667	-0.00161		60.4167	-0.00112	90.8333	-0.000988173	121.25	-0.00132	151.667	-0.00137
60.5	-0.000673199	91	-0.00102	121.5	-0.00162	152	-0.00164		60.5	-0.000468138	91	-0.00161	121.5	-0.0018	152	-0.00161		60.5	-0.00112	91	-0.000996437	121.5	-0.00132	152	-0.00137
60.5833	-0.000675611	91.1667	-0.00103	121.75	-0.00163	152.333	-0.00164		60.5833	-0.000468981	91.1667	-0.00162	121.75	-0.0018	152.333	-0.0016		60.5833	-0.00112	91.1667	-0.00101	121.75	-0.00133	152.333	-0.00137
60.6667	-0.00067789	91.3333	-0.00104	122	-0.00163	152.667	-0.00164		60.6667	-0.000469733	91.3333	-0.00162	122	-0.0018	152.667	-0.0016		60.6667	-0.00113	91.3333	-0.00101	122	-0.00133	152.667	-0.00137
60.75	-0.000680036	91.5	-0.00104	122.25	-0.00163	153	-0.00163		60.75	-0.000470396	91.5	-0.00163	122.25	-0.0018	153	-0.0016		60.75	-0.00113	91.5	-0.00102	122.25	-0.00133	153	-0.00137
60.8333	-0.000682048	91.6667	-0.00105	122.5	-0.00163	153.333	-0.00163		60.8333	-0.000471527	91.6667	-0.00164	122.5	-0.0018	153.333	-0.00159		60.8333	-0.00113	91.6667	-0.00103	122.5	-0.00134	153.333	-0.00137
60.9167	-0.000683928	91.8333	-0.00106	122.75	-0.00163	153.667	-0.00163		60.9167	-0.000473127	91.8333	-0.00164	122.75	-0.0018	153.667	-0.00159		60.9167	-0.00113	91.8333	-0.00104	122.75	-0.00134	153.667	-0.00137
61	-0.000685674	92	-0.00106	123	-0.00163	154	-0.00162		61	-0.000475195	92	-0.00165	123	-0.0018	154	-0.00158		61	-0.00113	92	-0.00105	123	-0.00134	154	-0.00137
61.0833	-0.000687286	92.1667	-0.00107	123.25	-0.00163	154.333	-0.00162		61.0833	-0.000477168	92.1667	-0.00165	123.25	-0.0018	154.333	-0.00158		61.0833	-0.00113	92.1667	-0.00106	123.25	-0.00135	154.333	-0.00137
61.1667	-0.000689336	92.3333	-0.00107	123.5	-0.00163	154.667	-0.00162		61.1667	-0.000479047	92.3333	-0.00166	123.5	-0.0018	154.667	-0.00158		61.1667	-0.00114	92.3333	-0.00107	123.5	-0.00135	154.667	-0.00137
61.25	-0.000691247	92.5	-0.00108	123.75	-0.00163	155	-0.00161		61.25	-0.000480832	92.5	-0.00166	123.75	-0.0018	155	-0.00157		61.25	-0.00114	92.5	-0.00108	123.75	-0.00135	155	-0.00137
61.3333	-0.000693595	92.6667	-0.00109	124	-0.00163	155.333	-0.00161		61.3333	-0.000482521	92.6667	-0.00167	124	-0.0018	155.333	-0.00157		61.3333	-0.00114	92.6667	-0.00109	124	-0.00136	155.333	-0.00137
61.4167	-0.000696379	92.8333	-0.00109	124.25	-0.00164	155.667	-0.00161		61.4167	-0.000484117	92.8333	-0.00167	124.25	-0.0018	155.667	-0.00156		61.4167	-0.00114	92.8333	-0.00109	124.25	-0.00136	155.667	-0.00137
61.5	-0.000699026	93	-0.0011	124.5	-0.00164	156	-0.00161		61.5	-0.000485617	93	-0.00168	124.5	-0.0018	156	-0.00156		61.5	-0.00114	93	-0.0011	124.5	-0.00136	156	-0.00137
61.5833	-0.000701535	93.1667	-0.00111	124.75	-0.00164	156.333	-0.0016		61.5833	-0.000487023	93.1667	-0.00168	124.75	-0.0018	156.333	-0.00156		61.5833	-0.00115	93.1667	-0.00111	124.75	-0.00137	156.333	-0.00137
61.6667	-0.000703906	93.3333	-0.00111	125	-0.00164	156.667	-0.0016		61.6667	-0.000488334	93.3333	-0.00169	125	-0.0018	156.667	-0.00155		61.6667	-0.00115	93.3333	-0.00112	125	-0.00137	156.667	-0.00137
61.75	-0.000706139	93.5	-0.00112	125.25	-0.00164	157	-0.0016		61.75	-0.000489551	93.5	-0.00169	125.25	-0.0018	157	-0.00155		61.75	-0.00115	93.5	-0.00113	125.25	-0.00137	157	-0.00137
61.8333	-0.000708234	93.6667	-0.00113	125.5	-0.00164	157.333	-0.0016		61.8333	-0.000490673	93.6667	-0.0017	125.5	-0.0018	157.333	-0.00155		61.8333	-0.00115	93.6667	-0.00114	125.5	-0.00137	157.333	-0.00136
61.9167	-0.000710191	93.8333	-0.00113	125.75	-0.00164	157.667	-0.00159		61.9167	-0.0004917	93.8333	-0.0017	125.75	-0.0018	157.667	-0.00154		61.9167	-0.00115	93.8333	-0.00115	125.75	-0.00138	157.667	-0.00136
62	-0.000712011	94	-0.00114	126	-0.00164	158	-0.00159		62	-0.000493191	94	-0.00171	126	-0.0018	158	-0.00154		62	-0.00115	94	-0.00116	126	-0.00138	158	-0.00136
62.0833	-0.000714262	94.1667	-0.00115	126.25	-0.00164	158.333	-0.00159		62.0833	-0.000494584	94.1667	-0.00171	126.25	-0.0018	158.333	-0.00154		62.0833	-0.00116	94.1667	-0.00117	126.25	-0.00138	158.333	-0.00136
62.1667	-0.000716371	94.3333	-0.00115	126.5	-0.00163	158.667	-0.00159		62.1667	-0.000495877	94.3333	-0.00172	126.5	-0.0018	158.667	-0.00153		62.1667	-0.00116	94.3333	-0.00118	126.5	-0.00139	158.667	-0.00136
62.25	-0.000718912	94.5	-0.00116	126.75	-0.00163	159	-0.00158		62.25	-0.000497071	94.5	-0.00172	126.75	-0.00179	159	-0.00153		62.25	-0.00116	94.5	-0.00119	126.75	-0.00139	159	-0.00136
62.3333	-0.000721315	94.6667	-0.00116	127	-0.00163	159.333	-0.00158		62.3333	-0.000498166	94.6667	-0.00173	127	-0.00179	159.333	-0.00153		62.3333	-0.00116	94.6667	-0.0012	127	-0.00139	159.333	-0.00136
62.4167	-0.00072358	94.8333	-0.00117	127.25	-0.00163	159.667	-0.00158		62.4167	-0.000499162	94.8333	-0.00173	127.25	-0.00179	159.667	-0.00152		62.4167	-0.00116	94.8333	-0.00121	127.25	-0.00139	159.667	-0.00136
62.5	-0.000726278	95	-0.00118	127.5	-0.00163	160	-0.00158		62.5	-0.000500059	95	-0.00174	127.5	-0.00179	160	-0.00152		62.5	-0.00117	95	-0.00122	127.5	-0.0014	160	-0.00136
62.5833	-0.000728832	95.1667	-0.00119	127.75	-0.00163	160.333	-0.00158		62.5833	-0.000501415	95.1667	-0.00174	127.75	-0.00179	160.333	-0.00152		62.5833	-0.00117	95.1667	-0.00123	127.75	-0.0014	160.333	-0.00136
62.6667	-0.000731245	95.3333	-0.00119	128	-0.00163	160.667	-0.00157		62.6667	-0.000502668	95.3333	-0.00175	128	-0.00179	160.667	-0.00151		62.6667	-0.00117	95.3333	-0.00124	128	-0.0014	160.667	-0.00136
62.75	-0.000733514	95.5	-0.0012	128.25	-0.00163	161	-0.00157		62.75	-0.00050438	95.5	-0.00175	128.25	-0.00179	161	-0.00151		62.75	-0.00117	95.5	-0.00125	128.25	-0.0014	161	-0.00136
62.8333	-0.000735642	95.6667	-0.00121	128.5	-0.00163	161.333	-0.00157		62.8333	-0.000505993	95.6667	-0.00176	128.5	-0.00178	161.333	-0.00151		62.8333	-0.00117	95.6667	-0.00125	128.5	-0.00141	161.333	-0.00136
62.9167	-0.000738197	95.8333	-0.00121	128.75	-0.00163	161.667	-0.00157		62.9167	-0.000507507	95.8333	-0.00176	128.75	-0.00178	161.667	-0.0015		62.9167	-0.00118	95.8333	-0.00126	128.75	-0.00141	161.667	-0.00136
63	-0.000740604	96	-0.00122	129	-0.00163	162	-0.00157		63	-0.000508922	96	-0.00177	129	-0.00178	162	-0.0015		63	-0.00118	96	-0.00127	129	-0.00141	162	-0.00136
63.0833	-0.000742865	96.1667	-0.00123	129.25	-0.00162	162.333	-0.00157		63.0833	-0.000510797	96.1667	-0.00177	129.25	-0.00178	162.333	-0.0015		63.0833	-0.00118	96.1667	-0.00128	129.25	-0.00141	162.333	-0.00136
63.1667	-0.000744979	96.3333	-0.00123	129.5	-0.00162	162.667	-0.00156		63.1667	-0.000512568	96.3333	-0.00178	129.5	-0.00178	162.667	-0.0015		63.1667	-0.00118	96.3333	-0.00129	129.5	-0.00142	162.667	-0.00136
63.25	-0.00074752	96.5	-0.00124	129.75	-0.00162	163	-0.00156		63.25	-0.000514235	96.5	-0.00178	129.75	-0.00177	163	-0.00149		63.25	-0.00118	96.5	-0.0013	129.75	-0.00142	163	-0.00136
63.3333	-0.000749918	96.6667	-0.00125	130	-0.00162	163.333	-0.00156		63.3333	-0.000515798	96.6667	-0.00179	130	-0.00177	163.333	-0.00149		63.3333	-0.00119	96.6667	-0.00131	130	-0.00142	163.333	-0.00136
63.4167	-0.000752174	96.8333	-0.00125	130.25	-0.00162	163.667	-0.00156		63.4167	-0.000517258	96.8333	-0.00179	130.25	-0.00177	163.667	-0.00149		63.4167	-0.00119	96.8333	-0.00132	130.25	-0.00142	163.667	-0.00136
63.5	-0.000754288	97	-0.00126	130.5	-0.00162	164	-0.00156		63.5	-0.000518615	97	-0.0018	130.5	-0.00177	164	-0.00149		63.5	-0.00119	97	-0.00133	130.5	-0.00143	164	-0.00136
63.5833	-0.000756829	97.1667	-0.00127	130.75	-0.00162	164.333	-0.00156		63.5833	-0.000519867	97.1667	-0.0018	130.75	-0.00176	164.333	-0.00149		63.5833	-0.00119	97.1667	-0.00134	130.75	-0.00143	164.333	-0.00136
63.6667	-0.000759223	97.3333	-0.00127	131	-0.00161	164.667	-0.00156		63.6667	-0.000521016	97.3333	-0.0018	131	-0.00176	164.667	-0.00148		63.6667	-0.00119	97.3333	-0.00135	131	-0.00143	164.667	-0.00136
63.75	-0.00076204	97.5	-0.00128	131.25	-0.00161	165	-0.00156		63.75	-0.000522625	97.5	-0.00181	131.25	-0.00176	165	-0.00148		63.75	-0.0012	97.5	-0.00136	131.25	-0.00143	165	-0.00136
63.8333	-0.000764705	97.6667	-0.00129	131.5	-0.00161	165.333	-0.00156		63.8333	-0.000524135	97.6667	-0.00181	131.5	-0.00176	165.333	-0.00148		63.8333	-0.0012	97.6667	-0.00137	131.5	-0.00144	165.333	-0.00136
63.9167	-0.000767218	97.8333	-0.0013	131.75	-0.00161	165.667	-0.00156		63.9167	-0.000526104	97.8333	-0.00182	131.75	-0.00175	165.667	-0.00148		63.9167	-0.0012	97.8333	-0.00138	131.75	-0.00144	165.667	-0.00136
64	-0.00076958	98	-0.0013	132	-0.00161	166	-0.00155		64	-0.000527969	98	-0.00182	132	-0.00175	166	-0.00148		64	-0.0012	98	-0.00139	132	-0.00144	166	-0.00136
64.0833	-0.00077179	98.1667	-0.00131	132.25	-0.0016	166.333	-0.00155		64.0833	-0.00053029	98.1667	-0.00183	132.25	-0.00175	166.333	-0.00147		64.0833	-0.0012	98.1667	-0.00139	132.25	-0.00144	166.333	-0.00136
64.1667	-0.000774423	98.3333	-0.00132	132.5	-0.0016	166.667	-0.00155		64.1667	-0.000532503	98.3333	-0.00183	132.5	-0.00174	166.667	-0.00147		64.1667	-0.00121	98.3333	-0.0014	132.5	-0.00144	166.667	-0.00136
64.25	-0.000776908	98.5	-0.00132	132.75	-0.0016	167	-0.00155		64.25	-0.000534607	98.5	-0.00183	132.75	-0.00174	167	-0.00147		64.25	-0.00121	98.5	-0.00141	132.75	-0.00145	167	-0.00136
64.3333	-0.000779247	98.6667	-0.00133	133	-0.0016	167.333	-0.00155		64.3333	-0.000536604	98.6667	-0.00184	133	-0.00174	167.333	-0.00147		64.3333	-0.00121	98.6667	-0.00142	133	-0.00145	167.333	-0.00136
64.4167	-0.000782009	98.8333	-0.00134	133.25	-0.0016	167.667	-0.00155		64.4167	-0.000538492	98.8333	-0.00184	133.25	-0.00173	167.667	-0.00147		64.4167	-0.00121	98.8333	-0.00143	133.25	-0.00145	167.667	-0.00137
64.5	-0.000784619	99	-0.00135	133.5	-0.00159	168	-0.00155		64.5	-0.000540272	99	-0.00185	133.5	-0.00173	168	-0.00147		64.5	-0.00121	99	-0.00144	133.5	-0.00145	168	-0.00137
64.5833	-0.000787647	99.1667	-0.00135	133.75	-0.00159	168.333	-0.00156		64.5833	-0.000541944	99.1667	-0.00185	133.75	-0.00173	168.333	-0.00147		64.5833	-0.00121	99.1667	-0.00145	133.75	-0.00145	168.333	-0.00137
64.6667	-0.000790518	99.3333	-0.00136	134	-0.00159	168.667	-0.00156		64.6667	-0.000544071	99.3333	-0.00185	134	-0.00172	168.667	-0.00147		64.6667	-0.00122	99.3333	-0.00146	134	-0.00146	168.667	-0.00137
64.75	-0.000793234	99.5	-0.00137	134.25	-0.00159	169	-0.00156		64.75	-0.000546094	99.5	-0.00186	134.25	-0.00172	169	-0.00147		64.75	-0.00122	99.5	-0.00147	134.25	-0.00146	169	-0.00137
64.8333	-0.000795793	99.6667	-0.00137	134.5	-0.00159	169.333	-0.00156		64.8333	-0.000548014	99.6667	-0.00186	134.5	-0.00172	169.333	-0.00147		64.8333	-0.00122	99.6667	-0.00147	134.5	-0.00146	169.333	-0.00137
64.9167	-0.000798196	99.8333	-0.00138	134.75	-0.00158	169.667	-0.00156		64.9167	-0.00054983	99.8333	-0.00186	134.75	-0.00172	169.667	-0.00146		64.9167	-0.00122	99.8333	-0.00148	134.75	-0.00146	169.667	-0.00137
65	-0.000800443	100	-0.00139	135	-0.00158	170	-0.00156		65	-0.000551542	100	-0.00187	135	-0.00171	170	-0.00146		65	-0.00123	100	-0.00149	135	-0.00146	170	-0.00138
65.0833	-0.000803108	100.167	-0.0014	135.25	-0.00158	170.333	-0.00156		65.0833	-0.000553151	100.167	-0.00187	135.25	-0.00171	170.333	-0.00146		65.0833	-0.00123	100.167	-0.0015	135.25	-0.00147	170.333	-0.00138
65.1667	-0.000806191	100.333	-0.0014	135.5	-0.00158	170.667	-0.00156		65.1667	-0.000554656	100.333	-0.00187	135.5	-0.0017	170.667	-0.00146		65.1667	-0.00123	100.333	-0.00151	135.5	-0.00147	170.667	-0.00138
65.25	-0.000809118	100.5	-0.00141	135.75	-0.00158	171	-0.00156		65.25	-0.000556616	100.5	-0.00188	135.75	-0.0017	171	-0.00146		65.25	-0.00123	100.5	-0.00152	135.75	-0.00147	171	-0.00138
65.3333	-0.000811889	100.667	-0.00142	136	-0.00157	171.333	-0.00156		65.3333	-0.000558468	100.667	-0.00188	136	-0.0017	171.333	-0.00146		65.3333	-0.00123	100.667	-0.00153	136	-0.00147	171.333	-0.00139
65.4167	-0.000814504	100.833	-0.00142	136.25	-0.00157	171.667	-0.00157		65.4167	-0.000560212	100.833	-0.00188	136.25	-0.00169	171.667	-0.00147		65.4167	-0.00123	100.833	-0.00154	136.25	-0.00147	171.667	-0.00139
65.5	-0.000816962	101	-0.00143	136.5	-0.00157	172	-0.00157		65.5	-0.000562406	101	-0.00189	136.5	-0.00169	172	-0.00147		65.5	-0.00124	101	-0.00155	136.5	-0.00148	172	-0.00139
65.5833	-0.000819264	101.167	-0.00144	136.75	-0.00157	172.333	-0.00157		65.5833	-0.000564488	101.167	-0.00189	136.75	-0.00169	172.333	-0.00147		65.5833	-0.00124	101.167	-0.00156	136.75	-0.00148	172.333	-0.00139
65.6667	-0.00082141	101.333	-0.00145	137	-0.00157	172.667	-0.00157		65.6667	-0.000566457	101.333	-0.00189	137	-0.00168	172.667	-0.00147		65.6667	-0.00124	101.333	-0.00156	137	-0.00148	172.667	-0.0014
65.75	-0.00082397	101.5	-0.00145	137.25	-0.00156	173	-0.00158		65.75	-0.000568314	101.5	-0.0019	137.25	-0.00168	173	-0.00147		65.75	-0.00124	101.5	-0.00157	137.25	-0.00148	173	-0.0014
65.8333	-0.000826368	101.667	-0.00146	137.5	-0.00156	173.333	-0.00158		65.8333	-0.000570058	101.667	-0.0019	137.5	-0.00168	173.333	-0.00147		65.8333	-0.00124	101.667	-0.00158	137.5	-0.00148	173.333	-0.0014
65.9167	-0.000829176	101.833	-0.00147	137.75	-0.00156	173.667	-0.00158		65.9167	-0.000571689	101.833	-0.0019	137.75	-0.00167	173.667	-0.00147		65.9167	-0.00125	101.833	-0.00159	137.75	-0.00149	173.667	-0.00141
66	-0.000831818	102	-0.00148	138	-0.00156	174	-0.00158		66	-0.000573207	102	-0.00191	138	-0.00167	174	-0.00147		66	-0.00125	102	-0.0016	138	-0.00149	174	-0.00141
66.0833	-0.000834869	102.167	-0.00148	138.25	-0.00156	174.333	-0.00159		66.0833	-0.000574613	102.167	-0.00191	138.25	-0.00167	174.333	-0.00147		66.0833	-0.00125	102.167	-0.00161	138.25	-0.00149	174.333	-0.00142
66.1667	-0.000837759	102.333	-0.00149	138.5	-0.00155	174.667	-0.00159		66.1667	-0.000575907	102.333	-0.00191	138.5	-0.00166	174.667	-0.00148		66.1667	-0.00125	102.333	-0.00162	138.5	-0.00149	174.667	-0.00142
66.25	-0.000840489	102.5	-0.0015	138.75	-0.00155	175	-0.00159		66.25	-0.000577646	102.5	-0.00191	138.75	-0.00166	175	-0.00148		66.25	-0.00125	102.5	-0.00162	138.75	-0.00149	175	-0.00142
66.3333	-0.000843057	102.667	-0.0015	139	-0.00155	175.333	-0.0016		66.3333	-0.000579827	102.667	-0.00192	139	-0.00165	175.333	-0.00148		66.3333	-0.00126	102.667	-0.00163	139	-0.00149	175.333	-0.00143
66.4167	-0.000845465	102.833	-0.00151	139.25	-0.00155	175.667	-0.0016		66.4167	-0.000581886	102.833	-0.00192	139.25	-0.00165	175.667	-0.00148		66.4167	-0.00126	102.833	-0.00164	139.25	-0.0015	175.667	-0.00143
66.5	-0.000847712	103	-0.00152	139.5	-0.00155	176	-0.00161		66.5	-0.000583824	103	-0.00192	139.5	-0.00165	176	-0.00149		66.5	-0.00126	103	-0.00165	139.5	-0.0015	176	-0.00144
66.5833	-0.000850368	103.167	-0.00153	139.75	-0.00154	176.333	-0.00161		66.5833	-0.000586203	103.167	-0.00193	139.75	-0.00164	176.333	-0.00149		66.5833	-0.00126	103.167	-0.00166	139.75	-0.0015	176.333	-0.00144
66.6667	-0.000852858	103.333	-0.00153	140	-0.00154	176.667	-0.00161		66.6667	-0.000588465	103.333	-0.00193	140	-0.00164	176.667	-0.00149		66.6667	-0.00126	103.333	-0.00166	140	-0.0015	176.667	-0.00145
66.75	-0.000855753	103.5	-0.00154	140.25	-0.00154	177	-0.00162		66.75	-0.00059061	103.5	-0.00193	140.25	-0.00164	177	-0.0015		66.75	-0.00127	103.5	-0.00167	140.25	-0.0015	177	-0.00145
66.8333	-0.000858478	103.667	-0.00155	140.5	-0.00154	177.333	-0.00162		66.8333	-0.000592637	103.667	-0.00193	140.5	-0.00163	177.333	-0.0015		66.8333	-0.00127	103.667	-0.00168	140.5	-0.0015	177.333	-0.00146
66.9167	-0.000861033	103.833	-0.00155	140.75	-0.00154	177.667	-0.00163		66.9167	-0.000594548	103.833	-0.00194	140.75	-0.00163	177.667	-0.0015		66.9167	-0.00127	103.833	-0.00169	140.75	-0.00151	177.667	-0.00146
67	-0.000863417	104	-0.00156	141	-0.00154	178	-0.00163		67	-0.000596341	104	-0.00194	141	-0.00162	178	-0.00151		67	-0.00127	104	-0.0017	141	-0.00151	178	-0.00147
67.0833	-0.000866206	104.167	-0.00157	141.25	-0.00154	178.333	-0.00164		67.0833	-0.000598018	104.167	-0.00194	141.25	-0.00162	178.333	-0.00151		67.0833	-0.00128	104.167	-0.0017	141.25	-0.00151	178.333	-0.00148
67.1667	-0.00086883	104.333	-0.00158	141.5	-0.00153	178.667	-0.00164		67.1667	-0.000599577	104.333	-0.00194	141.5	-0.00162	178.667	-0.00151		67.1667	-0.00128	104.333	-0.00171	141.5	-0.00151	178.667	-0.00148
67.25	-0.000871858	104.5	-0.00158	141.75	-0.00153	179	-0.00165		67.25	-0.000601019	104.5	-0.00194	141.75	-0.00161	179	-0.00152		67.25	-0.00128	104.5	-0.00172	141.75	-0.00151	179	-0.00149
67.3333	-0.000874716	104.667	-0.00159	142	-0.00153	179.333	-0.00165		67.3333	-0.000602343	104.667	-0.00195	142	-0.00161	179.333	-0.00152		67.3333	-0.00128	104.667	-0.00173	142	-0.00152	179.333	-0.0015
67.4167	-0.000877404	104.833	-0.0016	142.25	-0.00153	179.667	-0.00166		67.4167	-0.00060411	104.833	-0.00195	142.25	-0.00161	179.667	-0.00153		67.4167	-0.00128	104.833	-0.00173	142.25	-0.00152	179.667	-0.0015
67.5	-0.000879922	105	-0.0016	142.5	-0.00153	180	-0.00167		67.5	-0.000605754	105	-0.00195	142.5	-0.0016	180	-0.00153		67.5	-0.00129	105	-0.00174	142.5	-0.00152	180	-0.00151
67.5833	-0.00088227	105.167	-0.00161	142.75	-0.00153	180.333	-0.00167		67.5833	-0.000607841	105.167	-0.00195	142.75	-0.0016	180.333	-0.00154		67.5833	-0.00129	105.167	-0.00175	142.75	-0.00152	180.333	-0.00152
67.6667	-0.000884448	105.333	-0.00162	143	-0.00153	180.667	-0.00168		67.6667	-0.000610369	105.333	-0.00195	143	-0.0016	180.667	-0.00154		67.6667	-0.00129	105.333	-0.00176	143	-0.00152	180.667	-0.00153
67.75	-0.000887026	105.5	-0.00162	143.25	-0.00153	181	-0.00169		67.75	-0.000612775	105.5	-0.00195	143.25	-0.00159	181	-0.00155		67.75	-0.00129	105.5	-0.00176	143.25	-0.00152	181	-0.00153
67.8333	-0.000889429	105.667	-0.00163	143.5	-0.00153	181.333	-0.00169		67.8333	-0.00061506	105.667	-0.00196	143.5	-0.00159	181.333	-0.00155		67.8333	-0.0013	105.667	-0.00177	143.5	-0.00153	181.333	-0.00154
67.9167	-0.000892227	105.833	-0.00164	143.75	-0.00153	181.667	-0.0017		67.9167	-0.000617223	105.833	-0.00196	143.75	-0.00159	181.667	-0.00156		67.9167	-0.0013	105.833	-0.00178	143.75	-0.00153	181.667	-0.00155
68	-0.000895421	106	-0.00164	144	-0.00153	182	-0.00171		68	-0.000619264	106	-0.00196	144	-0.00158	182	-0.00157		68	-0.0013	106	-0.00179	144	-0.00153	182	-0.00156
68.0833	-0.00089844	106.167	-0.00165	144.25	-0.00153	182.333	-0.00172		68.0833	-0.000621184	106.167	-0.00196	144.25	-0.00158	182.333	-0.00157		68.0833	-0.0013	106.167	-0.00179	144.25	-0.00153	182.333	-0.00157
68.1667	-0.000901284	106.333	-0.00166	144.5	-0.00152	182.667	-0.00172		68.1667	-0.000622982	106.333	-0.00196	144.5	-0.00158	182.667	-0.00158		68.1667	-0.0013	106.333	-0.0018	144.5	-0.00153	182.667	-0.00158
68.25	-0.000903954	106.5	-0.00167	144.75	-0.00152	183	-0.00173		68.25	-0.000624659	106.5	-0.00196	144.75	-0.00157	183	-0.00159		68.25	-0.00131	106.5	-0.00181	144.75	-0.00154	183	-0.00158
68.3333	-0.000906449	106.667	-0.00167	145	-0.00152	183.333	-0.00174		68.3333	-0.000626213	106.667	-0.00197	145	-0.00157	183.333	-0.00159		68.3333	-0.00131	106.667	-0.00182	145	-0.00154	183.333	-0.00159
68.4167	-0.000909339	106.833	-0.00168	145.25	-0.00152	183.667	-0.00175		68.4167	-0.000628205	106.833	-0.00197	145.25	-0.00157	183.667	-0.0016		68.4167	-0.00131	106.833	-0.00182	145.25	-0.00154	183.667	-0.0016
68.5	-0.00091205	107	-0.00169	145.5	-0.00152	184	-0.00176		68.5	-0.000630071	107	-0.00197	145.5	-0.00156	184	-0.00161		68.5	-0.00131	107	-0.00183	145.5	-0.00154	184	-0.00161
68.5833	-0.000914581	107.167	-0.00169	145.75	-0.00152	184.333	-0.00176		68.5833	-0.000632373	107.167	-0.00197	145.75	-0.00156	184.333	-0.00162		68.5833	-0.00131	107.167	-0.00184	145.75	-0.00154	184.333	-0.00162
68.6667	-0.000916934	107.333	-0.0017	146	-0.00152	184.667	-0.00177		68.6667	-0.000634554	107.333	-0.00197	146	-0.00156	184.667	-0.00162		68.6667	-0.00132	107.333	-0.00184	146	-0.00155	184.667	-0.00163
68.75	-0.000919107	107.5	-0.00171	146.25	-0.00152	185	-0.00178		68.75	-0.000637172	107.5	-0.00197	146.25	-0.00155	185	-0.00163		68.75	-0.00132	107.5	-0.00185	146.25	-0.00155	185	-0.00164
68.8333	-0.000921101	107.667	-0.00171	146.5	-0.00152	185.333	-0.00179		68.8333	-0.000639664	107.667	-0.00197	146.5	-0.00155	185.333	-0.00164		68.8333	-0.00132	107.667	-0.00185	146.5	-0.00155	185.333	-0.00165
68.9167	-0.000923486	107.833	-0.00172	146.75	-0.00152	185.667	-0.0018		68.9167	-0.00064203	107.833	-0.00197	146.75	-0.00155	185.667	-0.00165		68.9167	-0.00132	107.833	-0.00186	146.75	-0.00155	185.667	-0.00167
69	-0.000926262	108	-0.00173	147	-0.00152	186	-0.00181		69	-0.000644269	108	-0.00197	147	-0.00154	186	-0.00166		69	-0.00133	108	-0.00187	147	-0.00155	186	-0.00168
69.0833	-0.000929427	108.167	-0.00173	147.25	-0.00152	186.333	-0.00182		69.0833	-0.000646383	108.167	-0.00197	147.25	-0.00154	186.333	-0.00167		69.0833	-0.00133	108.167	-0.00187	147.25	-0.00155	186.333	-0.00169
69.1667	-0.000932409	108.333	-0.00174	147.5	-0.00152	186.667	-0.00183		69.1667	-0.000648929	108.333	-0.00198	147.5	-0.00154	186.667	-0.00168		69.1667	-0.00133	108.333	-0.00188	147.5	-0.00156	186.667	-0.0017
69.25	-0.000935208	108.5	-0.00174	147.75	-0.00152	187	-0.00184		69.25	-0.000651344	108.5	-0.00198	147.75	-0.00153	187	-0.00169		69.25	-0.00133	108.5	-0.00189	147.75	-0.00156	187	-0.00171
69.3333	-0.000937822	108.667	-0.00175	148	-0.00152	187.333	-0.00186		69.3333	-0.000653629	108.667	-0.00198	148	-0.00153	187.333	-0.0017		69.3333	-0.00134	108.667	-0.00189	148	-0.00156	187.333	-0.00172
69.4167	-0.000940253	108.833	-0.00176	148.25	-0.00152	187.667	-0.00187		69.4167	-0.000655783	108.833	-0.00198	148.25	-0.00153	187.667	-0.00171		69.4167	-0.00134	108.833	-0.0019	148.25	-0.00156	187.667	-0.00174
69.5	-0.0009425	109	-0.00176	148.5	-0.00152	188	-0.00188		69.5	-0.000658369	109	-0.00198	148.5	-0.00152	188	-0.00172		69.5	-0.00134	109	-0.0019	148.5	-0.00156	188	-0.00175
69.5833	-0.000944563	109.167	-0.00177	148.75	-0.00152	188.333	-0.00189		69.5833	-0.000661388	109.167	-0.00198	148.75	-0.00152	188.333	-0.00173		69.5833	-0.00134	109.167	-0.00191	148.75	-0.00156	188.333	-0.00176
69.6667	-0.000947012	109.333	-0.00178	149	-0.00152	188.667	-0.0019		69.6667	-0.000664277	109.333	-0.00198	149	-0.00152	188.667	-0.00174		69.6667	-0.00135	109.333	-0.00191	149	-0.00157	188.667	-0.00178
69.75	-0.000949272	109.5	-0.00178	149.25	-0.00152	189	-0.00191		69.75	-0.000667034	109.5	-0.00198	149.25	-0.00151	189	-0.00175		69.75	-0.00135	109.5	-0.00192	149.25	-0.00157	189	-0.00179
69.8333	-0.000951919	109.667	-0.00179	149.5	-0.00152	189.333	-0.00193		69.8333	-0.000669661	109.667	-0.00198	149.5	-0.00151	189.333	-0.00176		69.8333	-0.00135	109.667	-0.00193	149.5	-0.00157	189.333	-0.0018
69.9167	-0.000954382	109.833	-0.00179	149.75	-0.00152	189.667	-0.00194		69.9167	-0.000672158	109.833	-0.00198	149.75	-0.00151	189.667	-0.00178		69.9167	-0.00135	109.833	-0.00193	149.75	-0.00157	189.667	-0.00182
70	-0.000957235	110	-0.0018	150	-0.00152	190	-0.00195		70	-0.000674523	110	-0.00198	150	-0.0015	190	-0.00179		70	-0.00135	110	-0.00194	150	-0.00157	190	-0.00183
70.0833	-0.000960479	110.167	-0.00181	150.25	-0.00152	190.333	-0.00196		70.0833	-0.000677317	110.167	-0.00198	150.25	-0.0015	190.333	-0.0018		70.0833	-0.00136	110.167	-0.00194	150.25	-0.00157	190.333	-0.00185
70.1667	-0.000963539	110.333	-0.00181	150.5	-0.00152	190.667	-0.00198		70.1667	-0.000679976	110.333	-0.00198	150.5	-0.0015	190.667	-0.00181		70.1667	-0.00136	110.333	-0.00195	150.5	-0.00158	190.667	-0.00186
70.25	-0.000966986	110.5	-0.00182	150.75	-0.00152	191	-0.00199		70.25	-0.000682499	110.5	-0.00198	150.75	-0.0015	191	-0.00183		70.25	-0.00136	110.5	-0.00195	150.75	-0.00158	191	-0.00188
70.3333	-0.000970243	110.667	-0.00182	151	-0.00152	191.333	-0.00201		70.3333	-0.000684887	110.667	-0.00198	151	-0.00149	191.333	-0.00184		70.3333	-0.00136	110.667	-0.00196	151	-0.00158	191.333	-0.00189
70.4167	-0.000973313	110.833	-0.00183	151.25	-0.00152	191.667	-0.00202		70.4167	-0.00068714	110.833	-0.00198	151.25	-0.00149	191.667	-0.00185		70.4167	-0.00137	110.833	-0.00196	151.25	-0.00158	191.667	-0.00191
70.5	-0.000976194	111	-0.00184	151.5	-0.00152	192	-0.00204		70.5	-0.000689258	111	-0.00198	151.5	-0.00149	192	-0.00187		70.5	-0.00137	111	-0.00197	151.5	-0.00158	192	-0.00192
70.5833	-0.000978887	111.167	-0.00184	151.75	-0.00152	192.333	-0.00205		70.5833	-0.000691241	111.167	-0.00198	151.75	-0.00148	192.333	-0.00188		70.5833	-0.00137	111.167	-0.00197	151.75	-0.00159	192.333	-0.00194
70.6667	-0.000981391	111.333	-0.00185	152	-0.00152	192.667	-0.00207		70.6667	-0.000693647	111.333	-0.00198	152	-0.00148	192.667	-0.0019		70.6667	-0.00137	111.333	-0.00197	152	-0.00159	192.667	-0.00196
70.75	-0.000984277	111.5	-0.00185	152.25	-0.00152	193	-0.00208		70.75	-0.000695914	111.5	-0.00198	152.25	-0.00148	193	-0.00191		70.75	-0.00137	111.5	-0.00198	152.25	-0.00159	193	-0.00198
70.8333	-0.000986969	111.667	-0.00186	152.5	-0.00153	193.333	-0.0021		70.8333	-0.000698041	111.667	-0.00198	152.5	-0.00147	193.333	-0.00193		70.8333	-0.00138	111.667	-0.00198	152.5	-0.00159	193.333	-0.00199
70.9167	-0.000989469	111.833	-0.00186	152.75	-0.00153	193.667	-0.00211		70.9167	-0.000700028	111.833	-0.00198	152.75	-0.00147	193.667	-0.00194		70.9167	-0.00138	111.833	-0.00199	152.75	-0.00159	193.667	-0.00201
71	-0.00099235	112	-0.00187	153	-0.00153	194	-0.00213		71	-0.000701876	112	-0.00198	153	-0.00147	194	-0.00196		71	-0.00138	112	-0.00199	153	-0.00159	194	-0.00203
71.0833	-0.000995043	112.167	-0.00188	153.25	-0.00153	194.333	-0.00215		71.0833	-0.000704142	112.167	-0.00198	153.25	-0.00147	194.333	-0.00198		71.0833	-0.00139	112.167	-0.00199	153.25	-0.0016	194.333	-0.00205
71.1667	-0.000998117	112.333	-0.00188	153.5	-0.00153	194.667	-0.00217		71.1667	-0.000706265	112.333	-0.00198	153.5	-0.00146	194.667	-0.00199		71.1667	-0.00139	112.333	-0.002	153.5	-0.0016	194.667	-0.00207
71.25	-0.001	112.5	-0.00189	153.75	-0.00153	195	-0.00218		71.25	-0.000708243	112.5	-0.00198	153.75	-0.00146	195	-0.00201		71.25	-0.00139	112.5	-0.002	153.75	-0.0016	195	-0.00209
71.3333	-0.001	112.667	-0.00189	154	-0.00153	195.333	-0.0022		71.3333	-0.000710077	112.667	-0.00198	154	-0.00146	195.333	-0.00203		71.3333	-0.00139	112.667	-0.00201	154	-0.0016	195.333	-0.00211
71.4167	-0.00101	112.833	-0.0019	154.25	-0.00153	195.667	-0.00222		71.4167	-0.000711767	112.833	-0.00198	154.25	-0.00146	195.667	-0.00204		71.4167	-0.00139	112.833	-0.00201	154.25	-0.00161	195.667	-0.00213
71.5	-0.00101	113	-0.0019	154.5	-0.00153	196	-0.00224		71.5	-0.000713876	113	-0.00198	154.5	-0.00145	196	-0.00206		71.5	-0.0014	113	-0.00201	154.5	-0.00161	196	-0.00215
71.5833	-0.00101	113.167	-0.00191	154.75	-0.00153	196.333	-0.00226		71.5833	-0.000715845	113.167	-0.00198	154.75	-0.00145	196.333	-0.00208		71.5833	-0.0014	113.167	-0.00202	154.75	-0.00161	196.333	-0.00217
71.6667	-0.00101	113.333	-0.00191	155	-0.00153	196.667	-0.00228		71.6667	-0.000718238	113.333	-0.00197	155	-0.00145	196.667	-0.0021		71.6667	-0.0014	113.333	-0.00202	155	-0.00161	196.667	-0.00219
71.75	-0.00102	113.5	-0.00192	155.25	-0.00154	197	-0.00229		71.75	-0.000721054	113.5	-0.00197	155.25	-0.00145	197	-0.00212		71.75	-0.0014	113.5	-0.00202	155.25	-0.00161	197	-0.00221
71.8333	-0.00102	113.667	-0.00192	155.5	-0.00154	197.333	-0.00231		71.8333	-0.000723731	113.667	-0.00197	155.5	-0.00144	197.333	-0.00214		71.8333	-0.00141	113.667	-0.00202	155.5	-0.00162	197.333	-0.00223
71.9167	-0.00102	113.833	-0.00193	155.75	-0.00154	197.667	-0.00233		71.9167	-0.000726826	113.833	-0.00197	155.75	-0.00144	197.667	-0.00216		71.9167	-0.00141	113.833	-0.00203	155.75	-0.00162	197.667	-0.00225
72	-0.00103	114	-0.00193	156	-0.00154	198	-0.00236		72	-0.000729778	114	-0.00197	156	-0.00144	198	-0.00218		72	-0.00141	114	-0.00203	156	-0.00162	198	-0.00227
72.0833	-0.00103	114.167	-0.00194	156.25	-0.00154	198.333	-0.00238		72.0833	-0.000732585	114.167	-0.00197	156.25	-0.00144	198.333	-0.0022		72.0833	-0.00142	114.167	-0.00203	156.25	-0.00162	198.333	-0.0023
72.1667	-0.00103	114.333	-0.00194	156.5	-0.00154	198.667	-0.0024		72.1667	-0.000735249	114.333	-0.00197	156.5	-0.00143	198.667	-0.00222		72.1667	-0.00142	114.333	-0.00203	156.5	-0.00163	198.667	-0.00232
72.25	-0.00103	114.5	-0.00194	156.75	-0.00154	199	-0.00242		72.25	-0.000737768	114.5	-0.00197	156.75	-0.00143	199	-0.00224		72.25	-0.00142	114.5	-0.00204	156.75	-0.00163	199	-0.00234
72.3333	-0.00104	114.667	-0.00195	157	-0.00154	199.333	-0.00244		72.3333	-0.000740142	114.667	-0.00197	157	-0.00143	199.333	-0.00226		72.3333	-0.00142	114.667	-0.00204	157	-0.00163	199.333	-0.00237
72.4167	-0.00104	114.833	-0.00195	157.25	-0.00155	199.667	-0.00246		72.4167	-0.000742373	114.833	-0.00197	157.25	-0.00143	199.667	-0.00228		72.4167	-0.00142	114.833	-0.00204	157.25	-0.00163	199.667	-0.00239
72.5	-0.00104	115	-0.00196	157.5	-0.00155	200	-0.00249		72.5	-0.000745581	115	-0.00197	157.5	-0.00142	200	-0.00231		72.5	-0.00143	115	-0.00204	157.5	-0.00164	200	-0.00242
72.5833	-0.00105	115.167	-0.00196	157.75	-0.00155	200.333	-0.00251		72.5833	-0.000748646	115.167	-0.00197	157.75	-0.00142	200.333	-0.00233		72.5833	-0.00143	115.167	-0.00204	157.75	-0.00164	200.333	-0.00244
72.6667	-0.00105	115.333	-0.00197	158	-0.00155	200.667	-0.00253		72.6667	-0.000751566	115.333	-0.00196	158	-0.00142	200.667	-0.00235		72.6667	-0.00143	115.333	-0.00205	158	-0.00164	200.667	-0.00247
72.75	-0.00105	115.5	-0.00197	158.25	-0.00155	201	-0.00256		72.75	-0.000754341	115.5	-0.00196	158.25	-0.00142	201	-0.00237		72.75	-0.00143	115.5	-0.00205	158.25	-0.00165	201	-0.00249
72.8333	-0.00105	115.667	-0.00197	158.5	-0.00156	201.333	-0.00258		72.8333	-0.000756973	115.667	-0.00196	158.5	-0.00142	201.333	-0.0024		72.8333	-0.00144	115.667	-0.00205	158.5	-0.00165	201.333	-0.00252
72.9167	-0.00106	115.833	-0.00198	158.75	-0.00156	201.667	-0.0026		72.9167	-0.000760019	115.833	-0.00196	158.75	-0.00141	201.667	-0.00242		72.9167	-0.00144	115.833	-0.00205	158.75	-0.00165	201.667	-0.00255
73	-0.00106	116	-0.00198	159	-0.00156	202	-0.00263		73	-0.000762917	116	-0.00196	159	-0.00141	202	-0.00245		73	-0.00144	116	-0.00205	159	-0.00166	202	-0.00257
73.0833	-0.00106	116.167	-0.00198	159.25	-0.00156	202.333	-0.00265		73.0833	-0.000765665	116.167	-0.00196	159.25	-0.00141	202.333	-0.00247		73.0833	-0.00144	116.167	-0.00205	159.25	-0.00166	202.333	-0.0026
73.1667	-0.00107	116.333	-0.00199	159.5	-0.00156	202.667	-0.00268		73.1667	-0.000768265	116.333	-0.00196	159.5	-0.00141	202.667	-0.0025		73.1667	-0.00145	116.333	-0.00205	159.5	-0.00166	202.667	-0.00263
73.25	-0.00107	116.5	-0.00199	159.75	-0.00157	203	-0.00271		73.25	-0.000770717	116.5	-0.00196	159.75	-0.00141	203	-0.00252		73.25	-0.00145	116.5	-0.00205	159.75	-0.00167	203	-0.00266
73.3333	-0.00107	116.667	-0.00199	160	-0.00157	203.333	-0.00273		73.3333	-0.000773578	116.667	-0.00195	160	-0.0014	203.333	-0.00255		73.3333	-0.00145	116.667	-0.00205	160	-0.00167	203.333	-0.00269
73.4167	-0.00108	116.833	-0.002	160.25	-0.00157	203.667	-0.00276		73.4167	-0.000776286	116.833	-0.00195	160.25	-0.0014	203.667	-0.00258		73.4167	-0.00145	116.833	-0.00205	160.25	-0.00167	203.667	-0.00272
73.5	-0.00108	117	-0.002	160.5	-0.00157	204	-0.00279		73.5	-0.000779404	117	-0.00195	160.5	-0.0014	204	-0.0026		73.5	-0.00146	117	-0.00205	160.5	-0.00168	204	-0.00275
73.5833	-0.00108	117.167	-0.002	160.75	-0.00158	204.333	-0.00281		73.5833	-0.000782374	117.167	-0.00195	160.75	-0.0014	204.333	-0.00263		73.5833	-0.00146	117.167	-0.00205	160.75	-0.00168	204.333	-0.00278
73.6667	-0.00108	117.333	-0.00201	161	-0.00158	204.667	-0.00284		73.6667	-0.000785194	117.333	-0.00195	161	-0.0014	204.667	-0.00266		73.6667	-0.00146	117.333	-0.00205	161	-0.00168	204.667	-0.00281
73.75	-0.00109	117.5	-0.00201	161.25	-0.00158	205	-0.00287		73.75	-0.000787866	117.5	-0.00195	161.25	-0.0014	205	-0.00269		73.75	-0.00146	117.5	-0.00205	161.25	-0.00169	205	-0.00284
73.8333	-0.00109	117.667	-0.00201	161.5	-0.00158	205.333	-0.0029		73.8333	-0.00079039	117.667	-0.00194	161.5	-0.0014	205.333	-0.00271		73.8333	-0.00147	117.667	-0.00205	161.5	-0.00169	205.333	-0.00287
73.9167	-0.00109	117.833	-0.00201	161.75	-0.00159	205.667	-0.00293		73.9167	-0.000793323	117.833	-0.00194	161.75	-0.00139	205.667	-0.00274		73.9167	-0.00147	117.833	-0.00205	161.75	-0.00169	205.667	-0.0029
74	-0.0011	118	-0.00202	162	-0.00159	206	-0.00296		74	-0.000796104	118	-0.00194	162	-0.00139	206	-0.00277		74	-0.00147	118	-0.00205	162	-0.0017	206	-0.00293
74.0833	-0.0011	118.167	-0.00202	162.25	-0.00159	206.333	-0.00299		74.0833	-0.000799289	118.167	-0.00194	162.25	-0.00139	206.333	-0.0028		74.0833	-0.00147	118.167	-0.00205	162.25	-0.0017	206.333	-0.00297
74.1667	-0.0011	118.333	-0.00202	162.5	-0.0016	206.667	-0.00302		74.1667	-0.000802317	118.333	-0.00194	162.5	-0.00139	206.667	-0.00283		74.1667	-0.00148	118.333	-0.00205	162.5	-0.00171	206.667	-0.003
74.25	-0.0011	118.5	-0.00202	162.75	-0.0016	207	-0.00305		74.25	-0.000805188	118.5	-0.00193	162.75	-0.00139	207	-0.00286		74.25	-0.00148	118.5	-0.00205	162.75	-0.00171	207	-0.00303
74.3333	-0.00111	118.667	-0.00203	163	-0.0016	207.333	-0.00308		74.3333	-0.0008079	118.667	-0.00193	163	-0.00139	207.333	-0.0029		74.3333	-0.00148	118.667	-0.00204	163	-0.00171	207.333	-0.00307
74.4167	-0.00111	118.833	-0.00203	163.25	-0.0016	207.667	-0.00311		74.4167	-0.000810455	118.833	-0.00193	163.25	-0.00139	207.667	-0.00293		74.4167	-0.00148	118.833	-0.00204	163.25	-0.00172	207.667	-0.0031
74.5	-0.00111	119	-0.00203	163.5	-0.00161	208	-0.00315		74.5	-0.000813415	119	-0.00193	163.5	-0.00139	208	-0.00296		74.5	-0.00149	119	-0.00204	163.5	-0.00172	208	-0.00314
74.5833	-0.00112	119.167	-0.00203	163.75	-0.00161	208.333	-0.00318		74.5833	-0.000816223	119.167	-0.00192	163.75	-0.00139	208.333	-0.00299		74.5833	-0.00149	119.167	-0.00204	163.75	-0.00173	208.333	-0.00317
74.6667	-0.00112	119.333	-0.00203	164	-0.00161	208.667	-0.00321		74.6667	-0.000818877	119.333	-0.00192	164	-0.00139	208.667	-0.00303		74.6667	-0.00149	119.333	-0.00204	164	-0.00173	208.667	-0.00321
74.75	-0.00112	119.5	-0.00204	164.25	-0.00162	209	-0.00325		74.75	-0.000821937	119.5	-0.00192	164.25	-0.00139	209	-0.00306		74.75	-0.00149	119.5	-0.00204	164.25	-0.00173	209	-0.00325
74.8333	-0.00113	119.667	-0.00204	164.5	-0.00162	209.333	-0.00328		74.8333	-0.000824838	119.667	-0.00192	164.5	-0.00138	209.333	-0.00309		74.8333	-0.0015	119.667	-0.00204	164.5	-0.00174	209.333	-0.00328
74.9167	-0.00113	119.833	-0.00204	164.75	-0.00163	209.667	-0.00332		74.9167	-0.000827583	119.833	-0.00192	164.75	-0.00138	209.667	-0.00313		74.9167	-0.0015	119.833	-0.00203	164.75	-0.00174	209.667	-0.00332
75	-0.00113	120	-0.00204	165	-0.00163	210	-0.00335		75	-0.000830169	120	-0.00191	165	-0.00138	210	-0.00316		75	-0.0015	120	-0.00203	165	-0.00175	210	-0.00336
75.0833	-0.00114	120.167	-0.00204	165.25	-0.00163	210.333	-0.00339		75.0833	-0.000832598	120.167	-0.00191	165.25	-0.00138	210.333	-0.0032		75.0833	-0.0015	120.167	-0.00203	165.25	-0.00175	210.333	-0.0034
75.1667	-0.00114	120.333	-0.00204	165.5	-0.00164	210.667	-0.00342		75.1667	-0.000835428	120.333	-0.00191	165.5	-0.00138	210.667	-0.00323		75.1667	-0.00151	120.333	-0.00203	165.5	-0.00176	210.667	-0.00344
75.25	-0.00114	120.5	-0.00204	165.75	-0.00164	211	-0.00346		75.25	-0.000838096	120.5	-0.0019	165.75	-0.00138	211	-0.00327		75.25	-0.00151	120.5	-0.00202	165.75	-0.00176	211	-0.00348
75.3333	-0.00114	120.667	-0.00204	166	-0.00164	211.333	-0.0035		75.3333	-0.000840601	120.667	-0.0019	166	-0.00138	211.333	-0.00331		75.3333	-0.00151	120.667	-0.00202	166	-0.00177	211.333	-0.00352
75.4167	-0.00115	120.833	-0.00205	166.25	-0.00165	211.667	-0.00353		75.4167	-0.000843503	120.833	-0.0019	166.25	-0.00138	211.667	-0.00334		75.4167	-0.00151	120.833	-0.00202	166.25	-0.00177	211.667	-0.00356
75.5	-0.00115	121	-0.00205	166.5	-0.00165	212	-0.00357		75.5	-0.000846801	121	-0.0019	166.5	-0.00138	212	-0.00338		75.5	-0.00152	121	-0.00202	166.5	-0.00178	212	-0.0036
75.5833	-0.00115	121.167	-0.00205	166.75	-0.00166	212.333	-0.00361		75.5833	-0.000849938	121.167	-0.00189	166.75	-0.00138	212.333	-0.00342		75.5833	-0.00152	121.167	-0.00201	166.75	-0.00178	212.333	-0.00364
75.6667	-0.00115	121.333	-0.00205	167	-0.00166	212.667	-0.00365		75.6667	-0.000852912	121.333	-0.00189	167	-0.00138	212.667	-0.00346		75.6667	-0.00152	121.333	-0.00201	167	-0.00179	212.667	-0.00368
75.75	-0.00116	121.5	-0.00205	167.25	-0.00167	213	-0.00369		75.75	-0.000855723	121.5	-0.00189	167.25	-0.00138	213	-0.0035		75.75	-0.00153	121.5	-0.00201	167.25	-0.00179	213	-0.00372
75.8333	-0.00116	121.667	-0.00205	167.5	-0.00167	213.333	-0.00373		75.8333	-0.000858373	121.667	-0.00189	167.5	-0.00138	213.333	-0.00354		75.8333	-0.00153	121.667	-0.00201	167.5	-0.0018	213.333	-0.00377
75.9167	-0.00116	121.833	-0.00205	167.75	-0.00167	213.667	-0.00377		75.9167	-0.00086086	121.833	-0.00188	167.75	-0.00138	213.667	-0.00358		75.9167	-0.00153	121.833	-0.002	167.75	-0.0018	213.667	-0.00381
76	-0.00117	122	-0.00205	168	-0.00168	214	-0.00381		76	-0.000863744	122	-0.00188	168	-0.00139	214	-0.00362		76	-0.00153	122	-0.002	168	-0.00181	214	-0.00386
76.0833	-0.00117	122.167	-0.00205	168.25	-0.00168	214.333	-0.00385		76.0833	-0.000866461	122.167	-0.00188	168.25	-0.00139	214.333	-0.00366		76.0833	-0.00154	122.167	-0.002	168.25	-0.00182	214.333	-0.0039
76.1667	-0.00117	122.333	-0.00205	168.5	-0.00169	214.667	-0.00389		76.1667	-0.000869012	122.333	-0.00187	168.5	-0.00139	214.667	-0.0037		76.1667	-0.00154	122.333	-0.00199	168.5	-0.00182	214.667	-0.00395
76.25	-0.00118	122.5	-0.00205	168.75	-0.00169	215	-0.00394		76.25	-0.000871396	122.5	-0.00187	168.75	-0.00139	215	-0.00374		76.25	-0.00154	122.5	-0.00199	168.75	-0.00183	215	-0.00399
76.3333	-0.00118	122.667	-0.00205	169	-0.0017	215.333	-0.00398		76.3333	-0.000874171	122.667	-0.00187	169	-0.00139	215.333	-0.00378		76.3333	-0.00154	122.667	-0.00199	169	-0.00183	215.333	-0.00404
76.4167	-0.00118	122.833	-0.00205	169.25	-0.0017	215.667	-0.00402		76.4167	-0.000876776	122.833	-0.00186	169.25	-0.00139	215.667	-0.00382		76.4167	-0.00155	122.833	-0.00198	169.25	-0.00184	215.667	-0.00408
76.5	-0.00118	123	-0.00205	169.5	-0.00171	216	-0.00406		76.5	-0.000879773	123	-0.00186	169.5	-0.00139	216	-0.00387		76.5	-0.00155	123	-0.00198	169.5	-0.00184	216	-0.00413
76.5833	-0.00119	123.167	-0.00205	169.75	-0.00171	216.333	-0.00411		76.5833	-0.000882603	123.167	-0.00186	169.75	-0.00139	216.333	-0.00391		76.5833	-0.00155	123.167	-0.00198	169.75	-0.00185	216.333	-0.00418
76.6667	-0.00119	123.333	-0.00205	170	-0.00172	216.667	-0.00415		76.6667	-0.000885824	123.333	-0.00185	170	-0.00139	216.667	-0.00395		76.6667	-0.00155	123.333	-0.00197	170	-0.00186	216.667	-0.00423
76.75	-0.00119	123.5	-0.00205	170.25	-0.00172	217	-0.0042		76.75	-0.000888875	123.5	-0.00185	170.25	-0.00139	217	-0.004		76.75	-0.00156	123.5	-0.00197	170.25	-0.00186	217	-0.00428
76.8333	-0.0012	123.667	-0.00205	170.5	-0.00173	217.333	-0.00424		76.8333	-0.000891754	123.667	-0.00185	170.5	-0.00139	217.333	-0.00404		76.8333	-0.00156	123.667	-0.00197	170.5	-0.00187	217.333	-0.00433
76.9167	-0.0012	123.833	-0.00205	170.75	-0.00173	217.667	-0.00429		76.9167	-0.000894462	123.833	-0.00184	170.75	-0.00139	217.667	-0.00409		76.9167	-0.00156	123.833	-0.00196	170.75	-0.00188	217.667	-0.00438
77	-0.0012	124	-0.00205	171	-0.00174	218	-0.00433		77	-0.000896999	124	-0.00184	171	-0.0014	218	-0.00413		77	-0.00157	124	-0.00196	171	-0.00188	218	-0.00443
77.0833	-0.0012	124.167	-0.00204	171.25	-0.00174	218.333	-0.00438		77.0833	-0.000899365	124.167	-0.00183	171.25	-0.0014	218.333	-0.00418		77.0833	-0.00157	124.167	-0.00195	171.25	-0.00189	218.333	-0.00448
77.1667	-0.00121	124.333	-0.00204	171.5	-0.00175	218.667	-0.00443		77.1667	-0.000901559	124.333	-0.00183	171.5	-0.0014	218.667	-0.00422		77.1667	-0.00157	124.333	-0.00195	171.5	-0.0019	218.667	-0.00453
77.25	-0.00121	124.5	-0.00204	171.75	-0.00175	219	-0.00447		77.25	-0.000904141	124.5	-0.00183	171.75	-0.0014	219	-0.00427		77.25	-0.00157	124.5	-0.00195	171.75	-0.0019	219	-0.00458
77.3333	-0.00121	124.667	-0.00204	172	-0.00176	219.333	-0.00452		77.3333	-0.000906547	124.667	-0.00182	172	-0.0014	219.333	-0.00431		77.3333	-0.00157	124.667	-0.00194	172	-0.00191	219.333	-0.00463
77.4167	-0.00122	124.833	-0.00204	172.25	-0.00177	219.667	-0.00457		77.4167	-0.000908778	124.833	-0.00182	172.25	-0.0014	219.667	-0.00436		77.4167	-0.00158	124.833	-0.00194	172.25	-0.00192	219.667	-0.00468
77.5	-0.00122	125	-0.00204	172.5	-0.00177	220	-0.00462		77.5	-0.000911954	125	-0.00182	172.5	-0.00141	220	-0.00441		77.5	-0.00158	125	-0.00193	172.5	-0.00192	220	-0.00474
77.5833	-0.00122	125.167	-0.00204	172.75	-0.00178	220.333	-0.00467		77.5833	-0.000914955	125.167	-0.00181	172.75	-0.00141	220.333	-0.00446		77.5833	-0.00158	125.167	-0.00193	172.75	-0.00193	220.333	-0.00479
77.6667	-0.00122	125.333	-0.00204	173	-0.00178	220.667	-0.00472		77.6667	-0.000917781	125.333	-0.00181	173	-0.00141	220.667	-0.0045		77.6667	-0.00159	125.333	-0.00193	173	-0.00194	220.667	-0.00484
77.75	-0.00123	125.5	-0.00204	173.25	-0.00179	221	-0.00476		77.75	-0.00092043	125.5	-0.0018	173.25	-0.00141	221	-0.00455		77.75	-0.00159	125.5	-0.00192	173.25	-0.00194	221	-0.0049
77.8333	-0.00123	125.667	-0.00203	173.5	-0.00179	221.333	-0.00481		77.8333	-0.000922904	125.667	-0.0018	173.5	-0.00141	221.333	-0.0046		77.8333	-0.00159	125.667	-0.00192	173.5	-0.00195	221.333	-0.00495
77.9167	-0.00123	125.833	-0.00203	173.75	-0.0018	221.667	-0.00486		77.9167	-0.000925761	125.833	-0.0018	173.75	-0.00142	221.667	-0.00465		77.9167	-0.00159	125.833	-0.00191	173.75	-0.00196	221.667	-0.00501
78	-0.00124	126	-0.00203	174	-0.00181	222	-0.00491		78	-0.000928437	126	-0.00179	174	-0.00142	222	-0.00469		78	-0.0016	126	-0.00191	174	-0.00197	222	-0.00506
78.0833	-0.00124	126.167	-0.00203	174.25	-0.00181	222.333	-0.00496		78.0833	-0.000930934	126.167	-0.00179	174.25	-0.00142	222.333	-0.00474		78.0833	-0.0016	126.167	-0.00191	174.25	-0.00197	222.333	-0.00512
78.1667	-0.00124	126.333	-0.00203	174.5	-0.00182	222.667	-0.00502		78.1667	-0.00093325	126.333	-0.00178	174.5	-0.00143	222.667	-0.00479		78.1667	-0.0016	126.333	-0.0019	174.5	-0.00198	222.667	-0.00517
78.25	-0.00125	126.5	-0.00203	174.75	-0.00183	223	-0.00507		78.25	-0.000935386	126.5	-0.00178	174.75	-0.00143	223	-0.00484		78.25	-0.0016	126.5	-0.0019	174.75	-0.00199	223	-0.00523
78.3333	-0.00125	126.667	-0.00202	175	-0.00183	223.333	-0.00512		78.3333	-0.000937341	126.667	-0.00178	175	-0.00143	223.333	-0.00489		78.3333	-0.00161	126.667	-0.00189	175	-0.002	223.333	-0.00528
78.4167	-0.00125	126.833	-0.00202	175.25	-0.00184	223.667	-0.00517		78.4167	-0.000939676	126.833	-0.00177	175.25	-0.00143	223.667	-0.00494		78.4167	-0.00161	126.833	-0.00189	175.25	-0.00201	223.667	-0.00534
78.5	-0.00125	127	-0.00202	175.5	-0.00185	224	-0.00522		78.5	-0.000941825	127	-0.00177	175.5	-0.00144	224	-0.00499		78.5	-0.00161	127	-0.00188	175.5	-0.00201	224	-0.0054
78.5833	-0.00126	127.167	-0.00202	175.75	-0.00185	224.333	-0.00527		78.5833	-0.000944353	127.167	-0.00176	175.75	-0.00144	224.333	-0.00504		78.5833	-0.00161	127.167	-0.00188	175.75	-0.00202	224.333	-0.00546
78.6667	-0.00126	127.333	-0.00202	176	-0.00186	224.667	-0.00532		78.6667	-0.000947259	127.333	-0.00176	176	-0.00144	224.667	-0.00509		78.6667	-0.00161	127.333	-0.00187	176	-0.00203	224.667	-0.00551
78.75	-0.00126	127.5	-0.00201	176.25	-0.00187	225	-0.00538		78.75	-0.000949981	127.5	-0.00175	176.25	-0.00145	225	-0.00513		78.75	-0.00162	127.5	-0.00187	176.25	-0.00204	225	-0.00557
78.8333	-0.00126	127.667	-0.00201	176.5	-0.00187	225.333	-0.00543		78.8333	-0.000952518	127.667	-0.00175	176.5	-0.00145	225.333	-0.00518		78.8333	-0.00162	127.667	-0.00186	176.5	-0.00205	225.333	-0.00563
78.9167	-0.00127	127.833	-0.00201	176.75	-0.00188	225.667	-0.00548		78.9167	-0.00095487	127.833	-0.00175	176.75	-0.00145	225.667	-0.00523		78.9167	-0.00162	127.833	-0.00186	176.75	-0.00206	225.667	-0.00569
79	-0.00127	128	-0.00201	177	-0.00189	226	-0.00553		79	-0.000957037	128	-0.00174	177	-0.00146	226	-0.00528		79	-0.00163	128	-0.00186	177	-0.00206	226	-0.00575
79.0833	-0.00127	128.167	-0.00201	177.25	-0.0019	226.333	-0.00558		79.0833	-0.000959579	128.167	-0.00174	177.25	-0.00146	226.333	-0.00533		79.0833	-0.00163	128.167	-0.00185	177.25	-0.00207	226.333	-0.0058
79.1667	-0.00128	128.333	-0.002	177.5	-0.0019	226.667	-0.00564		79.1667	-0.000961931	128.333	-0.00173	177.5	-0.00147	226.667	-0.00538		79.1667	-0.00163	128.333	-0.00185	177.5	-0.00208	226.667	-0.00586
79.25	-0.00128	128.5	-0.002	177.75	-0.00191	227	-0.00569		79.25	-0.000964657	128.5	-0.00173	177.75	-0.00147	227	-0.00543		79.25	-0.00163	128.5	-0.00184	177.75	-0.00209	227	-0.00592
79.3333	-0.00128	128.667	-0.002	178	-0.00192	227.333	-0.00574		79.3333	-0.000967199	128.667	-0.00172	178	-0.00147	227.333	-0.00548		79.3333	-0.00164	128.667	-0.00184	178	-0.0021	227.333	-0.00598
79.4167	-0.00129	128.833	-0.002	178.25	-0.00193	227.667	-0.00579		79.4167	-0.000969555	128.833	-0.00172	178.25	-0.00148	227.667	-0.00553		79.4167	-0.00164	128.833	-0.00183	178.25	-0.00211	227.667	-0.00604
79.5	-0.00129	129	-0.00199	178.5	-0.00193	228	-0.00584		79.5	-0.000972286	129	-0.00172	178.5	-0.00148	228	-0.00558		79.5	-0.00164	129	-0.00183	178.5	-0.00212	228	-0.0061
79.5833	-0.00129	129.167	-0.00199	178.75	-0.00194	228.333	-0.00589		79.5833	-0.00097539	129.167	-0.00171	178.75	-0.00149	228.333	-0.00563		79.5833	-0.00164	129.167	-0.00182	178.75	-0.00213	228.333	-0.00616
79.6667	-0.00129	129.333	-0.00199	179	-0.00195	228.667	-0.00594		79.6667	-0.00097831	129.333	-0.00171	179	-0.00149	228.667	-0.00568		79.6667	-0.00165	129.333	-0.00182	179	-0.00214	228.667	-0.00622
79.75	-0.0013	129.5	-0.00199	179.25	-0.00196	229	-0.006		79.75	-0.000981046	129.5	-0.0017	179.25	-0.0015	229	-0.00572		79.75	-0.00165	129.5	-0.00181	179.25	-0.00215	229	-0.00628
79.8333	-0.0013	129.667	-0.00199	179.5	-0.00197	229.333	-0.00605		79.8333	-0.000984155	129.667	-0.0017	179.5	-0.0015	229.333	-0.00577		79.8333	-0.00165	129.667	-0.00181	179.5	-0.00216	229.333	-0.00633
79.9167	-0.0013	129.833	-0.00198	179.75	-0.00198	229.667	-0.0061		79.9167	-0.000987075	129.833	-0.00169	179.75	-0.00151	229.667	-0.00582		79.9167	-0.00165	129.833	-0.0018	179.75	-0.00217	229.667	-0.00639
80	-0.00131	130	-0.00198	180	-0.00199	230	-0.00615		80	-0.000989806	130	-0.00169	180	-0.00151	230	-0.00587		80	-0.00165	130	-0.0018	180	-0.00218	230	-0.00645
80.0833	-0.00131	130.167	-0.00198	180.25	-0.00199	230.333	-0.0062		80.0833	-0.000992347	130.167	-0.00168	180.25	-0.00152	230.333	-0.00592		80.0833	-0.00166	130.167	-0.00179	180.25	-0.00219	230.333	-0.00651
80.1667	-0.00131	130.333	-0.00198	180.5	-0.002	230.667	-0.00625		80.1667	-0.000995258	130.333	-0.00168	180.5	-0.00152	230.667	-0.00596		80.1667	-0.00166	130.333	-0.00179	180.5	-0.0022	230.667	-0.00657
80.25	-0.00131	130.5	-0.00197	180.75	-0.00201	231	-0.0063		80.25	-0.000997975	130.5	-0.00167	180.75	-0.00153	231	-0.00601		80.25	-0.00166	130.5	-0.00178	180.75	-0.00221	231	-0.00663
80.3333	-0.00132	130.667	-0.00197	181	-0.00202	231.333	-0.00635		80.3333	-0.001	130.667	-0.00167	181	-0.00153	231.333	-0.00606		80.3333	-0.00166	130.667	-0.00178	181	-0.00222	231.333	-0.00668
80.4167	-0.00132	130.833	-0.00197	181.25	-0.00203	231.667	-0.0064		80.4167	-0.001	130.833	-0.00167	181.25	-0.00154	231.667	-0.00611		80.4167	-0.00167	130.833	-0.00177	181.25	-0.00223	231.667	-0.00674
80.5	-0.00132	131	-0.00196	181.5	-0.00204	232	-0.00644		80.5	-0.001	131	-0.00166	181.5	-0.00155	232	-0.00615		80.5	-0.00167	131	-0.00177	181.5	-0.00224	232	-0.0068
80.5833	-0.00133	131.167	-0.00196	181.75	-0.00205	232.333	-0.00649		80.5833	-0.00101	131.167	-0.00166	181.75	-0.00155	232.333	-0.0062		80.5833	-0.00167	131.167	-0.00176	181.75	-0.00225	232.333	-0.00686
80.6667	-0.00133	131.333	-0.00196	182	-0.00206	232.667	-0.00654		80.6667	-0.00101	131.333	-0.00165	182	-0.00156	232.667	-0.00624		80.6667	-0.00167	131.333	-0.00176	182	-0.00226	232.667	-0.00691
80.75	-0.00133	131.5	-0.00196	182.25	-0.00207	233	-0.00659		80.75	-0.00101	131.5	-0.00165	182.25	-0.00156	233	-0.00629		80.75	-0.00168	131.5	-0.00175	182.25	-0.00227	233	-0.00697
80.8333	-0.00134	131.667	-0.00195	182.5	-0.00208	233.333	-0.00663		80.8333	-0.00102	131.667	-0.00164	182.5	-0.00157	233.333	-0.00634		80.8333	-0.00168	131.667	-0.00175	182.5	-0.00228	233.333	-0.00703
80.9167	-0.00134	131.833	-0.00195	182.75	-0.00209	233.667	-0.00668		80.9167	-0.00102	131.833	-0.00164	182.75	-0.00158	233.667	-0.00638		80.9167	-0.00168	131.833	-0.00175	182.75	-0.00229	233.667	-0.00708
81	-0.00134	132	-0.00195	183	-0.0021	234	-0.00673		81	-0.00102	132	-0.00163	183	-0.00158	234	-0.00643		81	-0.00168	132	-0.00174	183	-0.0023	234	-0.00714
81.0833	-0.00134	132.167	-0.00195	183.25	-0.00211	234.333	-0.00677		81.0833	-0.00102	132.167	-0.00163	183.25	-0.00159	234.333	-0.00647		81.0833	-0.00169	132.167	-0.00174	183.25	-0.00232	234.333	-0.00719
81.1667	-0.00135	132.333	-0.00194	183.5	-0.00212	234.667	-0.00682		81.1667	-0.00103	132.333	-0.00162	183.5	-0.0016	234.667	-0.00651		81.1667	-0.00169	132.333	-0.00173	183.5	-0.00233	234.667	-0.00725
81.25	-0.00135	132.5	-0.00194	183.75	-0.00213	235	-0.00686		81.25	-0.00103	132.5	-0.00162	183.75	-0.00161	235	-0.00656		81.25	-0.00169	132.5	-0.00173	183.75	-0.00234	235	-0.0073
81.3333	-0.00135	132.667	-0.00194	184	-0.00214	235.333	-0.00691		81.3333	-0.00103	132.667	-0.00161	184	-0.00161	235.333	-0.0066		81.3333	-0.00169	132.667	-0.00172	184	-0.00235	235.333	-0.00736
81.4167	-0.00136	132.833	-0.00193	184.25	-0.00215	235.667	-0.00695		81.4167	-0.00103	132.833	-0.00161	184.25	-0.00162	235.667	-0.00665		81.4167	-0.0017	132.833	-0.00172	184.25	-0.00236	235.667	-0.00741
81.5	-0.00136	133	-0.00193	184.5	-0.00216	236	-0.007		81.5	-0.00104	133	-0.0016	184.5	-0.00163	236	-0.00669		81.5	-0.0017	133	-0.00171	184.5	-0.00237	236	-0.00747
81.5833	-0.00136	133.167	-0.00193	184.75	-0.00217	236.333	-0.00704		81.5833	-0.00104	133.167	-0.0016	184.75	-0.00164	236.333	-0.00673		81.5833	-0.0017	133.167	-0.00171	184.75	-0.00239	236.333	-0.00752
81.6667	-0.00136	133.333	-0.00193	185	-0.00218	236.667	-0.00708		81.6667	-0.00104	133.333	-0.00159	185	-0.00164	236.667	-0.00677		81.6667	-0.0017	133.333	-0.0017	185	-0.0024	236.667	-0.00757
81.75	-0.00137	133.5	-0.00192	185.25	-0.0022	237	-0.00712		81.75	-0.00104	133.5	-0.00159	185.25	-0.00165	237	-0.00681		81.75	-0.00171	133.5	-0.0017	185.25	-0.00241	237	-0.00763
81.8333	-0.00137	133.667	-0.00192	185.5	-0.00221	237.333	-0.00717		81.8333	-0.00105	133.667	-0.00158	185.5	-0.00166	237.333	-0.00685		81.8333	-0.00171	133.667	-0.00169	185.5	-0.00242	237.333	-0.00768
81.9167	-0.00137	133.833	-0.00192	185.75	-0.00222	237.667	-0.00721		81.9167	-0.00105	133.833	-0.00158	185.75	-0.00167	237.667	-0.00689		81.9167	-0.00171	133.833	-0.00169	185.75	-0.00244	237.667	-0.00773
82	-0.00138	134	-0.00192	186	-0.00223	238	-0.00725		82	-0.00105	134	-0.00157	186	-0.00168	238	-0.00693		82	-0.00171	134	-0.00168	186	-0.00245	238	-0.00778
82.0833	-0.00138	134.167	-0.00191	186.25	-0.00224	238.333	-0.00729		82.0833	-0.00105	134.167	-0.00157	186.25	-0.00169	238.333	-0.00697		82.0833	-0.00172	134.167	-0.00168	186.25	-0.00246	238.333	-0.00783
82.1667	-0.00138	134.333	-0.00191	186.5	-0.00226	238.667	-0.00733		82.1667	-0.00106	134.333	-0.00156	186.5	-0.0017	238.667	-0.00701		82.1667	-0.00172	134.333	-0.00168	186.5	-0.00248	238.667	-0.00788
82.25	-0.00139	134.5	-0.00191	186.75	-0.00227	239	-0.00737		82.25	-0.00106	134.5	-0.00156	186.75	-0.00171	239	-0.00705		82.25	-0.00172	134.5	-0.00167	186.75	-0.00249	239	-0.00793
82.3333	-0.00139	134.667	-0.0019	187	-0.00228	239.333	-0.00741		82.3333	-0.00106	134.667	-0.00155	187	-0.00172	239.333	-0.00709		82.3333	-0.00172	134.667	-0.00167	187	-0.0025	239.333	-0.00798
82.4167	-0.00139	134.833	-0.0019	187.25	-0.00229	239.667	-0.00745		82.4167	-0.00107	134.833	-0.00155	187.25	-0.00173	239.667	-0.00713		82.4167	-0.00173	134.833	-0.00166	187.25	-0.00252	239.667	-0.00803
82.5	-0.00139	135	-0.0019	187.5	-0.00231	240	-0.00748		82.5	-0.00107	135	-0.00154	187.5	-0.00173	240	-0.00717		82.5	-0.00173	135	-0.00166	187.5	-0.00253	240	-0.00808
82.5833	-0.0014	135.167	-0.0019	187.75	-0.00232	240.333	-0.00752		82.5833	-0.00107	135.167	-0.00154	187.75	-0.00174	240.333	-0.0072		82.5833	-0.00173	135.167	-0.00165	187.75	-0.00254	240.333	-0.00813
82.6667	-0.0014	135.333	-0.00189	188	-0.00233	240.667	-0.00756		82.6667	-0.00107	135.333	-0.00154	188	-0.00176	240.667	-0.00724		82.6667	-0.00173	135.333	-0.00165	188	-0.00256	240.667	-0.00818
82.75	-0.0014	135.5	-0.00189	188.25	-0.00235	241	-0.00759		82.75	-0.00108	135.5	-0.00153	188.25	-0.00177	241	-0.00727		82.75	-0.00174	135.5	-0.00164	188.25	-0.00257	241	-0.00823
82.8333	-0.0014	135.667	-0.00189	188.5	-0.00236	241.333	-0.00763		82.8333	-0.00108	135.667	-0.00153	188.5	-0.00178	241.333	-0.00731		82.8333	-0.00174	135.667	-0.00164	188.5	-0.00259	241.333	-0.00827
82.9167	-0.00141	135.833	-0.00188	188.75	-0.00237	241.667	-0.00767		82.9167	-0.00108	135.833	-0.00152	188.75	-0.00179	241.667	-0.00734		82.9167	-0.00174	135.833	-0.00164	188.75	-0.0026	241.667	-0.00832
83	-0.00141	136	-0.00188	189	-0.00239	242	-0.0077		83	-0.00108	136	-0.00151	189	-0.0018	242	-0.00738		83	-0.00175	136	-0.00163	189	-0.00261	242	-0.00837
83.0833	-0.00141	136.167	-0.00188	189.25	-0.0024	242.333	-0.00773		83.0833	-0.00109	136.167	-0.00151	189.25	-0.00181	242.333	-0.00741		83.0833	-0.00175	136.167	-0.00163	189.25	-0.00263	242.333	-0.00841
83.1667	-0.00142	136.333	-0.00187	189.5	-0.00242	242.667	-0.00777		83.1667	-0.00109	136.333	-0.0015	189.5	-0.00182	242.667	-0.00744		83.1667	-0.00175	136.333	-0.00162	189.5	-0.00264	242.667	-0.00846
83.25	-0.00142	136.5	-0.00187	189.75	-0.00243	243	-0.0078		83.25	-0.00109	136.5	-0.0015	189.75	-0.00183	243	-0.00748		83.25	-0.00175	136.5	-0.00162	189.75	-0.00266	243	-0.0085
83.3333	-0.00142	136.667	-0.00187	190	-0.00244	243.333	-0.00783		83.3333	-0.00109	136.667	-0.00149	190	-0.00184	243.333	-0.00751		83.3333	-0.00175	136.667	-0.00162	190	-0.00267	243.333	-0.00855
83.4167	-0.00142	136.833	-0.00187	190.25	-0.00246	243.667	-0.00787		83.4167	-0.0011	136.833	-0.00149	190.25	-0.00185	243.667	-0.00754		83.4167	-0.00176	136.833	-0.00161	190.25	-0.00269	243.667	-0.00859
83.5	-0.00143	137	-0.00186	190.5	-0.00247	244	-0.0079		83.5	-0.0011	137	-0.00148	190.5	-0.00187	244	-0.00757		83.5	-0.00176	137	-0.00161	190.5	-0.00271	244	-0.00864
83.5833	-0.00143	137.167	-0.00186	190.75	-0.00249	244.333	-0.00793		83.5833	-0.0011	137.167	-0.00148	190.75	-0.00188	244.333	-0.0076		83.5833	-0.00176	137.167	-0.0016	190.75	-0.00272	244.333	-0.00868
83.6667	-0.00143	137.333	-0.00186	191	-0.0025	244.667	-0.00796		83.6667	-0.00111	137.333	-0.00147	191	-0.00189	244.667	-0.00763		83.6667	-0.00177	137.333	-0.0016	191	-0.00274	244.667	-0.00872
83.75	-0.00144	137.5	-0.00185	191.25	-0.00252	245	-0.00799		83.75	-0.00111	137.5	-0.00147	191.25	-0.0019	245	-0.00766		83.75	-0.00177	137.5	-0.0016	191.25	-0.00275	245	-0.00876
83.8333	-0.00144	137.667	-0.00185	191.5	-0.00253	245.333	-0.00802		83.8333	-0.00111	137.667	-0.00146	191.5	-0.00192	245.333	-0.00769		83.8333	-0.00177	137.667	-0.00159	191.5	-0.00277	245.333	-0.00881
83.9167	-0.00144	137.833	-0.00185	191.75	-0.00255	245.667	-0.00805		83.9167	-0.00111	137.833	-0.00146	191.75	-0.00193	245.667	-0.00772		83.9167	-0.00177	137.833	-0.00159	191.75	-0.00279	245.667	-0.00885
84	-0.00144	138	-0.00185	192	-0.00257	246	-0.00808		84	-0.00112	138	-0.00145	192	-0.00194	246	-0.00774		84	-0.00178	138	-0.00158	192	-0.0028	246	-0.00889
84.0833	-0.00145	138.167	-0.00184	192.25	-0.00258	246.333	-0.00811		84.0833	-0.00112	138.167	-0.00145	192.25	-0.00196	246.333	-0.00777		84.0833	-0.00178	138.167	-0.00158	192.25	-0.00282	246.333	-0.00893
84.1667	-0.00145	138.333	-0.00184	192.5	-0.0026	246.667	-0.00813		84.1667	-0.00112	138.333	-0.00144	192.5	-0.00197	246.667	-0.0078		84.1667	-0.00178	138.333	-0.00158	192.5	-0.00284	246.667	-0.00897
84.25	-0.00145	138.5	-0.00184	192.75	-0.00262	247	-0.00816		84.25	-0.00112	138.5	-0.00144	192.75	-0.00198	247	-0.00782		84.25	-0.00178	138.5	-0.00157	192.75	-0.00285	247	-0.00901
84.3333	-0.00145	138.667	-0.00184	193	-0.00263	247.333	-0.00819		84.3333	-0.00113	138.667	-0.00143	193	-0.002	247.333	-0.00785		84.3333	-0.00178	138.667	-0.00157	193	-0.00287	247.333	-0.00905
84.4167	-0.00146	138.833	-0.00183	193.25	-0.00265	247.667	-0.00821		84.4167	-0.00113	138.833	-0.00143	193.25	-0.00201	247.667	-0.00788		84.4167	-0.00179	138.833	-0.00157	193.25	-0.00289	247.667	-0.00909
84.5	-0.00146	139	-0.00183	193.5	-0.00267	248	-0.00824		84.5	-0.00113	139	-0.00142	193.5	-0.00203	248	-0.0079		84.5	-0.00179	139	-0.00156	193.5	-0.0029	248	-0.00912
84.5833	-0.00146	139.167	-0.00183	193.75	-0.00269	248.333	-0.00826		84.5833	-0.00113	139.167	-0.00142	193.75	-0.00204	248.333	-0.00792		84.5833	-0.00179	139.167	-0.00156	193.75	-0.00292	248.333	-0.00916
84.6667	-0.00147	139.333	-0.00183	194	-0.0027	248.667	-0.00829		84.6667	-0.00113	139.333	-0.00141	194	-0.00206	248.667	-0.00795		84.6667	-0.00179	139.333	-0.00155	194	-0.00294	248.667	-0.0092
84.75	-0.00147	139.5	-0.00182	194.25	-0.00272	249	-0.00831		84.75	-0.00114	139.5	-0.00141	194.25	-0.00207	249	-0.00797		84.75	-0.00179	139.5	-0.00155	194.25	-0.00296	249	-0.00923
84.8333	-0.00147	139.667	-0.00182	194.5	-0.00274	249.333	-0.00833		84.8333	-0.00114	139.667	-0.0014	194.5	-0.00209	249.333	-0.00799		84.8333	-0.0018	139.667	-0.00155	194.5	-0.00298	249.333	-0.00927
84.9167	-0.00147	139.833	-0.00182	194.75	-0.00276	249.667	-0.00835		84.9167	-0.00114	139.833	-0.0014	194.75	-0.0021	249.667	-0.00802		84.9167	-0.0018	139.833	-0.00154	194.75	-0.00299	249.667	-0.0093
85	-0.00147	140	-0.00182	195	-0.00278	250	-0.00838		85	-0.00114	140	-0.00139	195	-0.00212	250	-0.00804		85	-0.0018	140	-0.00154	195	-0.00301	250	-0.00934
85.0833	-0.00148	140.167	-0.00181	195.25	-0.00279	250.333	-0.0084		85.0833	-0.00115	140.167	-0.00139	195.25	-0.00214	250.333	-0.00806		85.0833	-0.0018	140.167	-0.00154	195.25	-0.00303	250.333	-0.00937
85.1667	-0.00148	140.333	-0.00181	195.5	-0.00281	250.667	-0.00842		85.1667	-0.00115	140.333	-0.00138	195.5	-0.00215	250.667	-0.00808		85.1667	-0.00181	140.333	-0.00153	195.5	-0.00305	250.667	-0.0094
85.25	-0.00148	140.5	-0.00181	195.75	-0.00283	251	-0.00844		85.25	-0.00115	140.5	-0.00138	195.75	-0.00217	251	-0.0081		85.25	-0.00181	140.5	-0.00153	195.75	-0.00307	251	-0.00943
85.3333	-0.00149	140.667	-0.00181	196	-0.00285	251.333	-0.00846		85.3333	-0.00115	140.667	-0.00137	196	-0.00218	251.333	-0.00812		85.3333	-0.00181	140.667	-0.00153	196	-0.00309	251.333	-0.00946
85.4167	-0.00149	140.833	-0.0018	196.25	-0.00287	251.667	-0.00848		85.4167	-0.00116	140.833	-0.00137	196.25	-0.0022	251.667	-0.00814		85.4167	-0.00181	140.833	-0.00152	196.25	-0.00311	251.667	-0.00949
85.5	-0.00149	141	-0.0018	196.5	-0.00289	252	-0.00849		85.5	-0.00116	141	-0.00136	196.5	-0.00222	252	-0.00816		85.5	-0.00182	141	-0.00152	196.5	-0.00313	252	-0.00952
85.5833	-0.00149	141.167	-0.0018	196.75	-0.00291	252.333	-0.00851		85.5833	-0.00116	141.167	-0.00136	196.75	-0.00224	252.333	-0.00817		85.5833	-0.00182	141.167	-0.00152	196.75	-0.00315	252.333	-0.00955
85.6667	-0.0015	141.333	-0.0018	197	-0.00293	252.667	-0.00853		85.6667	-0.00116	141.333	-0.00135	197	-0.00225	252.667	-0.00819		85.6667	-0.00182	141.333	-0.00151	197	-0.00317	252.667	-0.00958
85.75	-0.0015	141.5	-0.00179	197.25	-0.00295	253	-0.00855		85.75	-0.00117	141.5	-0.00135	197.25	-0.00227	253	-0.00821		85.75	-0.00182	141.5	-0.00151	197.25	-0.00319	253	-0.00961
85.8333	-0.0015	141.667	-0.00179	197.5	-0.00297	253.333	-0.00856		85.8333	-0.00117	141.667	-0.00134	197.5	-0.00229	253.333	-0.00822		85.8333	-0.00182	141.667	-0.00151	197.5	-0.00321	253.333	-0.00963
85.9167	-0.0015	141.833	-0.00179	197.75	-0.003	253.667	-0.00858		85.9167	-0.00117	141.833	-0.00134	197.75	-0.00231	253.667	-0.00824		85.9167	-0.00183	141.833	-0.0015	197.75	-0.00323	253.667	-0.00966
86	-0.00151	142	-0.00179	198	-0.00302	254	-0.00859		86	-0.00117	142	-0.00133	198	-0.00233	254	-0.00826		86	-0.00183	142	-0.0015	198	-0.00325	254	-0.00969
86.0833	-0.00151	142.167	-0.00179	198.25	-0.00304	254.333	-0.00861		86.0833	-0.00117	142.167	-0.00133	198.25	-0.00235	254.333	-0.00827		86.0833	-0.00183	142.167	-0.0015	198.25	-0.00327	254.333	-0.00971
86.1667	-0.00151	142.333	-0.00178	198.5	-0.00306	254.667	-0.00862		86.1667	-0.00118	142.333	-0.00132	198.5	-0.00237	254.667	-0.00829		86.1667	-0.00183	142.333	-0.0015	198.5	-0.00329	254.667	-0.00973
86.25	-0.00151	142.5	-0.00178	198.75	-0.00308	255	-0.00863		86.25	-0.00118	142.5	-0.00132	198.75	-0.00239	255	-0.0083		86.25	-0.00183	142.5	-0.00149	198.75	-0.00331	255	-0.00976
86.3333	-0.00152	142.667	-0.00178	199	-0.00311	255.333	-0.00865		86.3333	-0.00118	142.667	-0.00131	199	-0.00241	255.333	-0.00831		86.3333	-0.00184	142.667	-0.00149	199	-0.00333	255.333	-0.00978
86.4167	-0.00152	142.833	-0.00178	199.25	-0.00313	255.667	-0.00866		86.4167	-0.00118	142.833	-0.00131	199.25	-0.00243	255.667	-0.00833		86.4167	-0.00184	142.833	-0.00149	199.25	-0.00335	255.667	-0.0098
86.5	-0.00152	143	-0.00178	199.5	-0.00315	256	-0.00867		86.5	-0.00119	143	-0.0013	199.5	-0.00245	256	-0.00834		86.5	-0.00184	143	-0.00149	199.5	-0.00338	256	-0.00982
86.5833	-0.00152	143.167	-0.00178	199.75	-0.00317	256.333	-0.00868		86.5833	-0.00119	143.167	-0.0013	199.75	-0.00247	256.333	-0.00835		86.5833	-0.00184	143.167	-0.00148	199.75	-0.0034	256.333	-0.00984
86.6667	-0.00153	143.333	-0.00177	200	-0.0032	256.667	-0.00869		86.6667	-0.00119	143.333	-0.00129	200	-0.00249	256.667	-0.00836		86.6667	-0.00184	143.333	-0.00148	200	-0.00342	256.667	-0.00986
86.75	-0.00153	143.5	-0.00177	200.25	-0.00322	257	-0.0087		86.75	-0.00119	143.5	-0.00129	200.25	-0.00251	257	-0.00837		86.75	-0.00185	143.5	-0.00148	200.25	-0.00344	257	-0.00988
86.8333	-0.00153	143.667	-0.00177	200.5	-0.00324	257.333	-0.00871		86.8333	-0.00119	143.667	-0.00129	200.5	-0.00253	257.333	-0.00838		86.8333	-0.00185	143.667	-0.00148	200.5	-0.00346	257.333	-0.00989
86.9167	-0.00153	143.833	-0.00177	200.75	-0.00327	257.667	-0.00872		86.9167	-0.00119	143.833	-0.00128	200.75	-0.00255	257.667	-0.00839		86.9167	-0.00185	143.833	-0.00147	200.75	-0.00349	257.667	-0.00991
87	-0.00154	144	-0.00177	201	-0.00329	258	-0.00872		87	-0.0012	144	-0.00128	201	-0.00257	258	-0.0084		87	-0.00185	144	-0.00147	201	-0.00351	258	-0.00992
87.0833	-0.00154	144.167	-0.00177	201.25	-0.00332	258.333	-0.00873		87.0833	-0.0012	144.167	-0.00127	201.25	-0.0026	258.333	-0.00841		87.0833	-0.00185	144.167	-0.00147	201.25	-0.00353	258.333	-0.00994
87.1667	-0.00154	144.333	-0.00176	201.5	-0.00334	258.667	-0.00874		87.1667	-0.0012	144.333	-0.00127	201.5	-0.00262	258.667	-0.00842		87.1667	-0.00186	144.333	-0.00146	201.5	-0.00355	258.667	-0.00995
87.25	-0.00154	144.5	-0.00176	201.75	-0.00337	259	-0.00874		87.25	-0.0012	144.5	-0.00126	201.75	-0.00264	259	-0.00843		87.25	-0.00186	144.5	-0.00146	201.75	-0.00358	259	-0.00996
87.3333	-0.00154	144.667	-0.00176	202	-0.00339	259.333	-0.00875		87.3333	-0.00121	144.667	-0.00126	202	-0.00266	259.333	-0.00843		87.3333	-0.00186	144.667	-0.00146	202	-0.0036	259.333	-0.00998
87.4167	-0.00155	144.833	-0.00176	202.25	-0.00342	259.667	-0.00875		87.4167	-0.00121	144.833	-0.00125	202.25	-0.00269	259.667	-0.00844		87.4167	-0.00186	144.833	-0.00146	202.25	-0.00363	259.667	-0.00999
87.5	-0.00155	145	-0.00176	202.5	-0.00344	260	-0.00876		87.5	-0.00121	145	-0.00125	202.5	-0.00271	260	-0.00845		87.5	-0.00186	145	-0.00145	202.5	-0.00365	260	-0.01
87.5833	-0.00155	145.167	-0.00176	202.75	-0.00347	260.333	-0.00876		87.5833	-0.00121	145.167	-0.00124	202.75	-0.00273	260.333	-0.00845		87.5833	-0.00187	145.167	-0.00145	202.75	-0.00367	260.333	-0.01001
87.6667	-0.00156	145.333	-0.00176	203	-0.0035	260.667	-0.00876		87.6667	-0.00121	145.333	-0.00124	203	-0.00276	260.667	-0.00846		87.6667	-0.00187	145.333	-0.00145	203	-0.0037	260.667	-0.01001
87.75	-0.00156	145.5	-0.00175	203.25	-0.00352	261	-0.00877		87.75	-0.00121	145.5	-0.00123	203.25	-0.00278	261	-0.00846		87.75	-0.00187	145.5	-0.00145	203.25	-0.00372	261	-0.01002
87.8333	-0.00156	145.667	-0.00175	203.5	-0.00355	261.333	-0.00877		87.8333	-0.00122	145.667	-0.00123	203.5	-0.00281	261.333	-0.00847		87.8333	-0.00187	145.667	-0.00145	203.5	-0.00375	261.333	-0.01003
87.9167	-0.00156	145.833	-0.00175	203.75	-0.00358	261.667	-0.00877		87.9167	-0.00122	145.833	-0.00122	203.75	-0.00283	261.667	-0.00847		87.9167	-0.00187	145.833	-0.00145	203.75	-0.00377	261.667	-0.01003
88	-0.00156	146	-0.00175	204	-0.00361	262	-0.00877		88	-0.00122	146	-0.00122	204	-0.00286	262	-0.00848		88	-0.00187	146	-0.00144	204	-0.0038	262	-0.01004
88.0833	-0.00157	146.167	-0.00175	204.25	-0.00363	262.333	-0.00877		88.0833	-0.00122	146.167	-0.00122	204.25	-0.00288	262.333	-0.00848		88.0833	-0.00188	146.167	-0.00144	204.25	-0.00383	262.333	-0.01004
88.1667	-0.00157	146.333	-0.00175	204.5	-0.00366	262.667	-0.00877		88.1667	-0.00122	146.333	-0.00121	204.5	-0.00291	262.667	-0.00848		88.1667	-0.00188	146.333	-0.00144	204.5	-0.00385	262.667	-0.01004
88.25	-0.00157	146.5	-0.00175	204.75	-0.00369	263	-0.00877		88.25	-0.00122	146.5	-0.00121	204.75	-0.00294	263	-0.00849		88.25	-0.00188	146.5	-0.00144	204.75	-0.00388	263	-0.01005
88.3333	-0.00157	146.667	-0.00175	205	-0.00372	263.333	-0.00877		88.3333	-0.00122	146.667	-0.0012	205	-0.00296	263.333	-0.00849		88.3333	-0.00188	146.667	-0.00144	205	-0.00391	263.333	-0.01005
88.4167	-0.00158	146.833	-0.00175	205.25	-0.00375	263.667	-0.00876		88.4167	-0.00123	146.833	-0.0012	205.25	-0.00299	263.667	-0.00849		88.4167	-0.00188	146.833	-0.00144	205.25	-0.00393	263.667	-0.01005
88.5	-0.00158	147	-0.00175	205.5	-0.00378	264	-0.00876		88.5	-0.00123	147	-0.00119	205.5	-0.00302	264	-0.00849		88.5	-0.00189	147	-0.00143	205.5	-0.00396	264	-0.01005
88.5833	-0.00158	147.167	-0.00175	205.75	-0.00381	264.333	-0.00876		88.5833	-0.00123	147.167	-0.00119	205.75	-0.00304	264.333	-0.00849		88.5833	-0.00189	147.167	-0.00143	205.75	-0.00399	264.333	-0.01004
88.6667	-0.00158	147.333	-0.00175	206	-0.00384	264.667	-0.00875		88.6667	-0.00123	147.333	-0.00118	206	-0.00307	264.667	-0.00849		88.6667	-0.00189	147.333	-0.00143	206	-0.00402	264.667	-0.01004
88.75	-0.00159	147.5	-0.00175	206.25	-0.00387	265	-0.00875		88.75	-0.00123	147.5	-0.00118	206.25	-0.0031	265	-0.0085		88.75	-0.00189	147.5	-0.00143	206.25	-0.00404	265	-0.01004
88.8333	-0.00159	147.667	-0.00174	206.5	-0.0039	265.333	-0.00874		88.8333	-0.00123	147.667	-0.00118	206.5	-0.00313	265.333	-0.0085		88.8333	-0.00189	147.667	-0.00143	206.5	-0.00407	265.333	-0.01003
88.9167	-0.00159	147.833	-0.00174	206.75	-0.00393	265.667	-0.00874		88.9167	-0.00124	147.833	-0.00117	206.75	-0.00316	265.667	-0.00849		88.9167	-0.00189	147.833	-0.00143	206.75	-0.0041	265.667	-0.01003
89	-0.00159	148	-0.00174	207	-0.00396	266	-0.00873		89	-0.00124	148	-0.00117	207	-0.00319	266	-0.00849		89	-0.0019	148	-0.00143	207	-0.00413	266	-0.01002
89.0833	-0.00159	148.167	-0.00174	207.25	-0.00399	266.333	-0.00872		89.0833	-0.00124	148.167	-0.00116	207.25	-0.00321	266.333	-0.00849		89.0833	-0.0019	148.167	-0.00143	207.25	-0.00416	266.333	-0.01002
89.1667	-0.0016	148.333	-0.00174	207.5	-0.00402	266.667	-0.00871		89.1667	-0.00124	148.333	-0.00116	207.5	-0.00324	266.667	-0.00849		89.1667	-0.0019	148.333	-0.00142	207.5	-0.00419	266.667	-0.01001
89.25	-0.0016	148.5	-0.00174	207.75	-0.00405	267	-0.0087		89.25	-0.00124	148.5	-0.00115	207.75	-0.00327	267	-0.00849		89.25	-0.0019	148.5	-0.00142	207.75	-0.00422	267	-0.01
89.3333	-0.0016	148.667	-0.00174	208	-0.00408	267.333	-0.0087		89.3333	-0.00124	148.667	-0.00115	208	-0.0033	267.333	-0.00849		89.3333	-0.0019	148.667	-0.00142	208	-0.00425	267.333	-0.00999
89.4167	-0.0016	148.833	-0.00174	208.25	-0.00412	267.667	-0.00869		89.4167	-0.00124	148.833	-0.00115	208.25	-0.00333	267.667	-0.00848		89.4167	-0.0019	148.833	-0.00142	208.25	-0.00428	267.667	-0.00998
89.5	-0.00161	149	-0.00174	208.5	-0.00415	268	-0.00868		89.5	-0.00124	149	-0.00114	208.5	-0.00336	268	-0.00848		89.5	-0.00191	149	-0.00142	208.5	-0.00431	268	-0.00997
89.5833	-0.00161	149.167	-0.00174	208.75	-0.00418	268.333	-0.00866		89.5833	-0.00124	149.167	-0.00114	208.75	-0.0034	268.333	-0.00848		89.5833	-0.00191	149.167	-0.00142	208.75	-0.00434	268.333	-0.00995
89.6667	-0.00161	149.333	-0.00174	209	-0.00421	268.667	-0.00865		89.6667	-0.00125	149.333	-0.00113	209	-0.00343	268.667	-0.00847		89.6667	-0.00191	149.333	-0.00142	209	-0.00437	268.667	-0.00994
89.75	-0.00161	149.5	-0.00174	209.25	-0.00425	269	-0.00864		89.75	-0.00125	149.5	-0.00113	209.25	-0.00346	269	-0.00847		89.75	-0.00191	149.5	-0.00142	209.25	-0.0044	269	-0.00993
89.8333	-0.00161	149.667	-0.00174	209.5	-0.00428	269.333	-0.00863		89.8333	-0.00125	149.667	-0.00113	209.5	-0.00349	269.333	-0.00846		89.8333	-0.00191	149.667	-0.00142	209.5	-0.00443	269.333	-0.00991
89.9167	-0.00162	149.833	-0.00174	209.75	-0.00431	269.667	-0.00861		89.9167	-0.00125	149.833	-0.00112	209.75	-0.00352	269.667	-0.00846		89.9167	-0.00192	149.833	-0.00142	209.75	-0.00446	269.667	-0.0099
90	-0.00162	150	-0.00174	210	-0.00435	270	-0.0086		90	-0.00125	150	-0.00112	210	-0.00355	270	-0.00845		90	-0.00192	150	-0.00142	210	-0.00449	270	-0.00988
90.0833	-0.00162	150.167	-0.00174	210.25	-0.00438	270.333	-0.00859		90.0833	-0.00125	150.167	-0.00111	210.25	-0.00359	270.333	-0.00845		90.0833	-0.00192	150.167	-0.00141	210.25	-0.00452	270.333	-0.00986
90.1667	-0.00162	150.333	-0.00174	210.5	-0.00442	270.667	-0.00857		90.1667	-0.00125	150.333	-0.00111	210.5	-0.00362	270.667	-0.00844		90.1667	-0.00192	150.333	-0.00141	210.5	-0.00456	270.667	-0.00984
90.25	-0.00162	150.5	-0.00175	210.75	-0.00445	271	-0.00856		90.25	-0.00125	150.5	-0.00111	210.75	-0.00365	271	-0.00843		90.25	-0.00192	150.5	-0.00141	210.75	-0.00459	271	-0.00982
90.3333	-0.00163	150.667	-0.00175	211	-0.00449	271.333	-0.00854		90.3333	-0.00126	150.667	-0.0011	211	-0.00369	271.333	-0.00842		90.3333	-0.00192	150.667	-0.00141	211	-0.00462	271.333	-0.0098
90.4167	-0.00163	150.833	-0.00175	211.25	-0.00452	271.667	-0.00852		90.4167	-0.00126	150.833	-0.0011	211.25	-0.00372	271.667	-0.00842		90.4167	-0.00192	150.833	-0.00141	211.25	-0.00466	271.667	-0.00978
90.5	-0.00163	151	-0.00175	211.5	-0.00456	272	-0.00851		90.5	-0.00126	151	-0.0011	211.5	-0.00375	272	-0.00841		90.5	-0.00193	151	-0.00141	211.5	-0.00469	272	-0.00976
90.5833	-0.00163	151.167	-0.00175	211.75	-0.00459	272.333	-0.00849		90.5833	-0.00126	151.167	-0.00109	211.75	-0.00379	272.333	-0.0084		90.5833	-0.00193	151.167	-0.00141	211.75	-0.00472	272.333	-0.00974
90.6667	-0.00163	151.333	-0.00175	212	-0.00463	272.667	-0.00847		90.6667	-0.00126	151.333	-0.00109	212	-0.00382	272.667	-0.00839		90.6667	-0.00193	151.333	-0.00141	212	-0.00476	272.667	-0.00971
90.75	-0.00164	151.5	-0.00175	212.25	-0.00467	273	-0.00845		90.75	-0.00126	151.5	-0.00109	212.25	-0.00386	273	-0.00838		90.75	-0.00193	151.5	-0.00141	212.25	-0.00479	273	-0.00969
90.8333	-0.00164	151.667	-0.00175	212.5	-0.0047	273.333	-0.00843		90.8333	-0.00126	151.667	-0.00108	212.5	-0.00389	273.333	-0.00837		90.8333	-0.00193	151.667	-0.00141	212.5	-0.00482	273.333	-0.00966
90.9167	-0.00164	151.833	-0.00175	212.75	-0.00474	273.667	-0.00841		90.9167	-0.00126	151.833	-0.00108	212.75	-0.00393	273.667	-0.00836		90.9167	-0.00193	151.833	-0.00141	212.75	-0.00486	273.667	-0.00964
91	-0.00164	152	-0.00175	213	-0.00478	274	-0.00839		91	-0.00126	152	-0.00107	213	-0.00396	274	-0.00835		91	-0.00194	152	-0.00141	213	-0.00489	274	-0.00961
91.0833	-0.00164	152.167	-0.00175	213.25	-0.00482	274.333	-0.00837		91.0833	-0.00127	152.167	-0.00107	213.25	-0.004	274.333	-0.00834		91.0833	-0.00194	152.167	-0.00141	213.25	-0.00493	274.333	-0.00958
91.1667	-0.00165	152.333	-0.00175	213.5	-0.00485	274.667	-0.00834		91.1667	-0.00127	152.333	-0.00107	213.5	-0.00404	274.667	-0.00832		91.1667	-0.00194	152.333	-0.00141	213.5	-0.00496	274.667	-0.00955
91.25	-0.00165	152.5	-0.00176	213.75	-0.00489	275	-0.00832		91.25	-0.00127	152.5	-0.00106	213.75	-0.00407	275	-0.00831		91.25	-0.00194	152.5	-0.00141	213.75	-0.005	275	-0.00952
91.3333	-0.00165	152.667	-0.00176	214	-0.00493	275.333	-0.0083		91.3333	-0.00127	152.667	-0.00106	214	-0.00411	275.333	-0.0083		91.3333	-0.00194	152.667	-0.00141	214	-0.00504	275.333	-0.00949
91.4167	-0.00165	152.833	-0.00176	214.25	-0.00497	275.667	-0.00827		91.4167	-0.00127	152.833	-0.00106	214.25	-0.00415	275.667	-0.00828		91.4167	-0.00194	152.833	-0.00141	214.25	-0.00507	275.667	-0.00946
91.5	-0.00165	153	-0.00176	214.5	-0.00501	276	-0.00825		91.5	-0.00127	153	-0.00105	214.5	-0.00418	276	-0.00827		91.5	-0.00194	153	-0.00141	214.5	-0.00511	276	-0.00943
91.5833	-0.00166	153.167	-0.00176	214.75	-0.00505	276.333	-0.00822		91.5833	-0.00127	153.167	-0.00105	214.75	-0.00422	276.333	-0.00825		91.5833	-0.00194	153.167	-0.00141	214.75	-0.00515	276.333	-0.00939
91.6667	-0.00166	153.333	-0.00176	215	-0.00509	276.667	-0.0082		91.6667	-0.00127	153.333	-0.00105	215	-0.00426	276.667	-0.00823		91.6667	-0.00195	153.333	-0.00142	215	-0.00518	276.667	-0.00936
91.75	-0.00166	153.5	-0.00176	215.25	-0.00513	277	-0.00817		91.75	-0.00127	153.5	-0.00105	215.25	-0.0043	277	-0.00822		91.75	-0.00195	153.5	-0.00142	215.25	-0.00522	277	-0.00933
91.8333	-0.00166	153.667	-0.00177	215.5	-0.00517	277.333	-0.00814		91.8333	-0.00127	153.667	-0.00104	215.5	-0.00434	277.333	-0.0082		91.8333	-0.00195	153.667	-0.00142	215.5	-0.00526	277.333	-0.00929
91.9167	-0.00166	153.833	-0.00177	215.75	-0.00521	277.667	-0.00812		91.9167	-0.00127	153.833	-0.00104	215.75	-0.00438	277.667	-0.00818		91.9167	-0.00195	153.833	-0.00142	215.75	-0.0053	277.667	-0.00925
92	-0.00166	154	-0.00177	216	-0.00525	278	-0.00809		92	-0.00127	154	-0.00104	216	-0.00442	278	-0.00816		92	-0.00195	154	-0.00142	216	-0.00534	278	-0.00922
92.0833	-0.00166	154.167	-0.00177	216.25	-0.00529	278.333	-0.00806		92.0833	-0.00127	154.167	-0.00103	216.25	-0.00445	278.333	-0.00814		92.0833	-0.00195	154.167	-0.00142	216.25	-0.00537	278.333	-0.00918
92.1667	-0.00167	154.333	-0.00177	216.5	-0.00533	278.667	-0.00803		92.1667	-0.00127	154.333	-0.00103	216.5	-0.00449	278.667	-0.00812		92.1667	-0.00195	154.333	-0.00142	216.5	-0.00541	278.667	-0.00914
92.25	-0.00167	154.5	-0.00178	216.75	-0.00537	279	-0.008		92.25	-0.00127	154.5	-0.00103	216.75	-0.00453	279	-0.0081		92.25	-0.00196	154.5	-0.00142	216.75	-0.00545	279	-0.0091
92.3333	-0.00167	154.667	-0.00178	217	-0.00542	279.333	-0.00797		92.3333	-0.00127	154.667	-0.00103	217	-0.00457	279.333	-0.00808		92.3333	-0.00196	154.667	-0.00142	217	-0.00549	279.333	-0.00906
92.4167	-0.00167	154.833	-0.00178	217.25	-0.00546	279.667	-0.00794		92.4167	-0.00127	154.833	-0.00102	217.25	-0.00462	279.667	-0.00806		92.4167	-0.00196	154.833	-0.00143	217.25	-0.00553	279.667	-0.00902
92.5	-0.00167	155	-0.00178	217.5	-0.0055	280	-0.0079		92.5	-0.00127	155	-0.00102	217.5	-0.00466	280	-0.00804		92.5	-0.00196	155	-0.00143	217.5	-0.00557	280	-0.00897
92.5833	-0.00167	155.167	-0.00178	217.75	-0.00555	280.333	-0.00787		92.5833	-0.00127	155.167	-0.00102	217.75	-0.0047	280.333	-0.00801		92.5833	-0.00196	155.167	-0.00143	217.75	-0.00561	280.333	-0.00893
92.6667	-0.00168	155.333	-0.00179	218	-0.00559	280.667	-0.00784		92.6667	-0.00128	155.333	-0.00102	218	-0.00474	280.667	-0.00799		92.6667	-0.00196	155.333	-0.00143	218	-0.00565	280.667	-0.00888
92.75	-0.00168	155.5	-0.00179	218.25	-0.00563	281	-0.0078		92.75	-0.00128	155.5	-0.00101	218.25	-0.00478	281	-0.00796		92.75	-0.00196	155.5	-0.00143	218.25	-0.00569	281	-0.00884
92.8333	-0.00168	155.667	-0.00179	218.5	-0.00568	281.333	-0.00777		92.8333	-0.00128	155.667	-0.00101	218.5	-0.00482	281.333	-0.00794		92.8333	-0.00197	155.667	-0.00143	218.5	-0.00574	281.333	-0.00879
92.9167	-0.00168	155.833	-0.00179	218.75	-0.00572	281.667	-0.00773		92.9167	-0.00128	155.833	-0.00101	218.75	-0.00486	281.667	-0.00791		92.9167	-0.00197	155.833	-0.00143	218.75	-0.00578	281.667	-0.00875
93	-0.00168	156	-0.0018	219	-0.00576	282	-0.0077		93	-0.00128	156	-0.00101	219	-0.00491	282	-0.00788		93	-0.00197	156	-0.00143	219	-0.00582	282	-0.0087
93.0833	-0.00168	156.167	-0.0018	219.25	-0.00581	282.333	-0.00766		93.0833	-0.00128	156.167	-0.00101	219.25	-0.00495	282.333	-0.00786		93.0833	-0.00197	156.167	-0.00144	219.25	-0.00586	282.333	-0.00865
93.1667	-0.00169	156.333	-0.0018	219.5	-0.00585	282.667	-0.00763		93.1667	-0.00128	156.333	-0.001	219.5	-0.00499	282.667	-0.00783		93.1667	-0.00197	156.333	-0.00144	219.5	-0.0059	282.667	-0.0086
93.25	-0.00169	156.5	-0.0018	219.75	-0.0059	283	-0.00759		93.25	-0.00128	156.5	-0.001	219.75	-0.00504	283	-0.0078		93.25	-0.00197	156.5	-0.00144	219.75	-0.00595	283	-0.00855
93.3333	-0.00169	156.667	-0.00181	220	-0.00595	283.333	-0.00755		93.3333	-0.00128	156.667	-0.001	220	-0.00508	283.333	-0.00777		93.3333	-0.00197	156.667	-0.00144	220	-0.00599	283.333	-0.0085
93.4167	-0.00169	156.833	-0.00181	220.25	-0.00599	283.667	-0.00751		93.4167	-0.00128	156.833	-0.000999439	220.25	-0.00512	283.667	-0.00774		93.4167	-0.00198	156.833	-0.00144	220.25	-0.00603	283.667	-0.00845
93.5	-0.00169	157	-0.00181	220.5	-0.00604	284	-0.00747		93.5	-0.00128	157	-0.000997448	220.5	-0.00517	284	-0.00771		93.5	-0.00198	157	-0.00144	220.5	-0.00608	284	-0.0084
93.5833	-0.00169	157.167	-0.00181	220.75	-0.00609	284.333	-0.00743		93.5833	-0.00128	157.167	-0.000995841	220.75	-0.00521	284.333	-0.00767		93.5833	-0.00198	157.167	-0.00144	220.75	-0.00612	284.333	-0.00834
93.6667	-0.00169	157.333	-0.00181	221	-0.00613	284.667	-0.00739		93.6667	-0.00128	157.333	-0.000994027	221	-0.00526	284.667	-0.00764		93.6667	-0.00198	157.333	-0.00144	221	-0.00617	284.667	-0.00829
93.75	-0.0017	157.5	-0.00182	221.25	-0.00618	285	-0.00735		93.75	-0.00128	157.5	-0.000992597	221.25	-0.0053	285	-0.00761		93.75	-0.00198	157.5	-0.00145	221.25	-0.00621	285	-0.00824
93.8333	-0.0017	157.667	-0.00182	221.5	-0.00623	285.333	-0.00731		93.8333	-0.00128	157.667	-0.000991257	221.5	-0.00535	285.333	-0.00758		93.8333	-0.00198	157.667	-0.00145	221.5	-0.00626	285.333	-0.00818
93.9167	-0.0017	157.833	-0.00182	221.75	-0.00628	285.667	-0.00726		93.9167	-0.00128	157.833	-0.000989714	221.75	-0.00539	285.667	-0.00754		93.9167	-0.00198	157.833	-0.00145	221.75	-0.0063	285.667	-0.00813
94	-0.0017	158	-0.00182	222	-0.00632	286	-0.00722		94	-0.00128	158	-0.00098826	222	-0.00544	286	-0.00751		94	-0.00198	158	-0.00145	222	-0.00635	286	-0.00807
94.0833	-0.0017	158.167	-0.00183	222.25	-0.00637	286.333	-0.00718		94.0833	-0.00128	158.167	-0.000986897	222.25	-0.00548	286.333	-0.00747		94.0833	-0.00199	158.167	-0.00145	222.25	-0.00639	286.333	-0.00802
94.1667	-0.0017	158.333	-0.00183	222.5	-0.00642	286.667	-0.00713		94.1667	-0.00128	158.333	-0.000985329	222.5	-0.00553	286.667	-0.00744		94.1667	-0.00199	158.333	-0.00145	222.5	-0.00644	286.667	-0.00796
94.25	-0.0017	158.5	-0.00183	222.75	-0.00647	287	-0.00709		94.25	-0.00128	158.5	-0.000984148	222.75	-0.00557	287	-0.0074		94.25	-0.00199	158.5	-0.00145	222.75	-0.00649	287	-0.0079
94.3333	-0.00171	158.667	-0.00183	223	-0.00652	287.333	-0.00705		94.3333	-0.00128	158.667	-0.000982763	223	-0.00562	287.333	-0.00736		94.3333	-0.00199	158.667	-0.00145	223	-0.00653	287.333	-0.00785
94.4167	-0.00171	158.833	-0.00184	223.25	-0.00657	287.667	-0.007		94.4167	-0.00128	158.833	-0.00098147	223.25	-0.00567	287.667	-0.00732		94.4167	-0.00199	158.833	-0.00145	223.25	-0.00658	287.667	-0.00779
94.5	-0.00171	159	-0.00184	223.5	-0.00662	288	-0.00696		94.5	-0.00128	159	-0.00098027	223.5	-0.00571	288	-0.00729		94.5	-0.00199	159	-0.00145	223.5	-0.00663	288	-0.00773
94.5833	-0.00171	159.167	-0.00184	223.75	-0.00667	288.333	-0.00691		94.5833	-0.00128	159.167	-0.000979162	223.75	-0.00576	288.333	-0.00725		94.5833	-0.00199	159.167	-0.00146	223.75	-0.00668	288.333	-0.00767
94.6667	-0.00171	159.333	-0.00184	224	-0.00672	288.667	-0.00686		94.6667	-0.00128	159.333	-0.000978442	224	-0.00581	288.667	-0.00721		94.6667	-0.00199	159.333	-0.00146	224	-0.00672	288.667	-0.00761
94.75	-0.00171	159.5	-0.00185	224.25	-0.00677	289	-0.00682		94.75	-0.00128	159.5	-0.000977522	224.25	-0.00586	289	-0.00717		94.75	-0.002	159.5	-0.00146	224.25	-0.00677	289	-0.00755
94.8333	-0.00171	159.667	-0.00185	224.5	-0.00682	289.333	-0.00677		94.8333	-0.00128	159.667	-0.000976989	224.5	-0.0059	289.333	-0.00713		94.8333	-0.002	159.667	-0.00146	224.5	-0.00682	289.333	-0.00749
94.9167	-0.00171	159.833	-0.00185	224.75	-0.00687	289.667	-0.00672		94.9167	-0.00128	159.833	-0.000976255	224.75	-0.00595	289.667	-0.00709		94.9167	-0.002	159.833	-0.00146	224.75	-0.00687	289.667	-0.00743
95	-0.00172	160	-0.00185	225	-0.00692	290	-0.00667		95	-0.00128	160	-0.000975616	225	-0.006	290	-0.00705		95	-0.002	160	-0.00146	225	-0.00692	290	-0.00737
95.0833	-0.00172	160.167	-0.00186	225.25	-0.00697	290.333	-0.00663		95.0833	-0.00128	160.167	-0.000975071	225.25	-0.00605	290.333	-0.00701		95.0833	-0.002	160.167	-0.00146	225.25	-0.00697	290.333	-0.00731
95.1667	-0.00172	160.333	-0.00186	225.5	-0.00703	290.667	-0.00658		95.1667	-0.00128	160.333	-0.000974326	225.5	-0.0061	290.667	-0.00697		95.1667	-0.002	160.333	-0.00146	225.5	-0.00702	290.667	-0.00725
95.25	-0.00172	160.5	-0.00186	225.75	-0.00708	291	-0.00653		95.25	-0.00128	160.5	-0.000973674	225.75	-0.00614	291	-0.00693		95.25	-0.002	160.5	-0.00147	225.75	-0.00707	291	-0.00718
95.3333	-0.00172	160.667	-0.00186	226	-0.00713	291.333	-0.00648		95.3333	-0.00128	160.667	-0.000973118	226	-0.00619	291.333	-0.00689		95.3333	-0.00201	160.667	-0.00147	226	-0.00712	291.333	-0.00712
95.4167	-0.00172	160.833	-0.00186	226.25	-0.00718	291.667	-0.00643		95.4167	-0.00128	160.833	-0.000972656	226.25	-0.00624	291.667	-0.00685		95.4167	-0.00201	160.833	-0.00147	226.25	-0.00717	291.667	-0.00706
95.5	-0.00172	161	-0.00187	226.5	-0.00724	292	-0.00639		95.5	-0.00128	161	-0.000972289	226.5	-0.00629	292	-0.0068		95.5	-0.00201	161	-0.00147	226.5	-0.00722	292	-0.007
95.5833	-0.00172	161.167	-0.00187	226.75	-0.00729	292.333	-0.00634		95.5833	-0.00128	161.167	-0.000972017	226.75	-0.00634	292.333	-0.00676		95.5833	-0.00201	161.167	-0.00147	226.75	-0.00727	292.333	-0.00693
95.6667	-0.00173	161.333	-0.00187	227	-0.00734	292.667	-0.00629		95.6667	-0.00128	161.333	-0.00097184	227	-0.00639	292.667	-0.00672		95.6667	-0.00201	161.333	-0.00147	227	-0.00732	292.667	-0.00687
95.75	-0.00173	161.5	-0.00187	227.25	-0.00739	293	-0.00624		95.75	-0.00128	161.5	-0.000971757	227.25	-0.00644	293	-0.00667		95.75	-0.00201	161.5	-0.00147	227.25	-0.00737	293	-0.00681
95.8333	-0.00173	161.667	-0.00188	227.5	-0.00745	293.333	-0.00619		95.8333	-0.00128	161.667	-0.000971475	227.5	-0.00649	293.333	-0.00663		95.8333	-0.00201	161.667	-0.00147	227.5	-0.00742	293.333	-0.00674
95.9167	-0.00173	161.833	-0.00188	227.75	-0.0075	293.667	-0.00614		95.9167	-0.00128	161.833	-0.000971288	227.75	-0.00654	293.667	-0.00659		95.9167	-0.00201	161.833	-0.00147	227.75	-0.00747	293.667	-0.00668
96	-0.00173	162	-0.00188	228	-0.00755	294	-0.00609		96	-0.00128	162	-0.000971196	228	-0.00659	294	-0.00654		96	-0.00201	162	-0.00147	228	-0.00752	294	-0.00661
96.0833	-0.00173	162.167	-0.00188	228.25	-0.00761	294.333	-0.00604		96.0833	-0.00128	162.167	-0.000971198	228.25	-0.00664	294.333	-0.0065		96.0833	-0.00201	162.167	-0.00148	228.25	-0.00757	294.333	-0.00655
96.1667	-0.00173	162.333	-0.00189	228.5	-0.00766	294.667	-0.00599		96.1667	-0.00128	162.333	-0.000971295	228.5	-0.00668	294.667	-0.00646		96.1667	-0.00202	162.333	-0.00148	228.5	-0.00762	294.667	-0.00648
96.25	-0.00173	162.5	-0.00189	228.75	-0.00771	295	-0.00594		96.25	-0.00128	162.5	-0.000971487	228.75	-0.00673	295	-0.00641		96.25	-0.00202	162.5	-0.00148	228.75	-0.00767	295	-0.00642
96.3333	-0.00173	162.667	-0.00189	229	-0.00777	295.333	-0.00589		96.3333	-0.00128	162.667	-0.000971773	229	-0.00678	295.333	-0.00637		96.3333	-0.00202	162.667	-0.00148	229	-0.00773	295.333	-0.00636
96.4167	-0.00173	162.833	-0.00189	229.25	-0.00782	295.667	-0.00584		96.4167	-0.00128	162.833	-0.000971861	229.25	-0.00683	295.667	-0.00632		96.4167	-0.00202	162.833	-0.00148	229.25	-0.00778	295.667	-0.00629
96.5	-0.00173	163	-0.00189	229.5	-0.00787	296	-0.00579		96.5	-0.00128	163	-0.000972339	229.5	-0.00688	296	-0.00628		96.5	-0.00202	163	-0.00148	229.5	-0.00783	296	-0.00623
96.5833	-0.00174	163.167	-0.0019	229.75	-0.00793	296.333	-0.00574		96.5833	-0.00128	163.167	-0.000972912	229.75	-0.00693	296.333	-0.00623		96.5833	-0.00202	163.167	-0.00148	229.75	-0.00788	296.333	-0.00616
96.6667	-0.00174	163.333	-0.0019	230	-0.00798	296.667	-0.00569		96.6667	-0.00128	163.333	-0.000973284	230	-0.00698	296.667	-0.00619		96.6667	-0.00202	163.333	-0.00149	230	-0.00793	296.667	-0.0061
96.75	-0.00174	163.5	-0.0019	230.25	-0.00803	297	-0.00564		96.75	-0.00128	163.5	-0.00097375	230.25	-0.00703	297	-0.00614		96.75	-0.00202	163.5	-0.00149	230.25	-0.00798	297	-0.00603
96.8333	-0.00174	163.667	-0.0019	230.5	-0.00809	297.333	-0.00559		96.8333	-0.00128	163.667	-0.000974311	230.5	-0.00708	297.333	-0.0061		96.8333	-0.00203	163.667	-0.00149	230.5	-0.00804	297.333	-0.00597
96.9167	-0.00174	163.833	-0.00191	230.75	-0.00814	297.667	-0.00554		96.9167	-0.00128	163.833	-0.000974967	230.75	-0.00713	297.667	-0.00605		96.9167	-0.00203	163.833	-0.00149	230.75	-0.00809	297.667	-0.0059
97	-0.00174	164	-0.00191	231	-0.00819	298	-0.00549		97	-0.00128	164	-0.000975718	231	-0.00718	298	-0.00601		97	-0.00203	164	-0.00149	231	-0.00814	298	-0.00584
97.0833	-0.00174	164.167	-0.00191	231.25	-0.00824	298.333	-0.00544		97.0833	-0.00128	164.167	-0.000976563	231.25	-0.00723	298.333	-0.00596		97.0833	-0.00203	164.167	-0.00149	231.25	-0.00819	298.333	-0.00578
97.1667	-0.00174	164.333	-0.00191	231.5	-0.00829	298.667	-0.00539		97.1667	-0.00128	164.333	-0.000977503	231.5	-0.00728	298.667	-0.00592		97.1667	-0.00203	164.333	-0.00149	231.5	-0.00824	298.667	-0.00571
97.25	-0.00174	164.5	-0.00192	231.75	-0.00835	299	-0.00534		97.25	-0.00128	164.5	-0.000978241	231.75	-0.00733	299	-0.00587		97.25	-0.00203	164.5	-0.00149	231.75	-0.00829	299	-0.00565
97.3333	-0.00174	164.667	-0.00192	232	-0.0084	299.333	-0.00529		97.3333	-0.00128	164.667	-0.000979368	232	-0.00738	299.333	-0.00583		97.3333	-0.00203	164.667	-0.00149	232	-0.00834	299.333	-0.00558
97.4167	-0.00174	164.833	-0.00192	232.25	-0.00845	299.667	-0.00524		97.4167	-0.00128	164.833	-0.000980294	232.25	-0.00742	299.667	-0.00579		97.4167	-0.00203	164.833	-0.0015	232.25	-0.0084	299.667	-0.00552
97.5	-0.00174	165	-0.00192	232.5	-0.0085	300	-0.00519		97.5	-0.00128	165	-0.000981608	232.5	-0.00747	300	-0.00574		97.5	-0.00203	165	-0.0015	232.5	-0.00845	300	-0.00546
97.5833	-0.00175	165.167	-0.00193	232.75	-0.00855	300.333	-0.00514		97.5833	-0.00129	165.167	-0.00098272	232.75	-0.00752	300.333	-0.0057		97.5833	-0.00204	165.167	-0.0015	232.75	-0.0085	300.333	-0.00539
97.6667	-0.00175	165.333	-0.00193	233	-0.0086	300.667	-0.00509		97.6667	-0.00129	165.333	-0.000983925	233	-0.00757	300.667	-0.00565		97.6667	-0.00204	165.333	-0.0015	233	-0.00855	300.667	-0.00533
97.75	-0.00175	165.5	-0.00193	233.25	-0.00865	301	-0.00504		97.75	-0.00129	165.5	-0.000985223	233.25	-0.00761	301	-0.00561		97.75	-0.00204	165.5	-0.0015	233.25	-0.0086	301	-0.00527
97.8333	-0.00175	165.667	-0.00193	233.5	-0.0087	301.333	-0.005		97.8333	-0.00129	165.667	-0.000986612	233.5	-0.00766	301.333	-0.00556		97.8333	-0.00204	165.667	-0.0015	233.5	-0.00865	301.333	-0.0052
97.9167	-0.00175	165.833	-0.00193	233.75	-0.00875	301.667	-0.00495		97.9167	-0.00129	165.833	-0.000988094	233.75	-0.00771	301.667	-0.00552		97.9167	-0.00204	165.833	-0.0015	233.75	-0.0087	301.667	-0.00514
98	-0.00175	166	-0.00194	234	-0.00879	302	-0.0049		98	-0.00129	166	-0.000989669	234	-0.00776	302	-0.00547		98	-0.00204	166	-0.0015	234	-0.00875	302	-0.00508
98.0833	-0.00175	166.167	-0.00194	234.25	-0.00884	302.333	-0.00485		98.0833	-0.00129	166.167	-0.00099104	234.25	-0.0078	302.333	-0.00543		98.0833	-0.00204	166.167	-0.0015	234.25	-0.00879	302.333	-0.00502
98.1667	-0.00175	166.333	-0.00194	234.5	-0.00889	302.667	-0.00481		98.1667	-0.00129	166.333	-0.000992796	234.5	-0.00785	302.667	-0.00538		98.1667	-0.00204	166.333	-0.00151	234.5	-0.00884	302.667	-0.00496
98.25	-0.00175	166.5	-0.00194	234.75	-0.00894	303	-0.00476		98.25	-0.00129	166.5	-0.000994349	234.75	-0.0079	303	-0.00534		98.25	-0.00204	166.5	-0.00151	234.75	-0.00889	303	-0.00489
98.3333	-0.00175	166.667	-0.00195	235	-0.00898	303.333	-0.00471		98.3333	-0.00129	166.667	-0.000996288	235	-0.00794	303.333	-0.0053		98.3333	-0.00204	166.667	-0.00151	235	-0.00894	303.333	-0.00483
98.4167	-0.00175	166.833	-0.00195	235.25	-0.00903	303.667	-0.00467		98.4167	-0.00129	166.833	-0.000998023	235.25	-0.00799	303.667	-0.00525		98.4167	-0.00205	166.833	-0.00151	235.25	-0.00898	303.667	-0.00477
98.5	-0.00175	167	-0.00195	235.5	-0.00907	304	-0.00462		98.5	-0.00129	167	-0.000999849	235.5	-0.00803	304	-0.00521		98.5	-0.00205	167	-0.00151	235.5	-0.00903	304	-0.00471
98.5833	-0.00175	167.167	-0.00195	235.75	-0.00912	304.333	-0.00457		98.5833	-0.00129	167.167	-0.001	235.75	-0.00808	304.333	-0.00517		98.5833	-0.00205	167.167	-0.00151	235.75	-0.00908	304.333	-0.00465
98.6667	-0.00175	167.333	-0.00195	236	-0.00916	304.667	-0.00453		98.6667	-0.00129	167.333	-0.001	236	-0.00812	304.667	-0.00512		98.6667	-0.00205	167.333	-0.00151	236	-0.00912	304.667	-0.00459
98.75	-0.00176	167.5	-0.00196	236.25	-0.0092	305	-0.00448		98.75	-0.00129	167.5	-0.00101	236.25	-0.00816	305	-0.00508		98.75	-0.00205	167.5	-0.00151	236.25	-0.00917	305	-0.00453
98.8333	-0.00176	167.667	-0.00196	236.5	-0.00924	305.333	-0.00444		98.8333	-0.00129	167.667	-0.00101	236.5	-0.00821	305.333	-0.00504		98.8333	-0.00205	167.667	-0.00152	236.5	-0.00921	305.333	-0.00448
98.9167	-0.00176	167.833	-0.00196	236.75	-0.00929	305.667	-0.00439		98.9167	-0.00129	167.833	-0.00101	236.75	-0.00825	305.667	-0.00499		98.9167	-0.00205	167.833	-0.00152	236.75	-0.00926	305.667	-0.00442
99	-0.00176	168	-0.00196	237	-0.00933	306	-0.00435		99	-0.00129	168	-0.00101	237	-0.00829	306	-0.00495		99	-0.00205	168	-0.00152	237	-0.0093	306	-0.00436
99.0833	-0.00176	168.167	-0.00197	237.25	-0.00937	306.333	-0.00431		99.0833	-0.00129	168.167	-0.00102	237.25	-0.00833	306.333	-0.00491		99.0833	-0.00205	168.167	-0.00152	237.25	-0.00935	306.333	-0.0043
99.1667	-0.00176	168.333	-0.00197	237.5	-0.00941	306.667	-0.00426		99.1667	-0.00129	168.333	-0.00102	237.5	-0.00837	306.667	-0.00486		99.1667	-0.00206	168.333	-0.00152	237.5	-0.00939	306.667	-0.00425
99.25	-0.00176	168.5	-0.00197	237.75	-0.00945	307	-0.00422		99.25	-0.00129	168.5	-0.00102	237.75	-0.00842	307	-0.00482		99.25	-0.00206	168.5	-0.00152	237.75	-0.00943	307	-0.00419
99.3333	-0.00176	168.667	-0.00197	238	-0.00949	307.333	-0.00418		99.3333	-0.0013	168.667	-0.00102	238	-0.00846	307.333	-0.00478		99.3333	-0.00206	168.667	-0.00152	238	-0.00947	307.333	-0.00413
99.4167	-0.00176	168.833	-0.00198	238.25	-0.00952	307.667	-0.00413		99.4167	-0.0013	168.833	-0.00103	238.25	-0.0085	307.667	-0.00474		99.4167	-0.00206	168.833	-0.00152	238.25	-0.00951	307.667	-0.00408
99.5	-0.00176	169	-0.00198	238.5	-0.00956	308	-0.00409		99.5	-0.0013	169	-0.00103	238.5	-0.00853	308	-0.00469		99.5	-0.00206	169	-0.00152	238.5	-0.00955	308	-0.00402
99.5833	-0.00176	169.167	-0.00198	238.75	-0.0096	308.333	-0.00405		99.5833	-0.0013	169.167	-0.00103	238.75	-0.00857	308.333	-0.00465		99.5833	-0.00206	169.167	-0.00153	238.75	-0.00959	308.333	-0.00397
99.6667	-0.00176	169.333	-0.00198	239	-0.00963	308.667	-0.00401		99.6667	-0.0013	169.333	-0.00104	239	-0.00861	308.667	-0.00461		99.6667	-0.00206	169.333	-0.00153	239	-0.00963	308.667	-0.00391
99.75	-0.00176	169.5	-0.00199	239.25	-0.00967	309	-0.00397		99.75	-0.0013	169.5	-0.00104	239.25	-0.00865	309	-0.00457		99.75	-0.00206	169.5	-0.00153	239.25	-0.00967	309	-0.00386
99.8333	-0.00176	169.667	-0.00199	239.5	-0.0097	309.333	-0.00392		99.8333	-0.0013	169.667	-0.00104	239.5	-0.00869	309.333	-0.00453		99.8333	-0.00206	169.667	-0.00153	239.5	-0.00971	309.333	-0.0038
99.9167	-0.00176	169.833	-0.00199	239.75	-0.00973	309.667	-0.00388		99.9167	-0.0013	169.833	-0.00104	239.75	-0.00872	309.667	-0.00448		99.9167	-0.00207	169.833	-0.00153	239.75	-0.00975	309.667	-0.00375
100	-0.00176	170	-0.002	240	-0.00977	310	-0.00384		100	-0.0013	170	-0.00105	240	-0.00876	310	-0.00444		100	-0.00207	170	-0.00154	240	-0.00979	310	-0.0037
100.083	-0.00176	170.167	-0.002	240.25	-0.0098	310.333	-0.0038		100.083	-0.0013	170.167	-0.00105	240.25	-0.00879	310.333	-0.0044		100.083	-0.00207	170.167	-0.00154	240.25	-0.00982	310.333	-0.00365
100.167	-0.00176	170.333	-0.002	240.5	-0.00983	310.667	-0.00376		100.167	-0.0013	170.333	-0.00105	240.5	-0.00883	310.667	-0.00436		100.167	-0.00207	170.333	-0.00154	240.5	-0.00986	310.667	-0.00359
100.25	-0.00176	170.5	-0.002	240.75	-0.00986	311	-0.00372		100.25	-0.00131	170.5	-0.00106	240.75	-0.00886	311	-0.00432		100.25	-0.00207	170.5	-0.00154	240.75	-0.00989	311	-0.00354
100.333	-0.00176	170.667	-0.00201	241	-0.00989	311.333	-0.00368		100.333	-0.00131	170.667	-0.00106	241	-0.0089	311.333	-0.00428		100.333	-0.00207	170.667	-0.00154	241	-0.00993	311.333	-0.00349
100.417	-0.00176	170.833	-0.00201	241.25	-0.00992	311.667	-0.00364		100.417	-0.00131	170.833	-0.00106	241.25	-0.00893	311.667	-0.00424		100.417	-0.00207	170.833	-0.00154	241.25	-0.00996	311.667	-0.00344
100.5	-0.00176	171	-0.00201	241.5	-0.00994	312	-0.0036		100.5	-0.00131	171	-0.00107	241.5	-0.00896	312	-0.0042		100.5	-0.00207	171	-0.00155	241.5	-0.00999	312	-0.00339
100.583	-0.00176	171.167	-0.00202	241.75	-0.00997	312.333	-0.00356		100.583	-0.00131	171.167	-0.00107	241.75	-0.00899	312.333	-0.00416		100.583	-0.00207	171.167	-0.00155	241.75	-0.01002	312.333	-0.00334
100.667	-0.00177	171.333	-0.00202	242	-0.01	312.667	-0.00352		100.667	-0.00131	171.333	-0.00108	242	-0.00902	312.667	-0.00411		100.667	-0.00208	171.333	-0.00155	242	-0.01006	312.667	-0.00329
100.75	-0.00177	171.5	-0.00202	242.25	-0.01002	313	-0.00348		100.75	-0.00131	171.5	-0.00108	242.25	-0.00905	313	-0.00407		100.75	-0.00208	171.5	-0.00155	242.25	-0.01009	313	-0.00324
100.833	-0.00177	171.667	-0.00203	242.5	-0.01005	313.333	-0.00344		100.833	-0.00131	171.667	-0.00108	242.5	-0.00908	313.333	-0.00403		100.833	-0.00208	171.667	-0.00155	242.5	-0.01012	313.333	-0.00319
100.917	-0.00177	171.833	-0.00203	242.75	-0.01007	313.667	-0.0034		100.917	-0.00132	171.833	-0.00109	242.75	-0.00911	313.667	-0.00399		100.917	-0.00208	171.833	-0.00156	242.75	-0.01015	313.667	-0.00314
101	-0.00177	172	-0.00203	243	-0.0101	314	-0.00336		101	-0.00132	172	-0.00109	243	-0.00914	314	-0.00395		101	-0.00208	172	-0.00156	243	-0.01018	314	-0.00309
101.083	-0.00177	172.167	-0.00203	243.25	-0.01012	314.333	-0.00333		101.083	-0.00132	172.167	-0.0011	243.25	-0.00917	314.333	-0.00391		101.083	-0.00208	172.167	-0.00156	243.25	-0.0102	314.333	-0.00304
101.167	-0.00177	172.333	-0.00204	243.5	-0.01014	314.667	-0.00329		101.167	-0.00132	172.333	-0.0011	243.5	-0.0092	314.667	-0.00387		101.167	-0.00208	172.333	-0.00156	243.5	-0.01023	314.667	-0.003
101.25	-0.00177	172.5	-0.00204	243.75	-0.01016	315	-0.00325		101.25	-0.00132	172.5	-0.0011	243.75	-0.00922	315	-0.00383		101.25	-0.00208	172.5	-0.00156	243.75	-0.01026	315	-0.00295
101.333	-0.00177	172.667	-0.00204	244	-0.01018	315.333	-0.00321		101.333	-0.00132	172.667	-0.00111	244	-0.00925	315.333	-0.00379		101.333	-0.00208	172.667	-0.00156	244	-0.01028	315.333	-0.0029
101.417	-0.00177	172.833	-0.00205	244.25	-0.0102	315.667	-0.00317		101.417	-0.00133	172.833	-0.00111	244.25	-0.00927	315.667	-0.00375		101.417	-0.00209	172.833	-0.00157	244.25	-0.01031	315.667	-0.00285
101.5	-0.00177	173	-0.00205	244.5	-0.01022	316	-0.00313		101.5	-0.00133	173	-0.00112	244.5	-0.0093	316	-0.00371		101.5	-0.00209	173	-0.00157	244.5	-0.01033	316	-0.00281
101.583	-0.00177	173.167	-0.00205	244.75	-0.01023	316.333	-0.00309		101.583	-0.00133	173.167	-0.00112	244.75	-0.00932	316.333	-0.00367		101.583	-0.00209	173.167	-0.00157	244.75	-0.01036	316.333	-0.00276
101.667	-0.00177	173.333	-0.00206	245	-0.01025	316.667	-0.00306		101.667	-0.00133	173.333	-0.00113	245	-0.00935	316.667	-0.00363		101.667	-0.00209	173.333	-0.00157	245	-0.01038	316.667	-0.00271
101.75	-0.00177	173.5	-0.00206	245.25	-0.01027	317	-0.00302		101.75	-0.00133	173.5	-0.00113	245.25	-0.00937	317	-0.00359		101.75	-0.00209	173.5	-0.00158	245.25	-0.0104	317	-0.00267
101.833	-0.00177	173.667	-0.00206	245.5	-0.01028	317.333	-0.00298		101.833	-0.00134	173.667	-0.00114	245.5	-0.00939	317.333	-0.00355		101.833	-0.00209	173.667	-0.00158	245.5	-0.01042	317.333	-0.00262
101.917	-0.00177	173.833	-0.00207	245.75	-0.0103	317.667	-0.00294		101.917	-0.00134	173.833	-0.00114	245.75	-0.00941	317.667	-0.00351		101.917	-0.00209	173.833	-0.00158	245.75	-0.01044	317.667	-0.00258
102	-0.00177	174	-0.00207	246	-0.01031	318	-0.0029		102	-0.00134	174	-0.00115	246	-0.00943	318	-0.00347		102	-0.00209	174	-0.00158	246	-0.01047	318	-0.00253
102.083	-0.00177	174.167	-0.00207	246.25	-0.01032	318.333	-0.00287		102.083	-0.00134	174.167	-0.00115	246.25	-0.00945	318.333	-0.00343		102.083	-0.0021	174.167	-0.00159	246.25	-0.01048	318.333	-0.00249
102.167	-0.00177	174.333	-0.00208	246.5	-0.01033	318.667	-0.00283		102.167	-0.00135	174.333	-0.00116	246.5	-0.00947	318.667	-0.00339		102.167	-0.0021	174.333	-0.00159	246.5	-0.0105	318.667	-0.00244
102.25	-0.00177	174.5	-0.00208	246.75	-0.01034	319	-0.00279		102.25	-0.00135	174.5	-0.00116	246.75	-0.00949	319	-0.00335		102.25	-0.0021	174.5	-0.00159	246.75	-0.01052	319	-0.0024
102.333	-0.00177	174.667	-0.00209	247	-0.01035	319.333	-0.00275		102.333	-0.00135	174.667	-0.00117	247	-0.00951	319.333	-0.00331		102.333	-0.0021	174.667	-0.00159	247	-0.01054	319.333	-0.00236
102.417	-0.00177	174.833	-0.00209	247.25	-0.01036	319.667	-0.00272		102.417	-0.00136	174.833	-0.00117	247.25	-0.00953	319.667	-0.00327		102.417	-0.0021	174.833	-0.00159	247.25	-0.01056	319.667	-0.00231
102.5	-0.00177	175	-0.00209	247.5	-0.01037	320	-0.00268		102.5	-0.00136	175	-0.00118	247.5	-0.00954	320	-0.00323		102.5	-0.0021	175	-0.0016	247.5	-0.01057	320	-0.00227
102.583	-0.00177	175.167	-0.0021	247.75	-0.01038	320.333	-0.00264		102.583	-0.00136	175.167	-0.00118	247.75	-0.00956	320.333	-0.00319		102.583	-0.0021	175.167	-0.0016	247.75	-0.01059	320.333	-0.00223
102.667	-0.00177	175.333	-0.0021	248	-0.01039	320.667	-0.00261		102.667	-0.00136	175.333	-0.00119	248	-0.00958	320.667	-0.00315		102.667	-0.0021	175.333	-0.0016	248	-0.0106	320.667	-0.00218
102.75	-0.00177	175.5	-0.00211	248.25	-0.01039	321	-0.00257		102.75	-0.00137	175.5	-0.00119	248.25	-0.00959	321	-0.00311		102.75	-0.0021	175.5	-0.00161	248.25	-0.01062	321	-0.00214
102.833	-0.00177	175.667	-0.00211	248.5	-0.0104	321.333	-0.00253		102.833	-0.00137	175.667	-0.0012	248.5	-0.0096	321.333	-0.00307		102.833	-0.00211	175.667	-0.00161	248.5	-0.01063	321.333	-0.0021
102.917	-0.00177	175.833	-0.00211	248.75	-0.0104	321.667	-0.0025		102.917	-0.00137	175.833	-0.0012	248.75	-0.00962	321.667	-0.00303		102.917	-0.00211	175.833	-0.00161	248.75	-0.01064	321.667	-0.00206
103	-0.00177	176	-0.00212	249	-0.01041	322	-0.00246		103	-0.00137	176	-0.00121	249	-0.00963	322	-0.00299		103	-0.00211	176	-0.00162	249	-0.01065	322	-0.00202
103.083	-0.00177	176.167	-0.00212	249.25	-0.01041	322.333	-0.00242		103.083	-0.00138	176.167	-0.00122	249.25	-0.00964	322.333	-0.00295		103.083	-0.00211	176.167	-0.00162	249.25	-0.01066	322.333	-0.00198
103.167	-0.00177	176.333	-0.00213	249.5	-0.01041	322.667	-0.00239		103.167	-0.00138	176.333	-0.00122	249.5	-0.00965	322.667	-0.00291		103.167	-0.00211	176.333	-0.00162	249.5	-0.01068	322.667	-0.00194
103.25	-0.00177	176.5	-0.00213	249.75	-0.01041	323	-0.00235		103.25	-0.00138	176.5	-0.00123	249.75	-0.00966	323	-0.00287		103.25	-0.00211	176.5	-0.00163	249.75	-0.01068	323	-0.0019
103.333	-0.00177	176.667	-0.00214	250	-0.01041	323.333	-0.00232		103.333	-0.00139	176.667	-0.00123	250	-0.00967	323.333	-0.00283		103.333	-0.00211	176.667	-0.00163	250	-0.01069	323.333	-0.00186
103.417	-0.00177	176.833	-0.00214	250.25	-0.01041	323.667	-0.00228		103.417	-0.00139	176.833	-0.00124	250.25	-0.00968	323.667	-0.00279		103.417	-0.00212	176.833	-0.00163	250.25	-0.0107	323.667	-0.00182
103.5	-0.00177	177	-0.00215	250.5	-0.01041	324	-0.00224		103.5	-0.00139	177	-0.00125	250.5	-0.00969	324	-0.00275		103.5	-0.00212	177	-0.00164	250.5	-0.01071	324	-0.00178
103.583	-0.00177	177.167	-0.00215	250.75	-0.01041	324.333	-0.00221		103.583	-0.0014	177.167	-0.00125	250.75	-0.0097	324.333	-0.00271		103.583	-0.00212	177.167	-0.00164	250.75	-0.01072	324.333	-0.00175
103.667	-0.00177	177.333	-0.00216	251	-0.01041	324.667	-0.00217		103.667	-0.0014	177.333	-0.00126	251	-0.0097	324.667	-0.00267		103.667	-0.00212	177.333	-0.00164	251	-0.01072	324.667	-0.00171
103.75	-0.00177	177.5	-0.00216	251.25	-0.0104	325	-0.00214		103.75	-0.0014	177.5	-0.00126	251.25	-0.00971	325	-0.00264		103.75	-0.00212	177.5	-0.00165	251.25	-0.01073	325	-0.00167
103.833	-0.00177	177.667	-0.00216	251.5	-0.0104	325.333	-0.0021		103.833	-0.00141	177.667	-0.00127	251.5	-0.00972	325.333	-0.0026		103.833	-0.00212	177.667	-0.00165	251.5	-0.01073	325.333	-0.00163
103.917	-0.00177	177.833	-0.00217	251.75	-0.0104	325.667	-0.00207		103.917	-0.00141	177.833	-0.00128	251.75	-0.00972	325.667	-0.00256		103.917	-0.00212	177.833	-0.00165	251.75	-0.01074	325.667	-0.0016
104	-0.00177	178	-0.00217	252	-0.01039	326	-0.00203		104	-0.00142	178	-0.00128	252	-0.00972	326	-0.00252		104	-0.00212	178	-0.00166	252	-0.01074	326	-0.00156
104.083	-0.00177	178.167	-0.00218	252.25	-0.01038	326.333	-0.002		104.083	-0.00142	178.167	-0.00129	252.25	-0.00973	326.333	-0.00248		104.083	-0.00213	178.167	-0.00166	252.25	-0.01074	326.333	-0.00153
104.167	-0.00177	178.333	-0.00218	252.5	-0.01038	326.667	-0.00197		104.167	-0.00142	178.333	-0.0013	252.5	-0.00973	326.667	-0.00244		104.167	-0.00213	178.333	-0.00166	252.5	-0.01074	326.667	-0.00149
104.25	-0.00177	178.5	-0.00219	252.75	-0.01037	327	-0.00193		104.25	-0.00143	178.5	-0.0013	252.75	-0.00973	327	-0.0024		104.25	-0.00213	178.5	-0.00167	252.75	-0.01075	327	-0.00146
104.333	-0.00177	178.667	-0.0022	253	-0.01036	327.333	-0.0019		104.333	-0.00143	178.667	-0.00131	253	-0.00973	327.333	-0.00236		104.333	-0.00213	178.667	-0.00167	253	-0.01075	327.333	-0.00143
104.417	-0.00177	178.833	-0.0022	253.25	-0.01035	327.667	-0.00187		104.417	-0.00144	178.833	-0.00132	253.25	-0.00974	327.667	-0.00232		104.417	-0.00213	178.833	-0.00168	253.25	-0.01075	327.667	-0.00139
104.5	-0.00177	179	-0.00221	253.5	-0.01034	328	-0.00183		104.5	-0.00144	179	-0.00133	253.5	-0.00974	328	-0.00228		104.5	-0.00213	179	-0.00168	253.5	-0.01074	328	-0.00136
104.583	-0.00177	179.167	-0.00221	253.75	-0.01033	328.333	-0.0018		104.583	-0.00144	179.167	-0.00133	253.75	-0.00974	328.333	-0.00225		104.583	-0.00214	179.167	-0.00169	253.75	-0.01074	328.333	-0.00133
104.667	-0.00177	179.333	-0.00222	254	-0.01031	328.667	-0.00177		104.667	-0.00145	179.333	-0.00134	254	-0.00974	328.667	-0.00221		104.667	-0.00214	179.333	-0.00169	254	-0.01074	328.667	-0.0013
104.75	-0.00177	179.5	-0.00222	254.25	-0.0103	329	-0.00173		104.75	-0.00145	179.5	-0.00135	254.25	-0.00973	329	-0.00217		104.75	-0.00214	179.5	-0.00169	254.25	-0.01074	329	-0.00127
104.833	-0.00177	179.667	-0.00223	254.5	-0.01029	329.333	-0.0017		104.833	-0.00146	179.667	-0.00135	254.5	-0.00973	329.333	-0.00213		104.833	-0.00214	179.667	-0.0017	254.5	-0.01073	329.333	-0.00123
104.917	-0.00177	179.833	-0.00223	254.75	-0.01027	329.667	-0.00167		104.917	-0.00146	179.833	-0.00136	254.75	-0.00973	329.667	-0.00209		104.917	-0.00214	179.833	-0.0017	254.75	-0.01073	329.667	-0.0012
105	-0.00177	180	-0.00224	255	-0.01026	330	-0.00164		105	-0.00146	180	-0.00137	255	-0.00973	330	-0.00206		105	-0.00214	180	-0.00171	255	-0.01072	330	-0.00117
105.083	-0.00177	180.167	-0.00225	255.25	-0.01024	330.333	-0.0016		105.083	-0.00147	180.167	-0.00138	255.25	-0.00972	330.333	-0.00202		105.083	-0.00214	180.167	-0.00171	255.25	-0.01071	330.333	-0.00115
105.167	-0.00177	180.333	-0.00225	255.5	-0.01023	330.667	-0.00157		105.167	-0.00147	180.333	-0.00139	255.5	-0.00972	330.667	-0.00198		105.167	-0.00214	180.333	-0.00172	255.5	-0.01071	330.667	-0.00112
105.25	-0.00177	180.5	-0.00226	255.75	-0.01021	331	-0.00154		105.25	-0.00148	180.5	-0.00139	255.75	-0.00971	331	-0.00194		105.25	-0.00214	180.5	-0.00172	255.75	-0.0107	331	-0.00109
105.333	-0.00177	180.667	-0.00226	256	-0.01019	331.333	-0.00151		105.333	-0.00148	180.667	-0.0014	256	-0.00971	331.333	-0.00191		105.333	-0.00215	180.667	-0.00173	256	-0.01069	331.333	-0.00106
105.417	-0.00177	180.833	-0.00227	256.25	-0.01017	331.667	-0.00148		105.417	-0.00149	180.833	-0.00141	256.25	-0.0097	331.667	-0.00187		105.417	-0.00215	180.833	-0.00173	256.25	-0.01068	331.667	-0.00103
105.5	-0.00177	181	-0.00228	256.5	-0.01015	332	-0.00145		105.5	-0.00149	181	-0.00142	256.5	-0.00969	332	-0.00183		105.5	-0.00215	181	-0.00174	256.5	-0.01067	332	-0.00101
105.583	-0.00177	181.167	-0.00228	256.75	-0.01013	332.333	-0.00142		105.583	-0.00149	181.167	-0.00143	256.75	-0.00969	332.333	-0.0018		105.583	-0.00215	181.167	-0.00174	256.75	-0.01066	332.333	-0.000981329
105.667	-0.00177	181.333	-0.00229	257	-0.01011	332.667	-0.00139		105.667	-0.0015	181.333	-0.00143	257	-0.00968	332.667	-0.00176		105.667	-0.00215	181.333	-0.00175	257	-0.01065	332.667	-0.000955617
105.75	-0.00177	181.5	-0.0023	257.25	-0.01009	333	-0.00136		105.75	-0.0015	181.5	-0.00144	257.25	-0.00967	333	-0.00172		105.75	-0.00215	181.5	-0.00176	257.25	-0.01064	333	-0.000930343
105.833	-0.00177	181.667	-0.0023	257.5	-0.01006	333.333	-0.00133		105.833	-0.00151	181.667	-0.00145	257.5	-0.00966	333.333	-0.00169		105.833	-0.00216	181.667	-0.00176	257.5	-0.01062	333.333	-0.000905512
105.917	-0.00177	181.833	-0.00231	257.75	-0.01004	333.667	-0.0013		105.917	-0.00151	181.833	-0.00146	257.75	-0.00965	333.667	-0.00165		105.917	-0.00216	181.833	-0.00177	257.75	-0.01061	333.667	-0.000880986
106	-0.00177	182	-0.00232	258	-0.01001	334	-0.00127		106	-0.00152	182	-0.00147	258	-0.00964	334	-0.00162		106	-0.00216	182	-0.00177	258	-0.01059	334	-0.000856912
106.083	-0.00177	182.167	-0.00232	258.25	-0.00999	334.333	-0.00124		106.083	-0.00152	182.167	-0.00148	258.25	-0.00963	334.333	-0.00158		106.083	-0.00216	182.167	-0.00178	258.25	-0.01058	334.333	-0.000833154
106.167	-0.00177	182.333	-0.00233	258.5	-0.00996	334.667	-0.00121		106.167	-0.00153	182.333	-0.00149	258.5	-0.00961	334.667	-0.00155		106.167	-0.00216	182.333	-0.00178	258.5	-0.01056	334.667	-0.000809859
106.25	-0.00177	182.5	-0.00234	258.75	-0.00994	335	-0.00118		106.25	-0.00153	182.5	-0.00149	258.75	-0.0096	335	-0.00151		106.25	-0.00216	182.5	-0.00179	258.75	-0.01055	335	-0.000787034
106.333	-0.00177	182.667	-0.00235	259	-0.00991	335.333	-0.00116		106.333	-0.00154	182.667	-0.0015	259	-0.00959	335.333	-0.00148		106.333	-0.00216	182.667	-0.0018	259	-0.01053	335.333	-0.00076454
106.417	-0.00177	182.833	-0.00235	259.25	-0.00988	335.667	-0.00113		106.417	-0.00154	182.833	-0.00151	259.25	-0.00957	335.667	-0.00144		106.417	-0.00217	182.833	-0.0018	259.25	-0.01051	335.667	-0.00074267
106.5	-0.00177	183	-0.00236	259.5	-0.00985	336	-0.0011		106.5	-0.00155	183	-0.00152	259.5	-0.00956	336	-0.00141		106.5	-0.00217	183	-0.00181	259.5	-0.01049	336	-0.000721285
106.583	-0.00177	183.167	-0.00237	259.75	-0.00982	336.333	-0.00108		106.583	-0.00155	183.167	-0.00153	259.75	-0.00955	336.333	-0.00138		106.583	-0.00217	183.167	-0.00181	259.75	-0.01047	336.333	-0.000700245
106.667	-0.00177	183.333	-0.00237	260	-0.00979	336.667	-0.00105		106.667	-0.00156	183.333	-0.00154	260	-0.00953	336.667	-0.00134		106.667	-0.00217	183.333	-0.00182	260	-0.01045	336.667	-0.000679556
106.75	-0.00177	183.5	-0.00238	260.25	-0.00976	337	-0.00102		106.75	-0.00156	183.5	-0.00155	260.25	-0.00951	337	-0.00131		106.75	-0.00217	183.5	-0.00183	260.25	-0.01043	337	-0.000659367
106.833	-0.00177	183.667	-0.00239	260.5	-0.00973	337.333	-0.000997258		106.833	-0.00157	183.667	-0.00156	260.5	-0.0095	337.333	-0.00128		106.833	-0.00217	183.667	-0.00183	260.5	-0.0104	337.333	-0.000639539
106.917	-0.00177	183.833	-0.0024	260.75	-0.0097	337.667	-0.000971647		106.917	-0.00157	183.833	-0.00157	260.75	-0.00948	337.667	-0.00124		106.917	-0.00218	183.833	-0.00184	260.75	-0.01038	337.667	-0.000620076
107	-0.00176	184	-0.00241	261	-0.00966	338	-0.000946487		107	-0.00158	184	-0.00158	261	-0.00946	338	-0.00121		107	-0.00218	184	-0.00184	261	-0.01036	338	-0.000600984
107.083	-0.00176	184.167	-0.00241	261.25	-0.00963	338.333	-0.000921488		107.083	-0.00158	184.167	-0.00159	261.25	-0.00945	338.333	-0.00118		107.083	-0.00218	184.167	-0.00185	261.25	-0.01033	338.333	-0.000582266
107.167	-0.00176	184.333	-0.00242	261.5	-0.00959	338.667	-0.000896802		107.167	-0.00159	184.333	-0.0016	261.5	-0.00943	338.667	-0.00115		107.167	-0.00218	184.333	-0.00186	261.5	-0.01031	338.667	-0.000563927
107.25	-0.00176	184.5	-0.00243	261.75	-0.00956	339	-0.000872433		107.25	-0.00159	184.5	-0.00161	261.75	-0.00941	339	-0.00112		107.25	-0.00218	184.5	-0.00187	261.75	-0.01028	339	-0.000545973
107.333	-0.00176	184.667	-0.00244	262	-0.00952	339.333	-0.000848386		107.333	-0.0016	184.667	-0.00162	262	-0.00939	339.333	-0.00109		107.333	-0.00218	184.667	-0.00187	262	-0.01025	339.333	-0.000528407
107.417	-0.00176	184.833	-0.00245	262.25	-0.00949	339.667	-0.000824666		107.417	-0.0016	184.833	-0.00163	262.25	-0.00937	339.667	-0.00106		107.417	-0.00218	184.833	-0.00188	262.25	-0.01023	339.667	-0.000511234
107.5	-0.00176	185	-0.00245	262.5	-0.00945	340	-0.000801277		107.5	-0.00161	185	-0.00164	262.5	-0.00935	340	-0.00103		107.5	-0.00219	185	-0.00189	262.5	-0.0102	340	-0.00049446
107.583	-0.00176	185.167	-0.00246	262.75	-0.00941	340.333	-0.000778224		107.583	-0.00161	185.167	-0.00165	262.75	-0.00933	340.333	-0.000995476		107.583	-0.00219	185.167	-0.0019	262.75	-0.01017	340.333	-0.000477943
107.667	-0.00176	185.333	-0.00247	263	-0.00937	340.667	-0.000755512		107.667	-0.00162	185.333	-0.00166	263	-0.0093	340.667	-0.000965793		107.667	-0.00219	185.333	-0.0019	263	-0.01014	340.667	-0.000461832
107.75	-0.00176	185.5	-0.00248	263.25	-0.00933	341	-0.000733146		107.75	-0.00163	185.5	-0.00167	263.25	-0.00928	341	-0.000936503		107.75	-0.00219	185.5	-0.00191	263.25	-0.01011	341	-0.000446131
107.833	-0.00176	185.667	-0.00249	263.5	-0.00929	341.333	-0.00071113		107.833	-0.00163	185.667	-0.00168	263.5	-0.00926	341.333	-0.000907612		107.833	-0.00219	185.667	-0.00192	263.5	-0.01008	341.333	-0.000430701
107.917	-0.00176	185.833	-0.0025	263.75	-0.00925	341.667	-0.00068947		107.917	-0.00164	185.833	-0.00169	263.75	-0.00924	341.667	-0.000878981		107.917	-0.00219	185.833	-0.00193	263.75	-0.01004	341.667	-0.00041569
108	-0.00176	186	-0.00251	264	-0.00921	342	-0.000668169		108	-0.00164	186	-0.0017	264	-0.00921	342	-0.00085076		108	-0.00219	186	-0.00193	264	-0.01001	342	-0.000400957
108.083	-0.00176	186.167	-0.00252	264.25	-0.00917	342.333	-0.000647232		108.083	-0.00165	186.167	-0.00171	264.25	-0.00919	342.333	-0.000822952		108.083	-0.0022	186.167	-0.00194	264.25	-0.00998	342.333	-0.000386651
108.167	-0.00176	186.333	-0.00253	264.5	-0.00913	342.667	-0.000626665		108.167	-0.00165	186.333	-0.00172	264.5	-0.00916	342.667	-0.000795564		108.167	-0.0022	186.333	-0.00195	264.5	-0.00994	342.667	-0.000372632
108.25	-0.00176	186.5	-0.00254	264.75	-0.00908	343	-0.000606473		108.25	-0.00166	186.5	-0.00173	264.75	-0.00914	343	-0.000768601		108.25	-0.0022	186.5	-0.00196	264.75	-0.00991	343	-0.000358903
108.333	-0.00176	186.667	-0.00254	265	-0.00904	343.333	-0.000586658		108.333	-0.00167	186.667	-0.00175	265	-0.00911	343.333	-0.00074207		108.333	-0.0022	186.667	-0.00197	265	-0.00987	343.333	-0.000345612
108.417	-0.00176	186.833	-0.00255	265.25	-0.009	343.667	-0.000567228		108.417	-0.00167	186.833	-0.00176	265.25	-0.00909	343.667	-0.000715975		108.417	-0.0022	186.833	-0.00198	265.25	-0.00984	343.667	-0.000332619
108.5	-0.00176	187	-0.00256	265.5	-0.00895	344	-0.000548185		108.5	-0.00168	187	-0.00177	265.5	-0.00906	344	-0.000690323		108.5	-0.0022	187	-0.00198	265.5	-0.0098	344	-0.000319929
108.583	-0.00176	187.167	-0.00257	265.75	-0.00891	344.333	-0.000529536		108.583	-0.00168	187.167	-0.00178	265.75	-0.00903	344.333	-0.000665119		108.583	-0.00221	187.167	-0.00199	265.75	-0.00976	344.333	-0.000307543
108.667	-0.00176	187.333	-0.00258	266	-0.00886	344.667	-0.000511285		108.667	-0.00169	187.333	-0.00179	266	-0.00901	344.667	-0.000640369		108.667	-0.00221	187.333	-0.002	266	-0.00973	344.667	-0.000295466
108.75	-0.00176	187.5	-0.00259	266.25	-0.00881	345	-0.000493287		108.75	-0.00169	187.5	-0.0018	266.25	-0.00898	345	-0.000616079		108.75	-0.00221	187.5	-0.00201	266.25	-0.00969	345	-0.0002837
108.833	-0.00176	187.667	-0.0026	266.5	-0.00877	345.333	-0.000475696		108.833	-0.0017	187.667	-0.00182	266.5	-0.00895	345.333	-0.000592253		108.833	-0.00221	187.667	-0.00202	266.5	-0.00965	345.333	-0.000272251
108.917	-0.00176	187.833	-0.00261	266.75	-0.00872	345.667	-0.000458516		108.917	-0.0017	187.833	-0.00183	266.75	-0.00892	345.667	-0.000568899		108.917	-0.00221	187.833	-0.00203	266.75	-0.00961	345.667	-0.00026112
109	-0.00176	188	-0.00262	267	-0.00867	346	-0.000441603		109	-0.00171	188	-0.00184	267	-0.00889	346	-0.000546164		109	-0.00221	188	-0.00204	267	-0.00957	346	-0.000250312
109.083	-0.00176	188.167	-0.00263	267.25	-0.00862	346.333	-0.000425109		109.083	-0.00172	188.167	-0.00185	267.25	-0.00887	346.333	-0.000523911		109.083	-0.00221	188.167	-0.00205	267.25	-0.00953	346.333	-0.000239685
109.167	-0.00175	188.333	-0.00265	267.5	-0.00857	346.667	-0.000408891		109.167	-0.00172	188.333	-0.00186	267.5	-0.00884	346.667	-0.000502149		109.167	-0.00222	188.333	-0.00206	267.5	-0.00949	346.667	-0.000229387
109.25	-0.00175	188.5	-0.00266	267.75	-0.00852	347	-0.000393101		109.25	-0.00173	188.5	-0.00188	267.75	-0.00881	347	-0.00048088		109.25	-0.00222	188.5	-0.00207	267.75	-0.00944	347	-0.00021942
109.333	-0.00175	188.667	-0.00267	268	-0.00847	347.333	-0.000377594		109.333	-0.00173	188.667	-0.00189	268	-0.00878	347.333	-0.000460113		109.333	-0.00222	188.667	-0.00208	268	-0.0094	347.333	-0.000209643
109.417	-0.00175	188.833	-0.00268	268.25	-0.00842	347.667	-0.000362523		109.417	-0.00174	188.833	-0.0019	268.25	-0.00875	347.667	-0.000440135		109.417	-0.00222	188.833	-0.00209	268.25	-0.00936	347.667	-0.000200204
109.5	-0.00175	189	-0.00269	268.5	-0.00837	348	-0.000347744		109.5	-0.00175	189	-0.00191	268.5	-0.00872	348	-0.000420668		109.5	-0.00222	189	-0.0021	268.5	-0.00932	348	-0.000191106
109.583	-0.00175	189.167	-0.0027	268.75	-0.00832	348.333	-0.000333262		109.583	-0.00175	189.167	-0.00193	268.75	-0.00868	348.333	-0.00040172		109.583	-0.00222	189.167	-0.00211	268.75	-0.00927	348.333	-0.000182352
109.667	-0.00175	189.333	-0.00271	269	-0.00827	348.667	-0.000319226		109.667	-0.00176	189.333	-0.00194	269	-0.00865	348.667	-0.000383294		109.667	-0.00223	189.333	-0.00212	269	-0.00923	348.667	-0.000173943
109.75	-0.00175	189.5	-0.00272	269.25	-0.00821	349	-0.000305495		109.75	-0.00176	189.5	-0.00195	269.25	-0.00862	349	-0.000365397		109.75	-0.00223	189.5	-0.00213	269.25	-0.00918	349	-0.000165883
109.833	-0.00175	189.667	-0.00273	269.5	-0.00816	349.333	-0.00029222		109.833	-0.00177	189.667	-0.00196	269.5	-0.00859	349.333	-0.000348036		109.833	-0.00223	189.667	-0.00214	269.5	-0.00914	349.333	-0.000158031
109.917	-0.00175	189.833	-0.00275	269.75	-0.00811	349.667	-0.000279257		109.917	-0.00177	189.833	-0.00198	269.75	-0.00856	349.667	-0.000331214		109.917	-0.00223	189.833	-0.00215	269.75	-0.00909	349.667	-0.000150535
110	-0.00175	190	-0.00276	270	-0.00805	350	-0.000266758		110	-0.00178	190	-0.00199	270	-0.00853	350	-0.000314938		110	-0.00223	190	-0.00216	270	-0.00904	350	-0.000143396
110.083	-0.00175	190.167	-0.00277	270.25	-0.008	350.333	-0.000254727		110.083	-0.00179	190.167	-0.002	270.25	-0.00849	350.333	-0.000299215		110.083	-0.00223	190.167	-0.00217	270.25	-0.009	350.333	-0.000136475
110.167	-0.00175	190.333	-0.00278	270.5	-0.00795	350.667	-0.000243019		110.167	-0.00179	190.333	-0.00202	270.5	-0.00846	350.667	-0.000284048		110.167	-0.00223	190.333	-0.00218	270.5	-0.00895	350.667	-0.000129917
110.25	-0.00175	190.5	-0.00279	270.75	-0.00789	351	-0.000231786		110.25	-0.0018	190.5	-0.00203	270.75	-0.00843	351	-0.000269445		110.25	-0.00224	190.5	-0.0022	270.75	-0.0089	351	-0.000123583
110.333	-0.00175	190.667	-0.0028	271	-0.00783	351.333	-0.000220884		110.333	-0.0018	190.667	-0.00205	271	-0.0084	351.333	-0.000255268		110.333	-0.00224	190.667	-0.00221	271	-0.00885	351.333	-0.000117619
110.417	-0.00175	190.833	-0.00282	271.25	-0.00778	351.667	-0.000210465		110.417	-0.00181	190.833	-0.00206	271.25	-0.00836	351.667	-0.000241664		110.417	-0.00224	190.833	-0.00222	271.25	-0.0088	351.667	-0.000111883
110.5	-0.00175	191	-0.00283	271.5	-0.00772	352	-0.000200385		110.5	-0.00182	191	-0.00207	271.5	-0.00833	352	-0.00022864		110.5	-0.00224	191	-0.00223	271.5	-0.00876	352	-0.000106378
110.583	-0.00174	191.167	-0.00284	271.75	-0.00767	352.333	-0.000190649		110.583	-0.00182	191.167	-0.00209	271.75	-0.0083	352.333	-0.000216058		110.583	-0.00224	191.167	-0.00224	271.75	-0.00871	352.333	-0.000101106
110.667	-0.00174	191.333	-0.00286	272	-0.00761	352.667	-0.00018126		110.667	-0.00183	191.333	-0.0021	272	-0.00826	352.667	-0.000204065		110.667	-0.00224	191.333	-0.00225	272	-0.00866	352.667	-9.607e-05
110.75	-0.00174	191.5	-0.00287	272.25	-0.00755	353	-0.000172221		110.75	-0.00183	191.5	-0.00211	272.25	-0.00823	353	-0.000192525		110.75	-0.00225	191.5	-0.00227	272.25	-0.0086	353	-9.14166e-05
110.833	-0.00174	191.667	-0.00288	272.5	-0.0075	353.333	-0.000163537		110.833	-0.00184	191.667	-0.00213	272.5	-0.00819	353.333	-0.000181584		110.833	-0.00225	191.667	-0.00228	272.5	-0.00855	353.333	-8.70045e-05
110.917	-0.00174	191.833	-0.00289	272.75	-0.00744	353.667	-0.000155209		110.917	-0.00185	191.833	-0.00214	272.75	-0.00816	353.667	-0.000171249		110.917	-0.00225	191.833	-0.00229	272.75	-0.0085	353.667	-8.28361e-05
111	-0.00174	192	-0.00291	273	-0.00738	354	-0.000147391		111	-0.00185	192	-0.00216	273	-0.00813	354	-0.000161382		111	-0.00225	192	-0.0023	273	-0.00845	354	-7.87686e-05
111.083	-0.00174	192.167	-0.00292	273.25	-0.00732	354.333	-0.000139938		111.083	-0.00186	192.167	-0.00217	273.25	-0.00809	354.333	-0.00015213		111.083	-0.00225	192.167	-0.00232	273.25	-0.0084	354.333	-7.49482e-05
111.167	-0.00174	192.333	-0.00293	273.5	-0.00727	354.667	-0.000132707		111.167	-0.00186	192.333	-0.00219	273.5	-0.00806	354.667	-0.000143358		111.167	-0.00225	192.333	-0.00233	273.5	-0.00835	354.667	-7.13773e-05
111.25	-0.00174	192.5	-0.00295	273.75	-0.00721	355	-0.000125847		111.25	-0.00187	192.5	-0.0022	273.75	-0.00802	355	-0.000135211		111.25	-0.00225	192.5	-0.00234	273.75	-0.00829	355	-6.80581e-05
111.333	-0.00174	192.667	-0.00296	274	-0.00715	355.333	-0.000119363		111.333	-0.00188	192.667	-0.00222	274	-0.00799	355.333	-0.000127553		111.333	-0.00226	192.667	-0.00235	274	-0.00824	355.333	-6.49929e-05
111.417	-0.00174	192.833	-0.00297	274.25	-0.00709	355.667	-0.000113257		111.417	-0.00188	192.833	-0.00223	274.25	-0.00795	355.667	-0.000120389		111.417	-0.00226	192.833	-0.00237	274.25	-0.00819	355.667	-6.21842e-05
111.5	-0.00174	193	-0.00299	274.5	-0.00703	356	-0.000107386		111.5	-0.00189	193	-0.00225	274.5	-0.00791	356	-0.000113723		111.5	-0.00226	193	-0.00238	274.5	-0.00813	356	-5.94892e-05
111.583	-0.00174	193.167	-0.003	274.75	-0.00697	356.333	-0.0001019		111.583	-0.00189	193.167	-0.00226	274.75	-0.00788	356.333	-0.000107418		111.583	-0.00226	193.167	-0.00239	274.75	-0.00808	356.333	-5.7054e-05
111.667	-0.00174	193.333	-0.00302	275	-0.00691	356.667	-9.66535e-05		111.667	-0.0019	193.333	-0.00228	275	-0.00784	356.667	-0.000101619		111.667	-0.00226	193.333	-0.00241	275	-0.00803	356.667	-5.4881e-05
111.75	-0.00174	193.5	-0.00303	275.25	-0.00685	357	-9.16499e-05		111.75	-0.00191	193.5	-0.00229	275.25	-0.00781	357	-9.61884e-05		111.75	-0.00226	193.5	-0.00242	275.25	-0.00797	357	-5.28276e-05
111.833	-0.00173	193.667	-0.00305	275.5	-0.0068	357.333	-8.68914e-05		111.833	-0.00191	193.667	-0.00231	275.5	-0.00777	357.333	-9.11298e-05		111.833	-0.00226	193.667	-0.00244	275.5	-0.00792	357.333	-5.10398e-05
111.917	-0.00173	193.833	-0.00306	275.75	-0.00674	357.667	-8.25282e-05		111.917	-0.00192	193.833	-0.00232	275.75	-0.00773	357.667	-8.64467e-05		111.917	-0.00227	193.833	-0.00245	275.75	-0.00786	357.667	-4.9375e-05
112	-0.00173	194	-0.00307	276	-0.00668	358	-7.8416e-05		112	-0.00192	194	-0.00234	276	-0.0077	358	-8.20001e-05		112	-0.00227	194	-0.00247	276	-0.00781	358	-4.79793e-05
112.083	-0.00173	194.167	-0.00309	276.25	-0.00662	358.333	-7.45571e-05		112.083	-0.00193	194.167	-0.00236	276.25	-0.00766	358.333	-7.79346e-05		112.083	-0.00227	194.167	-0.00248	276.25	-0.00775	358.333	-4.67101e-05
112.167	-0.00173	194.333	-0.0031	276.5	-0.00656	358.667	-7.09539e-05		112.167	-0.00194	194.333	-0.00237	276.5	-0.00762	358.667	-7.41114e-05		112.167	-0.00227	194.333	-0.00249	276.5	-0.0077	358.667	-4.57135e-05
112.25	-0.00173	194.5	-0.00312	276.75	-0.0065	359	-7.09539e-05		112.25	-0.00194	194.5	-0.00239	276.75	-0.00759	359	-7.41114e-05		112.25	-0.00227	194.5	-0.00251	276.75	-0.00764	359	-4.57135e-05
112.333	-0.00173	194.667	-0.00313	277	-0.00644	359.333	-7.09539e-05		112.333	-0.00195	194.667	-0.0024	277	-0.00755	359.333	-7.41114e-05		112.333	-0.00227	194.667	-0.00252	277	-0.00759	359.333	-4.57135e-05
112.417	-0.00173	194.833	-0.00315	277.25	-0.00638	359.667	-7.09539e-05		112.417	-0.00195	194.833	-0.00242	277.25	-0.00751	359.667	-7.41114e-05		112.417	-0.00227	194.833	-0.00254	277.25	-0.00753	359.667	-4.57135e-05
112.5	-0.00173	195	-0.00316	277.5	-0.00632	360	-7.09539e-05		112.5	-0.00196	195	-0.00244	277.5	-0.00748	360	-7.41114e-05		112.5	-0.00228	195	-0.00256	277.5	-0.00747	360	-4.57135e-05
112.583	-0.00173	195.167	-0.00318	277.75	-0.00626	360.333	-7.09539e-05		112.583	-0.00196	195.167	-0.00245	277.75	-0.00744	360.333	-7.41114e-05		112.583	-0.00228	195.167	-0.00257	277.75	-0.00742	360.333	-4.57135e-05
112.667	-0.00173	195.333	-0.0032	278	-0.0062	360.667	-7.09539e-05		112.667	-0.00197	195.333	-0.00247	278	-0.0074	360.667	-7.41114e-05		112.667	-0.00228	195.333	-0.00259	278	-0.00736	360.667	-4.57135e-05
112.75	-0.00173	195.5	-0.00321	278.25	-0.00614	361	-7.09539e-05		112.75	-0.00198	195.5	-0.00249	278.25	-0.00736	361	-7.41114e-05		112.75	-0.00228	195.5	-0.0026	278.25	-0.00731	361	-4.57135e-05
112.833	-0.00173	195.667	-0.00323	278.5	-0.00608	361.333	-7.09539e-05		112.833	-0.00198	195.667	-0.00251	278.5	-0.00733	361.333	-7.41114e-05		112.833	-0.00228	195.667	-0.00262	278.5	-0.00725	361.333	-4.57135e-05
112.917	-0.00173	195.833	-0.00324	278.75	-0.00602	361.667	-7.09539e-05		112.917	-0.00199	195.833	-0.00252	278.75	-0.00729	361.667	-7.41114e-05		112.917	-0.00228	195.833	-0.00263	278.75	-0.00719	361.667	-4.57135e-05
113	-0.00173	196	-0.00326	279	-0.00596	362	-7.09539e-05		113	-0.00199	196	-0.00254	279	-0.00725	362	-7.41114e-05		113	-0.00228	196	-0.00265	279	-0.00714	362	-4.57135e-05
113.083	-0.00172	196.167	-0.00328	279.25	-0.0059	362.333	-7.09539e-05		113.083	-0.002	196.167	-0.00256	279.25	-0.00721	362.333	-7.41114e-05		113.083	-0.00229	196.167	-0.00267	279.25	-0.00708	362.333	-4.57135e-05
113.167	-0.00172	196.333	-0.00329	279.5	-0.00584	362.667	-7.09539e-05		113.167	-0.00201	196.333	-0.00257	279.5	-0.00718	362.667	-7.41114e-05		113.167	-0.00229	196.333	-0.00268	279.5	-0.00702	362.667	-4.57135e-05
113.25	-0.00172	196.5	-0.00331	279.75	-0.00578	363	-7.09539e-05		113.25	-0.00201	196.5	-0.00259	279.75	-0.00714	363	-7.41114e-05		113.25	-0.00229	196.5	-0.0027	279.75	-0.00697	363	-4.57135e-05
113.333	-0.00172	196.667	-0.00333	280	-0.00572	363.333	-7.09539e-05		113.333	-0.00202	196.667	-0.00261	280	-0.0071	363.333	-7.41114e-05		113.333	-0.00229	196.667	-0.00272	280	-0.00691	363.333	-4.57135e-05
113.417	-0.00172	196.833	-0.00334	280.25	-0.00566	363.667	-7.09539e-05		113.417	-0.00203	196.833	-0.00263	280.25	-0.00706	363.667	-7.41114e-05		113.417	-0.00229	196.833	-0.00273	280.25	-0.00686	363.667	-4.57135e-05
113.5	-0.00172	197	-0.00336	280.5	-0.0056	364	-7.09539e-05		113.5	-0.00203	197	-0.00265	280.5	-0.00702	364	-7.41114e-05		113.5	-0.00229	197	-0.00275	280.5	-0.0068	364	-4.57135e-05
113.583	-0.00172	197.167	-0.00338	280.75	-0.00555	364.333	-7.09539e-05		113.583	-0.00204	197.167	-0.00266	280.75	-0.00699	364.333	-7.41114e-05		113.583	-0.00229	197.167	-0.00277	280.75	-0.00674	364.333	-4.57135e-05
113.667	-0.00172	197.333	-0.00339	281	-0.00549	364.667	-7.09539e-05		113.667	-0.00204	197.333	-0.00268	281	-0.00695	364.667	-7.41114e-05		113.667	-0.0023	197.333	-0.00279	281	-0.00669	364.667	-4.57135e-05
113.75	-0.00172	197.5	-0.00341	281.25	-0.00543	365	-7.09539e-05		113.75	-0.00205	197.5	-0.0027	281.25	-0.00691	365	-7.41114e-05		113.75	-0.0023	197.5	-0.0028	281.25	-0.00663	365	-4.57135e-05
113.833	-0.00172	197.667	-0.00343	281.5	-0.00537	365.333	-7.09539e-05		113.833	-0.00205	197.667	-0.00272	281.5	-0.00687	365.333	-7.41114e-05		113.833	-0.0023	197.667	-0.00282	281.5	-0.00657	365.333	-4.57135e-05
113.917	-0.00172	197.833	-0.00345	281.75	-0.00531	365.667	-7.09539e-05		113.917	-0.00206	197.833	-0.00274	281.75	-0.00684	365.667	-7.41114e-05		113.917	-0.0023	197.833	-0.00284	281.75	-0.00652	365.667	-4.57135e-05
114	-0.00172	198	-0.00346	282	-0.00526	366	-7.09539e-05		114	-0.00207	198	-0.00276	282	-0.0068	366	-7.41114e-05		114	-0.0023	198	-0.00286	282	-0.00646	366	-4.57135e-05
114.083	-0.00172	198.167	-0.00348	282.25	-0.0052	366.333	-7.09539e-05		114.083	-0.00207	198.167	-0.00278	282.25	-0.00676	366.333	-7.41114e-05		114.083	-0.0023	198.167	-0.00288	282.25	-0.00641	366.333	-4.57135e-05
114.167	-0.00171	198.333	-0.0035	282.5	-0.00514	366.667	-7.09539e-05		114.167	-0.00208	198.333	-0.0028	282.5	-0.00672	366.667	-7.41114e-05		114.167	-0.0023	198.333	-0.00289	282.5	-0.00635	366.667	-4.57135e-05
114.25	-0.00171	198.5	-0.00352	282.75	-0.00508	367	-7.09539e-05		114.25	-0.00208	198.5	-0.00281	282.75	-0.00669	367	-7.41114e-05		114.25	-0.00231	198.5	-0.00291	282.75	-0.00629	367	-4.57135e-05
114.333	-0.00171	198.667	-0.00353	283	-0.00503	367.333	-7.09539e-05		114.333	-0.00209	198.667	-0.00283	283	-0.00665	367.333	-7.41114e-05		114.333	-0.00231	198.667	-0.00293	283	-0.00624	367.333	-4.57135e-05
114.417	-0.00171	198.833	-0.00355	283.25	-0.00497	367.667	-7.09539e-05		114.417	-0.00209	198.833	-0.00285	283.25	-0.00661	367.667	-7.41114e-05		114.417	-0.00231	198.833	-0.00295	283.25	-0.00618	367.667	-4.57135e-05
114.5	-0.00171	199	-0.00357	283.5	-0.00491	368	-7.09539e-05		114.5	-0.0021	199	-0.00287	283.5	-0.00657	368	-7.41114e-05		114.5	-0.00231	199	-0.00297	283.5	-0.00613	368	-4.57135e-05
114.583	-0.00171	199.167	-0.00359	283.75	-0.00486	368.333	-7.09539e-05		114.583	-0.00211	199.167	-0.00289	283.75	-0.00654	368.333	-7.41114e-05		114.583	-0.00231	199.167	-0.00299	283.75	-0.00607	368.333	-4.57135e-05
114.667	-0.00171	199.333	-0.00361	284	-0.0048	368.667	-7.09539e-05		114.667	-0.00211	199.333	-0.00291	284	-0.0065	368.667	-7.41114e-05		114.667	-0.00231	199.333	-0.00301	284	-0.00602	368.667	-4.57135e-05
114.75	-0.00171	199.5	-0.00362	284.25	-0.00475	369	-7.09539e-05		114.75	-0.00212	199.5	-0.00293	284.25	-0.00646	369	-7.41114e-05		114.75	-0.00231	199.5	-0.00303	284.25	-0.00596	369	-4.57135e-05
114.833	-0.00171	199.667	-0.00364	284.5	-0.00469	369.333	-7.09539e-05		114.833	-0.00212	199.667	-0.00295	284.5	-0.00643	369.333	-7.41114e-05		114.833	-0.00231	199.667	-0.00305	284.5	-0.00591	369.333	-4.57135e-05
114.917	-0.00171	199.833	-0.00366	284.75	-0.00464	369.667	-7.09539e-05		114.917	-0.00213	199.833	-0.00297	284.75	-0.00639	369.667	-7.41114e-05		114.917	-0.00232	199.833	-0.00307	284.75	-0.00585	369.667	-4.57135e-05
115	-0.00171	200	-0.00368	285	-0.00459	370	-7.09539e-05		115	-0.00213	200	-0.00299	285	-0.00635	370	-7.41114e-05		115	-0.00232	200	-0.00309	285	-0.0058	370	-4.57135e-05
115.083	-0.00171	200.167	-0.0037	285.25	-0.00453	370.333	-7.09539e-05		115.083	-0.00214	200.167	-0.00301	285.25	-0.00632	370.333	-7.41114e-05		115.083	-0.00232	200.167	-0.00311	285.25	-0.00574	370.333	-4.57135e-05
115.167	-0.00171	200.333	-0.00372	285.5	-0.00448	370.667	-7.09539e-05		115.167	-0.00214	200.333	-0.00303	285.5	-0.00628	370.667	-7.41114e-05		115.167	-0.00232	200.333	-0.00313	285.5	-0.00569	370.667	-4.57135e-05
115.25	-0.00171	200.5	-0.00373	285.75	-0.00443	371	-7.09539e-05		115.25	-0.00215	200.5	-0.00305	285.75	-0.00625	371	-7.41114e-05		115.25	-0.00232	200.5	-0.00315	285.75	-0.00564	371	-4.57135e-05
115.333	-0.0017	200.667	-0.00375	286	-0.00437	371.333	-7.09539e-05		115.333	-0.00216	200.667	-0.00307	286	-0.00621	371.333	-7.41114e-05		115.333	-0.00232	200.667	-0.00317	286	-0.00558	371.333	-4.57135e-05
115.417	-0.0017	200.833	-0.00377	286.25	-0.00432	371.667	-7.09539e-05		115.417	-0.00216	200.833	-0.0031	286.25	-0.00617	371.667	-7.41114e-05		115.417	-0.00233	200.833	-0.00319	286.25	-0.00553	371.667	-4.57135e-05
115.5	-0.0017	201	-0.00379	286.5	-0.00427	372	-7.09539e-05		115.5	-0.00217	201	-0.00312	286.5	-0.00614	372	-7.41114e-05		115.5	-0.00233	201	-0.00321	286.5	-0.00548	372	-4.57135e-05
115.583	-0.0017	201.167	-0.00381	286.75	-0.00422	372.333	-7.09539e-05		115.583	-0.00217	201.167	-0.00314	286.75	-0.0061	372.333	-7.41114e-05		115.583	-0.00233	201.167	-0.00323	286.75	-0.00542	372.333	-4.57135e-05
115.667	-0.0017	201.333	-0.00383	287	-0.00417	372.667	-7.09539e-05		115.667	-0.00218	201.333	-0.00316	287	-0.00607	372.667	-7.41114e-05		115.667	-0.00233	201.333	-0.00325	287	-0.00537	372.667	-4.57135e-05
115.75	-0.0017	201.5	-0.00385	287.25	-0.00412	373	-7.09539e-05		115.75	-0.00219	201.5	-0.00318	287.25	-0.00603	373	-7.41114e-05		115.75	-0.00233	201.5	-0.00327	287.25	-0.00532	373	-4.57135e-05
115.833	-0.0017	201.667	-0.00387	287.5	-0.00407	373.333	-7.09539e-05		115.833	-0.00219	201.667	-0.0032	287.5	-0.006	373.333	-7.41114e-05		115.833	-0.00233	201.667	-0.0033	287.5	-0.00526	373.333	-4.57135e-05
115.917	-0.0017	201.833	-0.00389	287.75	-0.00402	373.667	-7.09539e-05		115.917	-0.0022	201.833	-0.00322	287.75	-0.00596	373.667	-7.41114e-05		115.917	-0.00233	201.833	-0.00332	287.75	-0.00521	373.667	-4.57135e-05
116	-0.0017	202	-0.00391	288	-0.00397	374	-7.09539e-05		116	-0.0022	202	-0.00324	288	-0.00593	374	-7.41114e-05		116	-0.00234	202	-0.00334	288	-0.00516	374	-4.57135e-05
116.083	-0.0017	202.167	-0.00393	288.25	-0.00393	374.333	-7.09539e-05		116.083	-0.00221	202.167	-0.00327	288.25	-0.00589	374.333	-7.41114e-05		116.083	-0.00234	202.167	-0.00336	288.25	-0.00511	374.333	-4.57135e-05
116.167	-0.0017	202.333	-0.00395	288.5	-0.00388	374.667	-7.09539e-05		116.167	-0.00221	202.333	-0.00329	288.5	-0.00586	374.667	-7.41114e-05		116.167	-0.00234	202.333	-0.00338	288.5	-0.00506	374.667	-4.57135e-05
116.25	-0.0017	202.5	-0.00397	288.75	-0.00383	375	-7.09539e-05		116.25	-0.00222	202.5	-0.00331	288.75	-0.00582	375	-7.41114e-05		116.25	-0.00234	202.5	-0.0034	288.75	-0.00501	375	-4.57135e-05
116.333	-0.0017	202.667	-0.00398	289	-0.00379	375.333	-7.09539e-05		116.333	-0.00222	202.667	-0.00333	289	-0.00579	375.333	-7.41114e-05		116.333	-0.00234	202.667	-0.00343	289	-0.00496	375.333	-4.57135e-05
116.417	-0.00169	202.833	-0.004	289.25	-0.00374	375.667	-7.09539e-05		116.417	-0.00223	202.833	-0.00336	289.25	-0.00576	375.667	-7.41114e-05		116.417	-0.00234	202.833	-0.00345	289.25	-0.00491	375.667	-4.57135e-05
116.5	-0.00169	203	-0.00402	289.5	-0.0037	376	-7.09539e-05		116.5	-0.00223	203	-0.00338	289.5	-0.00572	376	-7.41114e-05		116.5	-0.00234	203	-0.00347	289.5	-0.00486	376	-4.57135e-05
116.583	-0.00169	203.167	-0.00404	289.75	-0.00365	376.333	-7.09539e-05		116.583	-0.00224	203.167	-0.0034	289.75	-0.00569	376.333	-7.41114e-05		116.583	-0.00234	203.167	-0.0035	289.75	-0.00481	376.333	-4.57135e-05
116.667	-0.00169	203.333	-0.00406	290	-0.00361	376.667	-7.09539e-05		116.667	-0.00224	203.333	-0.00342	290	-0.00565	376.667	-7.41114e-05		116.667	-0.00234	203.333	-0.00352	290	-0.00476	376.667	-4.57135e-05
116.75	-0.00169	203.5	-0.00409	290.25	-0.00356	377	-7.09539e-05		116.75	-0.00225	203.5	-0.00345	290.25	-0.00562	377	-7.41114e-05		116.75	-0.00235	203.5	-0.00354	290.25	-0.00471	377	-4.57135e-05
116.833	-0.00169	203.667	-0.00411	290.5	-0.00352	377.333	-7.09539e-05		116.833	-0.00225	203.667	-0.00347	290.5	-0.00558	377.333	-7.41114e-05		116.833	-0.00235	203.667	-0.00356	290.5	-0.00467	377.333	-4.57135e-05
116.917	-0.00169	203.833	-0.00413	290.75	-0.00348	377.667	-7.09539e-05		116.917	-0.00226	203.833	-0.00349	290.75	-0.00555	377.667	-7.41114e-05		116.917	-0.00235	203.833	-0.00359	290.75	-0.00462	377.667	-4.57135e-05
117	-0.00169	204	-0.00415	291	-0.00344	378	-7.09539e-05		117	-0.00226	204	-0.00352	291	-0.00552	378	-7.41114e-05		117	-0.00235	204	-0.00361	291	-0.00457	378	-4.57135e-05
117.083	-0.00169	204.167	-0.00417	291.25	-0.00339	378.333	-7.09539e-05		117.083	-0.00227	204.167	-0.00354	291.25	-0.00548	378.333	-7.41114e-05		117.083	-0.00235	204.167	-0.00364	291.25	-0.00453	378.333	-4.57135e-05
117.167	-0.00169	204.333	-0.00419	291.5	-0.00335	378.667	-7.09539e-05		117.167	-0.00227	204.333	-0.00356	291.5	-0.00545	378.667	-7.41114e-05		117.167	-0.00235	204.333	-0.00366	291.5	-0.00448	378.667	-4.57135e-05
117.25	-0.00169	204.5	-0.00421	291.75	-0.00331	379	-7.09539e-05		117.25	-0.00228	204.5	-0.00359	291.75	-0.00542	379	-7.41114e-05		117.25	-0.00235	204.5	-0.00368	291.75	-0.00443	379	-4.57135e-05
117.333	-0.00169	204.667	-0.00423	292	-0.00327	379.333	-7.09539e-05		117.333	-0.00228	204.667	-0.00361	292	-0.00538	379.333	-7.41114e-05		117.333	-0.00235	204.667	-0.00371	292	-0.00439	379.333	-4.57135e-05
117.417	-0.00169	204.833	-0.00425	292.25	-0.00324	379.667	-7.09539e-05		117.417	-0.00228	204.833	-0.00363	292.25	-0.00535	379.667	-7.41114e-05		117.417	-0.00235	204.833	-0.00373	292.25	-0.00434	379.667	-4.57135e-05
117.5	-0.00168	205	-0.00427	292.5	-0.0032	380	-7.09539e-05		117.5	-0.00229	205	-0.00366	292.5	-0.00532	380	-7.41114e-05		117.5	-0.00236	205	-0.00376	292.5	-0.0043	380	-4.57135e-05
117.583	-0.00168	205.167	-0.00429	292.75	-0.00316	380.333	-7.09539e-05		117.583	-0.00229	205.167	-0.00368	292.75	-0.00528	380.333	-7.41114e-05		117.583	-0.00236	205.167	-0.00378	292.75	-0.00425	380.333	-4.57135e-05
117.667	-0.00168	205.333	-0.00431	293	-0.00312	380.667	-7.09539e-05		117.667	-0.0023	205.333	-0.00371	293	-0.00525	380.667	-7.41114e-05		117.667	-0.00236	205.333	-0.00381	293	-0.00421	380.667	-4.57135e-05
117.75	-0.00168	205.5	-0.00433	293.25	-0.00308	381	-7.09539e-05		117.75	-0.0023	205.5	-0.00373	293.25	-0.00522	381	-7.41114e-05		117.75	-0.00236	205.5	-0.00383	293.25	-0.00417	381	-4.57135e-05
117.833	-0.00168	205.667	-0.00436	293.5	-0.00305	381.333	-7.09539e-05		117.833	-0.00231	205.667	-0.00376	293.5	-0.00518	381.333	-7.41114e-05		117.833	-0.00236	205.667	-0.00386	293.5	-0.00412	381.333	-4.57135e-05
117.917	-0.00168	205.833	-0.00438	293.75	-0.00301	381.667	-7.09539e-05		117.917	-0.00231	205.833	-0.00378	293.75	-0.00515	381.667	-7.41114e-05		117.917	-0.00236	205.833	-0.00388	293.75	-0.00408	381.667	-4.57135e-05
118	-0.00168	206	-0.0044	294	-0.00297	382	-7.09539e-05		118	-0.00232	206	-0.00381	294	-0.00512	382	-7.41114e-05		118	-0.00236	206	-0.00391	294	-0.00404	382	-4.57135e-05
118.083	-0.00168	206.167	-0.00442	294.25	-0.00294	382.333	-7.09539e-05		118.083	-0.00232	206.167	-0.00383	294.25	-0.00509	382.333	-7.41114e-05		118.083	-0.00236	206.167	-0.00393	294.25	-0.004	382.333	-4.57135e-05
118.167	-0.00168	206.333	-0.00444	294.5	-0.0029	382.667	-7.09539e-05		118.167	-0.00233	206.333	-0.00386	294.5	-0.00505	382.667	-7.41114e-05		118.167	-0.00236	206.333	-0.00396	294.5	-0.00396	382.667	-4.57135e-05
118.25	-0.00168	206.5	-0.00446	294.75	-0.00287	383	-7.09539e-05		118.25	-0.00233	206.5	-0.00388	294.75	-0.00502	383	-7.41114e-05		118.25	-0.00236	206.5	-0.00399	294.75	-0.00391	383	-4.57135e-05
118.333	-0.00168	206.667	-0.00449	295	-0.00284	383.333	-7.09539e-05		118.333	-0.00234	206.667	-0.00391	295	-0.00499	383.333	-7.41114e-05		118.333	-0.00237	206.667	-0.00401	295	-0.00387	383.333	-4.57135e-05
118.417	-0.00168	206.833	-0.00451	295.25	-0.0028	383.667	-7.09539e-05		118.417	-0.00234	206.833	-0.00393	295.25	-0.00496	383.667	-7.41114e-05		118.417	-0.00237	206.833	-0.00404	295.25	-0.00383	383.667	-4.57135e-05
118.5	-0.00168	207	-0.00453	295.5	-0.00277	384	-7.09539e-05		118.5	-0.00235	207	-0.00396	295.5	-0.00493	384	-7.41114e-05		118.5	-0.00237	207	-0.00406	295.5	-0.00379	384	-4.57135e-05
118.583	-0.00168	207.167	-0.00455	295.75	-0.00274	384.333	-7.09539e-05		118.583	-0.00235	207.167	-0.00398	295.75	-0.00489	384.333	-7.41114e-05		118.583	-0.00237	207.167	-0.00409	295.75	-0.00375	384.333	-4.57135e-05
118.667	-0.00168	207.333	-0.00458	296	-0.0027	384.667	-7.09539e-05		118.667	-0.00235	207.333	-0.00401	296	-0.00486	384.667	-7.41114e-05		118.667	-0.00237	207.333	-0.00412	296	-0.00371	384.667	-4.57135e-05
118.75	-0.00167	207.5	-0.0046	296.25	-0.00267	385	-7.09539e-05		118.75	-0.00236	207.5	-0.00404	296.25	-0.00483	385	-7.41114e-05		118.75	-0.00237	207.5	-0.00415	296.25	-0.00367	385	-4.57135e-05
118.833	-0.00167	207.667	-0.00462	296.5	-0.00264	385.333	-7.09539e-05		118.833	-0.00236	207.667	-0.00406	296.5	-0.0048	385.333	-7.41114e-05		118.833	-0.00237	207.667	-0.00417	296.5	-0.00364	385.333	-4.57135e-05
118.917	-0.00167	207.833	-0.00464	296.75	-0.00261	385.667	-7.09539e-05		118.917	-0.00237	207.833	-0.00409	296.75	-0.00477	385.667	-7.41114e-05		118.917	-0.00237	207.833	-0.0042	296.75	-0.0036	385.667	-4.57135e-05
119	-0.00167	208	-0.00467	297	-0.00258	386	-7.09539e-05		119	-0.00237	208	-0.00412	297	-0.00474	386	-7.41114e-05		119	-0.00237	208	-0.00423	297	-0.00356	386	-4.57135e-05
119.083	-0.00167	208.167	-0.00469	297.25	-0.00254	386.333	-7.09539e-05		119.083	-0.00238	208.167	-0.00414	297.25	-0.0047	386.333	-7.41114e-05		119.083	-0.00237	208.167	-0.00425	297.25	-0.00352	386.333	-4.57135e-05
119.167	-0.00167	208.333	-0.00471	297.5	-0.00251	386.667	-7.09539e-05		119.167	-0.00238	208.333	-0.00417	297.5	-0.00467	386.667	-7.41114e-05		119.167	-0.00237	208.333	-0.00428	297.5	-0.00348	386.667	-4.57135e-05
119.25	-0.00167	208.5	-0.00474	297.75	-0.00248	387	-7.09539e-05		119.25	-0.00238	208.5	-0.0042	297.75	-0.00464	387	-7.41114e-05		119.25	-0.00237	208.5	-0.00431	297.75	-0.00344	387	-4.57135e-05
119.333	-0.00167	208.667	-0.00476	298	-0.00245	387.333	-7.09539e-05		119.333	-0.00239	208.667	-0.00422	298	-0.00461	387.333	-7.41114e-05		119.333	-0.00237	208.667	-0.00434	298	-0.00341	387.333	-4.57135e-05
119.417	-0.00167	208.833	-0.00478	298.25	-0.00242	387.667	-7.09539e-05		119.417	-0.00239	208.833	-0.00425	298.25	-0.00458	387.667	-7.41114e-05		119.417	-0.00237	208.833	-0.00437	298.25	-0.00337	387.667	-4.57135e-05
119.5	-0.00167	209	-0.00481	298.5	-0.00239	388	-7.09539e-05		119.5	-0.0024	209	-0.00428	298.5	-0.00455	388	-7.41114e-05		119.5	-0.00237	209	-0.0044	298.5	-0.00333	388	-4.57135e-05
119.583	-0.00167	209.167	-0.00483	298.75	-0.00236	388.333	-7.09539e-05		119.583	-0.0024	209.167	-0.00431	298.75	-0.00451	388.333	-7.41114e-05		119.583	-0.00237	209.167	-0.00442	298.75	-0.0033	388.333	-4.57135e-05
119.667	-0.00167	209.333	-0.00485	299	-0.00233	388.667	-7.09539e-05		119.667	-0.0024	209.333	-0.00434	299	-0.00448	388.667	-7.41114e-05		119.667	-0.00237	209.333	-0.00445	299	-0.00326	388.667	-4.57135e-05
119.75	-0.00167	209.5	-0.00488	299.25	-0.0023	389	-7.09539e-05		119.75	-0.00241	209.5	-0.00436	299.25	-0.00445	389	-7.41114e-05		119.75	-0.00238	209.5	-0.00448	299.25	-0.00322	389	-4.57135e-05
119.833	-0.00166	209.667	-0.0049	299.5	-0.00228	389.333	-7.09539e-05		119.833	-0.00241	209.667	-0.00439	299.5	-0.00442	389.333	-7.41114e-05		119.833	-0.00238	209.667	-0.00451	299.5	-0.00319	389.333	-4.57135e-05
119.917	-0.00166	209.833	-0.00493	299.75	-0.00225	389.667	-7.09539e-05		119.917	-0.00241	209.833	-0.00442	299.75	-0.00439	389.667	-7.41114e-05		119.917	-0.00238	209.833	-0.00454	299.75	-0.00315	389.667	-4.57135e-05
120	-0.00166	210	-0.00495	300	-0.00222	390	-7.09539e-05		120	-0.00242	210	-0.00445	300	-0.00436	390	-7.41114e-05		120	-0.00238	210	-0.00457	300	-0.00312	390	-4.57135e-05
120.083	-0.00166	210.167	-0.00498	300.25	-0.00219	390.333	-7.09539e-05		120.083	-0.00242	210.167	-0.00448	300.25	-0.00433	390.333	-7.41114e-05		120.083	-0.00238	210.167	-0.0046	300.25	-0.00308	390.333	-4.57135e-05
120.167	-0.00166	210.333	-0.005	300.5	-0.00216	390.667	-7.09539e-05		120.167	-0.00242	210.333	-0.00451	300.5	-0.0043	390.667	-7.41114e-05		120.167	-0.00238	210.333	-0.00463	300.5	-0.00304	390.667	-4.57135e-05
120.25	-0.00166	210.5	-0.00503	300.75	-0.00213	391	-7.09539e-05		120.25	-0.00243	210.5	-0.00454	300.75	-0.00426	391	-7.41114e-05		120.25	-0.00238	210.5	-0.00466	300.75	-0.00301	391	-4.57135e-05
120.333	-0.00166	210.667	-0.00505	301	-0.00211	391.333	-7.09539e-05		120.333	-0.00243	210.667	-0.00457	301	-0.00423	391.333	-7.41114e-05		120.333	-0.00238	210.667	-0.00469	301	-0.00297	391.333	-4.57135e-05
120.417	-0.00166	210.833	-0.00508	301.25	-0.00208	391.667	-7.09539e-05		120.417	-0.00243	210.833	-0.00459	301.25	-0.0042	391.667	-7.41114e-05		120.417	-0.00238	210.833	-0.00472	301.25	-0.00294	391.667	-4.57135e-05
120.5	-0.00166	211	-0.0051	301.5	-0.00205	392	-7.09539e-05		120.5	-0.00244	211	-0.00462	301.5	-0.00417	392	-7.41114e-05		120.5	-0.00238	211	-0.00475	301.5	-0.00291	392	-4.57135e-05
120.583	-0.00166	211.167	-0.00513	301.75	-0.00203	392.333	-7.09539e-05		120.583	-0.00244	211.167	-0.00465	301.75	-0.00414	392.333	-7.41114e-05		120.583	-0.00238	211.167	-0.00478	301.75	-0.00287	392.333	-4.57135e-05
120.667	-0.00166	211.333	-0.00515	302	-0.002	392.667	-7.09539e-05		120.667	-0.00245	211.333	-0.00468	302	-0.00411	392.667	-7.41114e-05		120.667	-0.00238	211.333	-0.00481	302	-0.00284	392.667	-4.57135e-05
120.75	-0.00166	211.5	-0.00518	302.25	-0.00197	393	-7.09539e-05		120.75	-0.00245	211.5	-0.00471	302.25	-0.00408	393	-7.41114e-05		120.75	-0.00238	211.5	-0.00484	302.25	-0.0028	393	-4.57135e-05
120.833	-0.00165	211.667	-0.0052	302.5	-0.00195	393.333	-7.09539e-05		120.833	-0.00245	211.667	-0.00474	302.5	-0.00404	393.333	-7.41114e-05		120.833	-0.00238	211.667	-0.00488	302.5	-0.00277	393.333	-4.57135e-05
120.917	-0.00165	211.833	-0.00523	302.75	-0.00192	393.667	-7.09539e-05		120.917	-0.00245	211.833	-0.00477	302.75	-0.00401	393.667	-7.41114e-05		120.917	-0.00238	211.833	-0.00491	302.75	-0.00274	393.667	-4.57135e-05
121	-0.00165	212	-0.00526	303	-0.00189	394	-7.09539e-05		121	-0.00246	212	-0.0048	303	-0.00398	394	-7.41114e-05		121	-0.00238	212	-0.00494	303	-0.0027	394	-4.57135e-05
121.083	-0.00165	212.167	-0.00528	303.25	-0.00187	394.333	-7.09539e-05		121.083	-0.00246	212.167	-0.00484	303.25	-0.00395	394.333	-7.41114e-05		121.083	-0.00238	212.167	-0.00497	303.25	-0.00267	394.333	-4.57135e-05
121.167	-0.00165	212.333	-0.00531	303.5	-0.00184	394.667	-7.09539e-05		121.167	-0.00246	212.333	-0.00487	303.5	-0.00392	394.667	-7.41114e-05		121.167	-0.00238	212.333	-0.005	303.5	-0.00263	394.667	-4.57135e-05
121.25	-0.00165	212.5	-0.00534	303.75	-0.00182	395	-7.09539e-05		121.25	-0.00247	212.5	-0.0049	303.75	-0.00389	395	-7.41114e-05		121.25	-0.00238	212.5	-0.00504	303.75	-0.0026	395	-4.57135e-05
121.333	-0.00165	212.667	-0.00536	304	-0.00179	395.333	-7.09539e-05		121.333	-0.00247	212.667	-0.00493	304	-0.00385	395.333	-7.41114e-05		121.333	-0.00238	212.667	-0.00507	304	-0.00257	395.333	-4.57135e-05
121.417	-0.00165	212.833	-0.00539	304.25	-0.00177	395.667	-7.09539e-05		121.417	-0.00247	212.833	-0.00496	304.25	-0.00382	395.667	-7.41114e-05		121.417	-0.00238	212.833	-0.0051	304.25	-0.00254	395.667	-4.57135e-05
121.5	-0.00165	213	-0.00542	304.5	-0.00174	396	-7.09539e-05		121.5	-0.00247	213	-0.00499	304.5	-0.00379	396	-7.41114e-05		121.5	-0.00238	213	-0.00513	304.5	-0.0025	396	-4.57135e-05
121.583	-0.00165	213.167	-0.00544	304.75	-0.00172	396.333	-7.09539e-05		121.583	-0.00248	213.167	-0.00502	304.75	-0.00376	396.333	-7.41114e-05		121.583	-0.00238	213.167	-0.00517	304.75	-0.00247	396.333	-4.57135e-05
121.667	-0.00165	213.333	-0.00547	305	-0.0017	396.667	-7.09539e-05		121.667	-0.00248	213.333	-0.00505	305	-0.00373	396.667	-7.41114e-05		121.667	-0.00238	213.333	-0.0052	305	-0.00244	396.667	-4.57135e-05
121.75	-0.00165	213.5	-0.0055	305.25	-0.00167	397	-7.09539e-05		121.75	-0.00248	213.5	-0.00509	305.25	-0.0037	397	-7.41114e-05		121.75	-0.00238	213.5	-0.00523	305.25	-0.00241	397	-4.57135e-05
121.833	-0.00165	213.667	-0.00553	305.5	-0.00165	397.333	-7.09539e-05		121.833	-0.00249	213.667	-0.00512	305.5	-0.00366	397.333	-7.41114e-05		121.833	-0.00238	213.667	-0.00527	305.5	-0.00237	397.333	-4.57135e-05
121.917	-0.00165	213.833	-0.00555	305.75	-0.00162	397.667	-7.09539e-05		121.917	-0.00249	213.833	-0.00515	305.75	-0.00363	397.667	-7.41114e-05		121.917	-0.00238	213.833	-0.0053	305.75	-0.00234	397.667	-4.57135e-05
122	-0.00165	214	-0.00558	306	-0.0016	398	-7.09539e-05		122	-0.00249	214	-0.00518	306	-0.0036	398	-7.41114e-05		122	-0.00238	214	-0.00533	306	-0.00231	398	-4.57135e-05
122.083	-0.00165	214.167	-0.00561	306.25	-0.00158	398.333	-7.09539e-05		122.083	-0.00249	214.167	-0.00522	306.25	-0.00357	398.333	-7.41114e-05		122.083	-0.00238	214.167	-0.00537	306.25	-0.00228	398.333	-4.57135e-05
122.167	-0.00165	214.333	-0.00564	306.5	-0.00155	398.667	-7.09539e-05		122.167	-0.0025	214.333	-0.00525	306.5	-0.00354	398.667	-7.41114e-05		122.167	-0.00238	214.333	-0.0054	306.5	-0.00225	398.667	-4.57135e-05
122.25	-0.00164	214.5	-0.00567	306.75	-0.00153	399	-7.09539e-05		122.25	-0.0025	214.5	-0.00528	306.75	-0.0035	399	-7.41114e-05		122.25	-0.00238	214.5	-0.00544	306.75	-0.00222	399	-4.57135e-05
122.333	-0.00164	214.667	-0.00569	307	-0.00151	399.333	-7.09539e-05		122.333	-0.0025	214.667	-0.00531	307	-0.00347	399.333	-7.41114e-05		122.333	-0.00238	214.667	-0.00547	307	-0.00219	399.333	-4.57135e-05
122.417	-0.00164	214.833	-0.00572	307.25	-0.00149	399.667	-7.09539e-05		122.417	-0.0025	214.833	-0.00535	307.25	-0.00344	399.667	-7.41114e-05		122.417	-0.00238	214.833	-0.00551	307.25	-0.00216	399.667	-4.57135e-05
122.5	-0.00164	215	-0.00575	307.5	-0.00146	400	-7.09539e-05		122.5	-0.0025	215	-0.00538	307.5	-0.00341	400	-7.41114e-05		122.5	-0.00238	215	-0.00554	307.5	-0.00213	400	-4.57135e-05
122.583	-0.00164	215.167	-0.00578	307.75	-0.00144				122.583	-0.00251	215.167	-0.00542	307.75	-0.00338				122.583	-0.00238	215.167	-0.00558	307.75	-0.0021
122.667	-0.00164	215.333	-0.00581	308	-0.00142				122.667	-0.00251	215.333	-0.00545	308	-0.00335				122.667	-0.00238	215.333	-0.00561	308	-0.00207
122.75	-0.00164	215.5	-0.00584	308.25	-0.0014				122.75	-0.00251	215.5	-0.00548	308.25	-0.00331				122.75	-0.00238	215.5	-0.00565	308.25	-0.00204
122.833	-0.00164	215.667	-0.00587	308.5	-0.00138				122.833	-0.00251	215.667	-0.00552	308.5	-0.00328				122.833	-0.00238	215.667	-0.00568	308.5	-0.00201
122.917	-0.00164	215.833	-0.0059	308.75	-0.00136				122.917	-0.00251	215.833	-0.00555	308.75	-0.00325				122.917	-0.00238	215.833	-0.00572	308.75	-0.00198
123	-0.00164	216	-0.00593	309	-0.00133				123	-0.00252	216	-0.00559	309	-0.00322				123	-0.00238	216	-0.00576	309	-0.00195
123.083	-0.00164	216.167	-0.00596	309.25	-0.00131				123.083	-0.00252	216.167	-0.00562	309.25	-0.00319				123.083	-0.00238	216.167	-0.00579	309.25	-0.00192
123.167	-0.00164	216.333	-0.00599	309.5	-0.00129				123.167	-0.00252	216.333	-0.00566	309.5	-0.00316				123.167	-0.00238	216.333	-0.00583	309.5	-0.00189
123.25	-0.00164	216.5	-0.00602	309.75	-0.00127				123.25	-0.00252	216.5	-0.00569	309.75	-0.00312				123.25	-0.00238	216.5	-0.00587	309.75	-0.00187
123.333	-0.00164	216.667	-0.00605	310	-0.00125				123.333	-0.00252	216.667	-0.00573	310	-0.00309				123.333	-0.00238	216.667	-0.0059	310	-0.00184
123.417	-0.00164	216.833	-0.00608	310.25	-0.00123				123.417	-0.00253	216.833	-0.00576	310.25	-0.00306				123.417	-0.00238	216.833	-0.00594	310.25	-0.00181
123.5	-0.00164	217	-0.00611	310.5	-0.00121				123.5	-0.00253	217	-0.0058	310.5	-0.00303				123.5	-0.00238	217	-0.00598	310.5	-0.00178
123.583	-0.00164	217.167	-0.00614	310.75	-0.00119				123.583	-0.00253	217.167	-0.00583	310.75	-0.003				123.583	-0.00238	217.167	-0.00601	310.75	-0.00176
123.667	-0.00164	217.333	-0.00617	311	-0.00118				123.667	-0.00253	217.333	-0.00587	311	-0.00297				123.667	-0.00237	217.333	-0.00605	311	-0.00173
123.75	-0.00164	217.5	-0.0062	311.25	-0.00116				123.75	-0.00253	217.5	-0.0059	311.25	-0.00293				123.75	-0.00237	217.5	-0.00609	311.25	-0.0017
123.833	-0.00163	217.667	-0.00623	311.5	-0.00114				123.833	-0.00254	217.667	-0.00594	311.5	-0.0029				123.833	-0.00237	217.667	-0.00613	311.5	-0.00168
123.917	-0.00163	217.833	-0.00627	311.75	-0.00112				123.917	-0.00254	217.833	-0.00597	311.75	-0.00287				123.917	-0.00237	217.833	-0.00617	311.75	-0.00165
124	-0.00163	218	-0.0063	312	-0.0011				124	-0.00254	218	-0.00601	312	-0.00284				124	-0.00237	218	-0.0062	312	-0.00163
124.083	-0.00163	218.167	-0.00633	312.25	-0.00108				124.083	-0.00254	218.167	-0.00605	312.25	-0.00281				124.083	-0.00237	218.167	-0.00624	312.25	-0.0016
124.167	-0.00163	218.333	-0.00636	312.5	-0.00106				124.167	-0.00254	218.333	-0.00608	312.5	-0.00277				124.167	-0.00237	218.333	-0.00628	312.5	-0.00157
124.25	-0.00163	218.5	-0.00639	312.75	-0.00105				124.25	-0.00254	218.5	-0.00612	312.75	-0.00274				124.25	-0.00237	218.5	-0.00632	312.75	-0.00155
124.333	-0.00163	218.667	-0.00643	313	-0.00103				124.333	-0.00254	218.667	-0.00616	313	-0.00271				124.333	-0.00237	218.667	-0.00636	313	-0.00152
124.417	-0.00163	218.833	-0.00646	313.25	-0.00101				124.417	-0.00255	218.833	-0.00619	313.25	-0.00268				124.417	-0.00237	218.833	-0.0064	313.25	-0.0015
124.5	-0.00163	219	-0.00649	313.5	-0.000995097				124.5	-0.00255	219	-0.00623	313.5	-0.00265				124.5	-0.00237	219	-0.00644	313.5	-0.00148
124.583	-0.00163	219.167	-0.00652	313.75	-0.000978284				124.583	-0.00255	219.167	-0.00627	313.75	-0.00262				124.583	-0.00237	219.167	-0.00648	313.75	-0.00145
124.667	-0.00163	219.333	-0.00656	314	-0.000961621				124.667	-0.00255	219.333	-0.00631	314	-0.00258				124.667	-0.00237	219.333	-0.00652	314	-0.00143
124.75	-0.00163	219.5	-0.00659	314.25	-0.00094511				124.75	-0.00255	219.5	-0.00634	314.25	-0.00255				124.75	-0.00237	219.5	-0.00656	314.25	-0.0014
124.833	-0.00163	219.667	-0.00662	314.5	-0.000928945				124.833	-0.00255	219.667	-0.00638	314.5	-0.00252				124.833	-0.00237	219.667	-0.0066	314.5	-0.00138
124.917	-0.00163	219.833	-0.00666	314.75	-0.000912941				124.917	-0.00256	219.833	-0.00642	314.75	-0.00249				124.917	-0.00237	219.833	-0.00664	314.75	-0.00136
125	-0.00163	220	-0.00669	315	-0.000897099				125	-0.00256	220	-0.00646	315	-0.00246				125	-0.00237	220	-0.00668	315	-0.00134
125.083	-0.00163	220.167	-0.00672	315.25	-0.000881423				125.083	-0.00256	220.167	-0.0065	315.25	-0.00243				125.083	-0.00237	220.167	-0.00672	315.25	-0.00131
125.167	-0.00163	220.333	-0.00676	315.5	-0.000866107				125.167	-0.00256	220.333	-0.00653	315.5	-0.0024				125.167	-0.00237	220.333	-0.00676	315.5	-0.00129
125.25	-0.00163	220.5	-0.00679	315.75	-0.000850965				125.25	-0.00256	220.5	-0.00657	315.75	-0.00237				125.25	-0.00236	220.5	-0.0068	315.75	-0.00127
125.333	-0.00163	220.667	-0.00683	316	-0.000836				125.333	-0.00256	220.667	-0.00661	316	-0.00234				125.333	-0.00236	220.667	-0.00684	316	-0.00125
125.417	-0.00163	220.833	-0.00686	316.25	-0.000821214				125.417	-0.00256	220.833	-0.00665	316.25	-0.00231				125.417	-0.00236	220.833	-0.00689	316.25	-0.00122
125.5	-0.00164	221	-0.00689	316.5	-0.000806612				125.5	-0.00256	221	-0.00669	316.5	-0.00227				125.5	-0.00236	221	-0.00693	316.5	-0.0012
125.583	-0.00164	221.167	-0.00693	316.75	-0.000792195				125.583	-0.00257	221.167	-0.00673	316.75	-0.00224				125.583	-0.00236	221.167	-0.00697	316.75	-0.00118
125.667	-0.00164	221.333	-0.00696	317	-0.000777967				125.667	-0.00257	221.333	-0.00676	317	-0.00221				125.667	-0.00236	221.333	-0.00701	317	-0.00116
125.75	-0.00164	221.5	-0.007	317.25	-0.000763932				125.75	-0.00257	221.5	-0.0068	317.25	-0.00218				125.75	-0.00236	221.5	-0.00705	317.25	-0.00114
125.833	-0.00164	221.667	-0.00703	317.5	-0.000750091				125.833	-0.00257	221.667	-0.00684	317.5	-0.00215				125.833	-0.00236	221.667	-0.0071	317.5	-0.00112
125.917	-0.00164	221.833	-0.00707	317.75	-0.000736449				125.917	-0.00257	221.833	-0.00688	317.75	-0.00212				125.917	-0.00236	221.833	-0.00714	317.75	-0.0011
126	-0.00164	222	-0.00711	318	-0.000723007				126	-0.00257	222	-0.00692	318	-0.00209				126	-0.00236	222	-0.00718	318	-0.00108
126.083	-0.00164	222.167	-0.00714	318.25	-0.00070958				126.083	-0.00257	222.167	-0.00696	318.25	-0.00206				126.083	-0.00236	222.167	-0.00722	318.25	-0.00106
126.167	-0.00164	222.333	-0.00718	318.5	-0.000696358				126.167	-0.00257	222.333	-0.007	318.5	-0.00203				126.167	-0.00236	222.333	-0.00727	318.5	-0.00104
126.25	-0.00164	222.5	-0.00721	318.75	-0.000683345				126.25	-0.00257	222.5	-0.00704	318.75	-0.00201				126.25	-0.00236	222.5	-0.00731	318.75	-0.00102
126.333	-0.00164	222.667	-0.00725	319	-0.000670733				126.333	-0.00257	222.667	-0.00708	319	-0.00198				126.333	-0.00236	222.667	-0.00735	319	-0.001
126.417	-0.00164	222.833	-0.00729	319.25	-0.000658334				126.417	-0.00258	222.833	-0.00712	319.25	-0.00195				126.417	-0.00235	222.833	-0.0074	319.25	-0.000984238
126.5	-0.00164	223	-0.00732	319.5	-0.000645961				126.5	-0.00258	223	-0.00716	319.5	-0.00192				126.5	-0.00235	223	-0.00744	319.5	-0.000965729
126.583	-0.00164	223.167	-0.00736	319.75	-0.000633807				126.583	-0.00258	223.167	-0.0072	319.75	-0.00189				126.583	-0.00235	223.167	-0.00749	319.75	-0.000947364
126.667	-0.00164	223.333	-0.0074	320	-0.000621873				126.667	-0.00258	223.333	-0.00724	320	-0.00186				126.667	-0.00235	223.333	-0.00753	320	-0.000929148
126.75	-0.00164	223.5	-0.00743	320.25	-0.000609972				126.75	-0.00258	223.5	-0.00729	320.25	-0.00183				126.75	-0.00235	223.5	-0.00757	320.25	-0.000911274
126.833	-0.00164	223.667	-0.00747	320.5	-0.000598298				126.833	-0.00258	223.667	-0.00733	320.5	-0.0018				126.833	-0.00235	223.667	-0.00762	320.5	-0.000893556
126.917	-0.00164	223.833	-0.00751	320.75	-0.000586661				126.917	-0.00258	223.833	-0.00737	320.75	-0.00177				126.917	-0.00235	223.833	-0.00766	320.75	-0.000875997
127	-0.00164	224	-0.00754	321	-0.000575254				127	-0.00258	224	-0.00741	321	-0.00174				127	-0.00235	224	-0.00771	321	-0.000858599
127.083	-0.00164	224.167	-0.00758	321.25	-0.000564081				127.083	-0.00258	224.167	-0.00745	321.25	-0.00172				127.083	-0.00235	224.167	-0.00775	321.25	-0.000841366
127.167	-0.00164	224.333	-0.00762	321.5	-0.000552953				127.167	-0.00258	224.333	-0.00749	321.5	-0.00169				127.167	-0.00235	224.333	-0.0078	321.5	-0.000824494
127.25	-0.00164	224.5	-0.00766	321.75	-0.000542064				127.25	-0.00258	224.5	-0.00753	321.75	-0.00166				127.25	-0.00235	224.5	-0.00784	321.75	-0.000807793
127.333	-0.00164	224.667	-0.00769	322	-0.000531224				127.333	-0.00258	224.667	-0.00757	322	-0.00163				127.333	-0.00235	224.667	-0.00789	322	-0.000791268
127.417	-0.00165	224.833	-0.00773	322.25	-0.000520436				127.417	-0.00258	224.833	-0.00761	322.25	-0.0016				127.417	-0.00235	224.833	-0.00793	322.25	-0.000774922
127.5	-0.00165	225	-0.00777	322.5	-0.000509892				127.5	-0.00258	225	-0.00766	322.5	-0.00158				127.5	-0.00235	225	-0.00798	322.5	-0.000758757
127.583	-0.00165	225.167	-0.00781	322.75	-0.000499405				127.583	-0.00258	225.167	-0.0077	322.75	-0.00155				127.583	-0.00234	225.167	-0.00802	322.75	-0.000742777
127.667	-0.00165	225.333	-0.00785	323	-0.000489166				127.667	-0.00258	225.333	-0.00774	323	-0.00152				127.667	-0.00234	225.333	-0.00807	323	-0.000726984
127.75	-0.00165	225.5	-0.00789	323.25	-0.000478988				127.75	-0.00258	225.5	-0.00778	323.25	-0.0015				127.75	-0.00234	225.5	-0.00811	323.25	-0.000711383
127.833	-0.00165	225.667	-0.00792	323.5	-0.000468872				127.833	-0.00258	225.667	-0.00782	323.5	-0.00147				127.833	-0.00234	225.667	-0.00816	323.5	-0.000695975
127.917	-0.00165	225.833	-0.00796	323.75	-0.000459011				127.917	-0.00258	225.833	-0.00786	323.75	-0.00144				127.917	-0.00234	225.833	-0.00821	323.75	-0.000680765
128	-0.00165	226	-0.008	324	-0.000449217				128	-0.00258	226	-0.00791	324	-0.00142				128	-0.00234	226	-0.00825	324	-0.000665754
128.083	-0.00165	226.167	-0.00804	324.25	-0.000439492				128.083	-0.00258	226.167	-0.00795	324.25	-0.00139				128.083	-0.00234	226.167	-0.0083	324.25	-0.000650947
128.167	-0.00165	226.333	-0.00808	324.5	-0.000430027				128.167	-0.00258	226.333	-0.00799	324.5	-0.00136				128.167	-0.00234	226.333	-0.00835	324.5	-0.000636346
128.25	-0.00165	226.5	-0.00812	324.75	-0.000420635				128.25	-0.00258	226.5	-0.00803	324.75	-0.00134				128.25	-0.00234	226.5	-0.00839	324.75	-0.000621955
128.333	-0.00165	226.667	-0.00816	325	-0.000411318				128.333	-0.00257	226.667	-0.00807	325	-0.00131				128.333	-0.00233	226.667	-0.00844	325	-0.000607775
128.417	-0.00165	226.833	-0.0082	325.25	-0.000402268				128.417	-0.00257	226.833	-0.00812	325.25	-0.00128				128.417	-0.00233	226.833	-0.00849	325.25	-0.000593619
128.5	-0.00165	227	-0.00824	325.5	-0.000393297				128.5	-0.00257	227	-0.00816	325.5	-0.00126				128.5	-0.00233	227	-0.00853	325.5	-0.00057968
128.583	-0.00165	227.167	-0.00828	325.75	-0.000384407				128.583	-0.00257	227.167	-0.0082	325.75	-0.00123				128.583	-0.00233	227.167	-0.00858	325.75	-0.000565961
128.667	-0.00165	227.333	-0.00832	326	-0.000375599				128.667	-0.00257	227.333	-0.00824	326	-0.00121				128.667	-0.00233	227.333	-0.00863	326	-0.000552465
128.75	-0.00166	227.5	-0.00836	326.25	-0.000367065				128.75	-0.00257	227.5	-0.00829	326.25	-0.00118				128.75	-0.00233	227.5	-0.00867	326.25	-0.000539196
128.833	-0.00166	227.667	-0.00839	326.5	-0.000358619				128.833	-0.00257	227.667	-0.00833	326.5	-0.00116				128.833	-0.00233	227.667	-0.00872	326.5	-0.000526155
128.917	-0.00166	227.833	-0.00843	326.75	-0.00035026				128.917	-0.00257	227.833	-0.00837	326.75	-0.00113				128.917	-0.00233	227.833	-0.00877	326.75	-0.000513155
129	-0.00166	228	-0.00847	327	-0.000341992				129	-0.00257	228	-0.00841	327	-0.00111				129	-0.00232	228	-0.00881	327	-0.000500389
129.083	-0.00166	228.167	-0.00851	327.25	-0.000333815				129.083	-0.00257	228.167	-0.00846	327.25	-0.00108				129.083	-0.00232	228.167	-0.00886	327.25	-0.00048786
129.167	-0.00166	228.333	-0.00855	327.5	-0.000325731				129.167	-0.00256	228.333	-0.0085	327.5	-0.00106				129.167	-0.00232	228.333	-0.00891	327.5	-0.000475378
129.25	-0.00166	228.5	-0.00859	327.75	-0.000317742				129.25	-0.00256	228.5	-0.00854	327.75	-0.00104				129.25	-0.00232	228.5	-0.00896	327.75	-0.000463139
129.333	-0.00166	228.667	-0.00863	328	-0.000310039				129.333	-0.00256	228.667	-0.00859	328	-0.00101				129.333	-0.00232	228.667	-0.009	328	-0.000451143
129.417	-0.00166	228.833	-0.00867	328.25	-0.000302435				129.417	-0.00256	228.833	-0.00863	328.25	-0.000989842				129.417	-0.00232	228.833	-0.00905	328.25	-0.000439587
129.5	-0.00166	229	-0.00871	328.5	-0.000294932				129.5	-0.00256	229	-0.00867	328.5	-0.000966584				129.5	-0.00232	229	-0.0091	328.5	-0.000428088
129.583	-0.00166	229.167	-0.00875	328.75	-0.00028753				129.583	-0.00256	229.167	-0.00871	328.75	-0.000943633				129.583	-0.00231	229.167	-0.00914	328.75	-0.000416839
129.667	-0.00166	229.333	-0.00879	329	-0.000280233				129.667	-0.00255	229.333	-0.00876	329	-0.000920993				129.667	-0.00231	229.333	-0.00919	329	-0.000405844
129.75	-0.00166	229.5	-0.00883	329.25	-0.000273041				129.75	-0.00255	229.5	-0.0088	329.25	-0.000898476				129.75	-0.00231	229.5	-0.00924	329.25	-0.000394914
129.833	-0.00166	229.667	-0.00887	329.5	-0.000265955				129.833	-0.00255	229.667	-0.00884	329.5	-0.000876277				129.833	-0.00231	229.667	-0.00929	329.5	-0.000384243
129.917	-0.00166	229.833	-0.00891	329.75	-0.000258977				129.917	-0.00255	229.833	-0.00888	329.75	-0.000854402				129.917	-0.00231	229.833	-0.00933	329.75	-0.000373833
130	-0.00166	230	-0.00895	330	-0.00025211				130	-0.00255	230	-0.00893	330	-0.000832854				130	-0.00231	230	-0.00938	330	-0.000363688
130.083	-0.00166	230.167	-0.00899	330.25	-0.000245353				130.083	-0.00254	230.167	-0.00897	330.25	-0.000811447				130.083	-0.00231	230.167	-0.00943	330.25	-0.000353811
130.167	-0.00166	230.333	-0.00903	330.5	-0.00023871				130.167	-0.00254	230.333	-0.00901	330.5	-0.000790375				130.167	-0.0023	230.333	-0.00948	330.5	-0.000344013
130.25	-0.00167	230.5	-0.00907	330.75	-0.00023218				130.25	-0.00254	230.5	-0.00905	330.75	-0.000769644				130.25	-0.0023	230.5	-0.00952	330.75	-0.000334486
130.333	-0.00167	230.667	-0.00911	331	-0.000225767				130.333	-0.00254	230.667	-0.0091	331	-0.000749257				130.333	-0.0023	230.667	-0.00957	331	-0.000325043
130.417	-0.00167	230.833	-0.00915	331.25	-0.000219471				130.417	-0.00254	230.833	-0.00914	331.25	-0.000729219				130.417	-0.0023	230.833	-0.00962	331.25	-0.000315877
130.5	-0.00167	231	-0.00919	331.5	-0.000213293				130.5	-0.00253	231	-0.00918	331.5	-0.000709536				130.5	-0.0023	231	-0.00966	331.5	-0.000306799
130.583	-0.00167	231.167	-0.00923	331.75	-0.000207237				130.583	-0.00253	231.167	-0.00922	331.75	-0.000690019				130.583	-0.0023	231.167	-0.00971	331.75	-0.000298002
130.667	-0.00167	231.333	-0.00927	332	-0.000201302				130.667	-0.00253	231.333	-0.00927	332	-0.000670863				130.667	-0.00229	231.333	-0.00976	332	-0.000289298
130.75	-0.00167	231.5	-0.00931	332.25	-0.00019549				130.75	-0.00252	231.5	-0.00931	332.25	-0.000652265				130.75	-0.00229	231.5	-0.0098	332.25	-0.00028088
130.833	-0.00167	231.667	-0.00935	332.5	-0.000189804				130.833	-0.00252	231.667	-0.00935	332.5	-0.000634036				130.833	-0.00229	231.667	-0.00985	332.5	-0.000272559
130.917	-0.00167	231.833	-0.00939	332.75	-0.000184244				130.917	-0.00252	231.833	-0.00939	332.75	-0.000616181				130.917	-0.00229	231.833	-0.0099	332.75	-0.000264529
131	-0.00167	232	-0.00943	333	-0.000178812				131	-0.00251	232	-0.00943	333	-0.000598512				131	-0.00229	232	-0.00994	333	-0.000256601
131.083	-0.00167	232.167	-0.00947	333.25	-0.000173509				131.083	-0.00251	232.167	-0.00948	333.25	-0.000581225				131.083	-0.00228	232.167	-0.00999	333.25	-0.000248775
131.167	-0.00167	232.333	-0.00951	333.5	-0.000168338				131.167	-0.00251	232.333	-0.00952	333.5	-0.000564325				131.167	-0.00228	232.333	-0.01004	333.5	-0.000241247
131.25	-0.00167	232.5	-0.00955	333.75	-0.000163299				131.25	-0.00251	232.5	-0.00956	333.75	-0.000547815				131.25	-0.00228	232.5	-0.01008	333.75	-0.000233827
131.333	-0.00167	232.667	-0.00958	334	-0.000158395				131.333	-0.0025	232.667	-0.0096	334	-0.000531509				131.333	-0.00228	232.667	-0.01013	334	-0.000226515
131.417	-0.00167	232.833	-0.00962	334.25	-0.000153815				131.417	-0.0025	232.833	-0.00964	334.25	-0.000515601				131.417	-0.00228	232.833	-0.01017	334.25	-0.000219315
131.5	-0.00167	233	-0.00966	334.5	-0.00014937				131.5	-0.0025	233	-0.00968	334.5	-0.000500097				131.5	-0.00227	233	-0.01022	334.5	-0.000212419
131.583	-0.00167	233.167	-0.0097	334.75	-0.000145063				131.583	-0.00249	233.167	-0.00972	334.75	-0.000484808				131.583	-0.00227	233.167	-0.01026	334.75	-0.000205639
131.667	-0.00167	233.333	-0.00974	335	-0.000140895				131.667	-0.00249	233.333	-0.00976	335	-0.00046993				131.667	-0.00227	233.333	-0.01031	335	-0.000198976
131.75	-0.00167	233.5	-0.00977	335.25	-0.000136866				131.75	-0.00249	233.5	-0.0098	335.25	-0.000455467				131.75	-0.00227	233.5	-0.01035	335.25	-0.000192431
131.833	-0.00167	233.667	-0.00981	335.5	-0.00013298				131.833	-0.00249	233.667	-0.00984	335.5	-0.000441232				131.833	-0.00226	233.667	-0.0104	335.5	-0.000186006
131.917	-0.00168	233.833	-0.00985	335.75	-0.000129046				131.917	-0.00248	233.833	-0.00988	335.75	-0.000427229				131.917	-0.00226	233.833	-0.01044	335.75	-0.000179703
132	-0.00168	234	-0.00988	336	-0.000125256				132	-0.00248	234	-0.00992	336	-0.000413651				132	-0.00226	234	-0.01048	336	-0.000173716
132.083	-0.00168	234.167	-0.00992	336.25	-0.00012161				132.083	-0.00248	234.167	-0.00996	336.25	-0.000400312				132.083	-0.00226	234.167	-0.01053	336.25	-0.000167854
132.167	-0.00168	234.333	-0.00996	336.5	-0.00011811				132.167	-0.00247	234.333	-0.01	336.5	-0.000387215				132.167	-0.00225	234.333	-0.01057	336.5	-0.000162121
132.25	-0.00168	234.5	-0.00999	336.75	-0.000114759				132.25	-0.00247	234.5	-0.01004	336.75	-0.000374363				132.25	-0.00225	234.5	-0.01061	336.75	-0.000156516
132.333	-0.00168	234.667	-0.01003	337	-0.000111366				132.333	-0.00247	234.667	-0.01008	337	-0.000361758				132.333	-0.00225	234.667	-0.01066	337	-0.000151043
132.417	-0.00168	234.833	-0.01006	337.25	-0.000108123				132.417	-0.00246	234.833	-0.01012	337.25	-0.000349404				132.417	-0.00225	234.833	-0.0107	337.25	-0.000145702
132.5	-0.00168	235	-0.0101	337.5	-0.00010503				132.5	-0.00246	235	-0.01015	337.5	-0.000337305				132.5	-0.00224	235	-0.01074	337.5	-0.000140495
132.583	-0.00168	235.167	-0.01013	337.75	-0.00010209				132.583	-0.00245	235.167	-0.01019	337.75	-0.000325654				132.583	-0.00224	235.167	-0.01078	337.75	-0.000135423
132.667	-0.00168	235.333	-0.01017	338	-9.91137e-05				132.667	-0.00245	235.333	-0.01023	338	-0.000314266				132.667	-0.00224	235.333	-0.01082	338	-0.000130681
132.75	-0.00168	235.5	-0.0102	338.25	-9.62911e-05				132.75	-0.00245	235.5	-0.01027	338.25	-0.000303142				132.75	-0.00224	235.5	-0.01086	338.25	-0.000126079
132.833	-0.00168	235.667	-0.01023	338.5	-9.36238e-05				132.833	-0.00244	235.667	-0.0103	338.5	-0.000292286				132.833	-0.00224	235.667	-0.0109	338.5	-0.000121618
132.917	-0.00168	235.833	-0.01027	338.75	-9.11136e-05				132.917	-0.00244	235.833	-0.01034	338.75	-0.000281701				132.917	-0.00223	235.833	-0.01094	338.75	-0.0001173
133	-0.00168	236	-0.0103	339	-8.85714e-05				133	-0.00243	236	-0.01037	339	-0.000271389				133	-0.00223	236	-0.01098	339	-0.000113128
133.083	-0.00168	236.167	-0.01033	339.25	-8.61877e-05				133.083	-0.00243	236.167	-0.01041	339.25	-0.000261355				133.083	-0.00223	236.167	-0.01102	339.25	-0.000109101
133.167	-0.00168	236.333	-0.01036	339.5	-8.3964e-05				133.167	-0.00243	236.333	-0.01044	339.5	-0.000251409				133.167	-0.00223	236.333	-0.01106	339.5	-0.000105222
133.25	-0.00168	236.5	-0.01039	339.75	-8.19018e-05				133.25	-0.00242	236.5	-0.01048	339.75	-0.000241744				133.25	-0.00222	236.5	-0.01109	339.75	-0.000101876
133.333	-0.00168	236.667	-0.01042	340	-7.98122e-05				133.333	-0.00242	236.667	-0.01051	340	-0.000232364				133.333	-0.00222	236.667	-0.01113	340	-9.86805e-05
133.417	-0.00168	236.833	-0.01045	340.25	-7.78857e-05				133.417	-0.00241	236.833	-0.01054	340.25	-0.000223272				133.417	-0.00222	236.833	-0.01117	340.25	-9.56375e-05
133.5	-0.00168	237	-0.01048	340.5	-7.61239e-05				133.5	-0.00241	237	-0.01058	340.5	-0.000214279				133.5	-0.00222	237	-0.0112	340.5	-9.27484e-05
133.583	-0.00168	237.167	-0.01051	340.75	-7.43376e-05				133.583	-0.0024	237.167	-0.01061	340.75	-0.000205577				133.583	-0.00221	237.167	-0.01124	340.75	-9.00147e-05
133.667	-0.00168	237.333	-0.01054	341	-7.27174e-05				133.667	-0.0024	237.333	-0.01064	341	-0.000197172				133.667	-0.00221	237.333	-0.01127	341	-8.74381e-05
133.75	-0.00168	237.5	-0.01057	341.25	-7.10744e-05				133.75	-0.00239	237.5	-0.01067	341.25	-0.000188872				133.75	-0.00221	237.5	-0.01131	341.25	-8.502e-05
133.833	-0.00168	237.667	-0.01059	341.5	-6.94086e-05				133.833	-0.00239	237.667	-0.0107	341.5	-0.000180873				133.833	-0.00221	237.667	-0.01134	341.5	-8.2762e-05
133.917	-0.00168	237.833	-0.01062	341.75	-6.79104e-05				133.917	-0.00238	237.833	-0.01073	341.75	-0.000173177				133.917	-0.0022	237.833	-0.01137	341.75	-8.06656e-05
134	-0.00168	238	-0.01065	342	-6.65798e-05				134	-0.00238	238	-0.01076	342	-0.000165595				134	-0.0022	238	-0.0114	342	-7.87323e-05
134.083	-0.00168	238.167	-0.01067	342.25	-6.54169e-05				134.083	-0.00237	238.167	-0.01079	342.25	-0.00015832				134.083	-0.0022	238.167	-0.01144	342.25	-7.69637e-05
134.167	-0.00168	238.333	-0.0107	342.5	-6.42326e-05				134.167	-0.00237	238.333	-0.01082	342.5	-0.000151357				134.167	-0.00219	238.333	-0.01147	342.5	-7.53614e-05
134.25	-0.00168	238.5	-0.01072	342.75	-6.32176e-05				134.25	-0.00236	238.5	-0.01084	342.75	-0.000144515				134.25	-0.00219	238.5	-0.0115	342.75	-7.37345e-05
134.333	-0.00168	238.667	-0.01075	343	-6.21827e-05				134.333	-0.00236	238.667	-0.01087	343	-0.000137989				134.333	-0.00219	238.667	-0.01153	343	-7.22753e-05
134.417	-0.00168	238.833	-0.01077	343.25	-6.13185e-05				134.417	-0.00235	238.833	-0.0109	343.25	-0.000131781				134.417	-0.00219	238.833	-0.01155	343.25	-7.09855e-05
134.5	-0.00168	239	-0.01079	343.5	-6.04361e-05				134.5	-0.00235	239	-0.01092	343.5	-0.000125895				134.5	-0.00218	239	-0.01158	343.5	-6.98664e-05
134.583	-0.00168	239.167	-0.01081	343.75	-5.97258e-05				134.583	-0.00234	239.167	-0.01095	343.75	-0.000120142				134.583	-0.00218	239.167	-0.01161	343.75	-6.87274e-05
134.667	-0.00168	239.333	-0.01084	344	-5.89988e-05				134.667	-0.00234	239.333	-0.01097	344	-0.000114905				134.667	-0.00218	239.333	-0.01164	344	-6.77608e-05
134.75	-0.00168	239.5	-0.01086	344.25	-5.84455e-05				134.75	-0.00233	239.5	-0.011	344.25	-0.000109804				134.75	-0.00217	239.5	-0.01166	344.25	-6.67757e-05
134.833	-0.00168	239.667	-0.01088	344.5	-5.78771e-05				134.833	-0.00233	239.667	-0.01102	344.5	-0.000105033				134.833	-0.00217	239.667	-0.01169	344.5	-6.59645e-05
134.917	-0.00168	239.833	-0.0109	344.75	-5.72933e-05				134.917	-0.00232	239.833	-0.01105	344.75	-0.000100594				134.917	-0.00217	239.833	-0.01171	344.75	-6.51364e-05
135	-0.00168	240	-0.01092	345	-5.66943e-05				135	-0.00232	240	-0.01107	345	-9.62978e-05				135	-0.00217	240	-0.01174	345	-6.42914e-05
135.083	-0.00168	240.167	-0.01093	345.25	-5.62706e-05				135.083	-0.00231	240.167	-0.01109	345.25	-9.23389e-05				135.083	-0.00216	240.167	-0.01176	345.25	-6.36218e-05
135.167	-0.00168	240.333	-0.01095	345.5	-5.58332e-05				135.167	-0.00231	240.333	-0.01111	345.5	-8.85278e-05				135.167	-0.00216	240.333	-0.01178	345.5	-6.29369e-05
135.25	-0.00168	240.5	-0.01097	345.75	-5.55726e-05				135.25	-0.0023	240.5	-0.01113	345.75	-8.48661e-05				135.25	-0.00216	240.5	-0.01181	345.75	-6.2429e-05
135.333	-0.00168	240.667	-0.01099	346	-5.52998e-05				135.333	-0.0023	240.667	-0.01115	346	-8.15475e-05				135.333	-0.00215	240.667	-0.01183	346	-6.19072e-05
135.417	-0.00168	240.833	-0.011	346.25	-5.50147e-05				135.417	-0.00229	240.833	-0.01117	346.25	-7.83829e-05				135.417	-0.00215	240.833	-0.01185	346.25	-6.13715e-05
135.5	-0.00168	241	-0.01102	346.5	-5.47175e-05				135.5	-0.00228	241	-0.01119	346.5	-7.53737e-05				135.5	-0.00215	241	-0.01187	346.5	-6.0822e-05
135.583	-0.00168	241.167	-0.01103	346.75	-5.44081e-05				135.583	-0.00228	241.167	-0.01121	346.75	-7.25216e-05				135.583	-0.00214	241.167	-0.01189	346.75	-6.02587e-05
135.667	-0.00168	241.333	-0.01105	347	-5.40866e-05				135.667	-0.00227	241.333	-0.01123	347	-7.00204e-05				135.667	-0.00214	241.333	-0.0119	347	-5.96815e-05
135.75	-0.00168	241.5	-0.01106	347.25	-5.37528e-05				135.75	-0.00227	241.5	-0.01124	347.25	-6.76808e-05				135.75	-0.00214	241.5	-0.01192	347.25	-5.92828e-05
135.833	-0.00168	241.667	-0.01107	347.5	-5.34068e-05				135.833	-0.00226	241.667	-0.01126	347.5	-6.55043e-05				135.833	-0.00213	241.667	-0.01194	347.5	-5.88718e-05
135.917	-0.00168	241.833	-0.01108	347.75	-5.30486e-05				135.917	-0.00226	241.833	-0.01127	347.75	-6.34926e-05				135.917	-0.00213	241.833	-0.01196	347.75	-5.84485e-05
136	-0.00168	242	-0.01109	348	-5.26783e-05				136	-0.00225	242	-0.01129	348	-6.1647e-05				136	-0.00213	242	-0.01197	348	-5.8013e-05
136.083	-0.00168	242.167	-0.0111	348.25	-5.22957e-05				136.083	-0.00225	242.167	-0.0113	348.25	-5.99693e-05				136.083	-0.00212	242.167	-0.01199	348.25	-5.7565e-05
136.167	-0.00168	242.333	-0.01111	348.5	-5.1901e-05				136.167	-0.00224	242.333	-0.01132	348.5	-5.84609e-05				136.167	-0.00212	242.333	-0.012	348.5	-5.71048e-05
136.25	-0.00168	242.5	-0.01112	348.75	-5.1494e-05				136.25	-0.00224	242.5	-0.01133	348.75	-5.71233e-05				136.25	-0.00212	242.5	-0.01201	348.75	-5.66323e-05
136.333	-0.00168	242.667	-0.01113	349	-5.10749e-05				136.333	-0.00223	242.667	-0.01134	349	-5.59581e-05				136.333	-0.00212	242.667	-0.01203	349	-5.61474e-05
136.417	-0.00168	242.833	-0.01114	349.25	-5.08341e-05				136.417	-0.00223	242.833	-0.01135	349.25	-5.47744e-05				136.417	-0.00211	242.833	-0.01204	349.25	-5.56503e-05
136.5	-0.00168	243	-0.01115	349.5	-5.05826e-05				136.5	-0.00222	243	-0.01136	349.5	-5.37647e-05				136.5	-0.00211	243	-0.01205	349.5	-5.51408e-05
136.583	-0.00168	243.167	-0.01115	349.75	-5.03204e-05				136.583	-0.00222	243.167	-0.01137	349.75	-5.29305e-05				136.583	-0.0021	243.167	-0.01206	349.75	-5.4619e-05
136.667	-0.00168	243.333	-0.01116	350	-5.00476e-05				136.667	-0.00221	243.333	-0.01138	350	-5.20808e-05				136.667	-0.0021	243.333	-0.01207	350	-5.40849e-05
136.75	-0.00168	243.5	-0.01116	350.25	-4.97641e-05				136.75	-0.0022	243.5	-0.01139	350.25	-5.14082e-05				136.75	-0.0021	243.5	-0.01208	350.25	-5.35385e-05
136.833	-0.00167	243.667	-0.01117	350.5	-4.947e-05				136.833	-0.0022	243.667	-0.0114	350.5	-5.07217e-05				136.833	-0.00209	243.667	-0.01208	350.5	-5.29797e-05
136.917	-0.00167	243.833	-0.01117	350.75	-4.91652e-05				136.917	-0.00219	243.833	-0.01141	350.75	-5.00214e-05				136.917	-0.00209	243.833	-0.01209	350.75	-5.26011e-05
137	-0.00167	244	-0.01117	351	-4.88497e-05				137	-0.00219	244	-0.01141	351	-4.94996e-05				137	-0.00209	244	-0.0121	351	-5.22117e-05
137.083	-0.00167	244.167	-0.01117	351.25	-4.85235e-05				137.083	-0.00218	244.167	-0.01142	351.25	-4.91579e-05				137.083	-0.00208	244.167	-0.0121	351.25	-5.18115e-05
137.167	-0.00167	244.333	-0.01118	351.5	-4.81867e-05				137.167	-0.00217	244.333	-0.01142	351.5	-4.88054e-05				137.167	-0.00208	244.333	-0.01211	351.5	-5.14005e-05
137.25	-0.00167	244.5	-0.01118	351.75	-4.78392e-05				137.25	-0.00217	244.5	-0.01143	351.75	-4.84421e-05				137.25	-0.00208	244.5	-0.01211	351.75	-5.11696e-05
137.333	-0.00167	244.667	-0.01118	352	-4.7481e-05				137.333	-0.00216	244.667	-0.01143	352	-4.80681e-05				137.333	-0.00207	244.667	-0.01212	352	-5.09264e-05
137.417	-0.00167	244.833	-0.01118	352.25	-4.71122e-05				137.417	-0.00216	244.833	-0.01144	352.25	-4.76833e-05				137.417	-0.00207	244.833	-0.01212	352.25	-5.06709e-05
137.5	-0.00167	245	-0.01117	352.5	-4.67326e-05				137.5	-0.00215	245	-0.01144	352.5	-4.72877e-05				137.5	-0.00207	245	-0.01212	352.5	-5.04031e-05
137.583	-0.00167	245.167	-0.01117	352.75	-4.6533e-05				137.583	-0.00214	245.167	-0.01144	352.75	-4.68814e-05				137.583	-0.00206	245.167	-0.01212	352.75	-5.01229e-05
137.667	-0.00167	245.333	-0.01117	353	-4.63242e-05				137.667	-0.00214	245.333	-0.01144	353	-4.64642e-05				137.667	-0.00206	245.333	-0.01212	353	-4.98305e-05
137.75	-0.00167	245.5	-0.01117	353.25	-4.61062e-05				137.75	-0.00213	245.5	-0.01144	353.25	-4.60363e-05				137.75	-0.00206	245.5	-0.01212	353.25	-4.95257e-05
137.833	-0.00167	245.667	-0.01116	353.5	-4.58791e-05				137.833	-0.00213	245.667	-0.01144	353.5	-4.55977e-05				137.833	-0.00205	245.667	-0.01212	353.5	-4.92086e-05
137.917	-0.00166	245.833	-0.01116	353.75	-4.56429e-05				137.917	-0.00212	245.833	-0.01144	353.75	-4.51482e-05				137.917	-0.00205	245.833	-0.01212	353.75	-4.88793e-05
138	-0.00166	246	-0.01115	354	-4.53975e-05				138	-0.00211	246	-0.01144	354	-4.4688e-05				138	-0.00205	246	-0.01212	354	-4.873e-05
138.083	-0.00166	246.167	-0.01115	354.25	-4.5143e-05				138.083	-0.00211	246.167	-0.01144	354.25	-4.44094e-05				138.083	-0.00204	246.167	-0.01211	354.25	-4.85699e-05
138.167	-0.00166	246.333	-0.01114	354.5	-4.48793e-05				138.167	-0.0021	246.333	-0.01144	354.5	-4.41215e-05				138.167	-0.00204	246.333	-0.01211	354.5	-4.8399e-05
138.25	-0.00166	246.5	-0.01113	354.75	-4.46065e-05				138.25	-0.00209	246.5	-0.01143	354.75	-4.38245e-05				138.25	-0.00204	246.5	-0.0121	354.75	-4.82174e-05
138.333	-0.00166	246.667	-0.01112	355	-4.43245e-05				138.333	-0.00209	246.667	-0.01143	355	-4.35182e-05				138.333	-0.00203	246.667	-0.0121	355	-4.8025e-05
138.417	-0.00166	246.833	-0.01112	355.25	-4.40334e-05				138.417	-0.00208	246.833	-0.01143	355.25	-4.32026e-05				138.417	-0.00203	246.833	-0.01209	355.25	-4.78218e-05
138.5	-0.00166	247	-0.01111	355.5	-4.37332e-05				138.5	-0.00208	247	-0.01142	355.5	-4.28779e-05				138.5	-0.00202	247	-0.01208	355.5	-4.76079e-05
138.583	-0.00166	247.167	-0.0111	355.75	-4.34238e-05				138.583	-0.00207	247.167	-0.01141	355.75	-4.25439e-05				138.583	-0.00202	247.167	-0.01208	355.75	-4.73831e-05
138.667	-0.00166	247.333	-0.01109	356	-4.32957e-05				138.667	-0.00206	247.333	-0.01141	356	-4.22006e-05				138.667	-0.00202	247.333	-0.01207	356	-4.71476e-05
138.75	-0.00165	247.5	-0.01107	356.25	-4.31601e-05				138.75	-0.00206	247.5	-0.0114	356.25	-4.18481e-05				138.75	-0.00201	247.5	-0.01206	356.25	-4.69014e-05
138.833	-0.00165	247.667	-0.01106	356.5	-4.30168e-05				138.833	-0.00205	247.667	-0.01139	356.5	-4.14864e-05				138.833	-0.00201	247.667	-0.01205	356.5	-4.66443e-05
138.917	-0.00165	247.833	-0.01105	356.75	-4.28659e-05				138.917	-0.00205	247.833	-0.01139	356.75	-4.11155e-05				138.917	-0.00201	247.833	-0.01204	356.75	-4.63765e-05
139	-0.00165	248	-0.01104	357	-4.27074e-05				139	-0.00204	248	-0.01138	357	-4.07353e-05				139	-0.002	248	-0.01203	357	-4.60979e-05
139.083	-0.00165	248.167	-0.01102	357.25	-4.25413e-05				139.083	-0.00204	248.167	-0.01137	357.25	-4.03459e-05				139.083	-0.002	248.167	-0.01202	357.25	-4.58085e-05
139.167	-0.00165	248.333	-0.01101	357.5	-4.23675e-05				139.167	-0.00203	248.333	-0.01136	357.5	-3.99472e-05				139.167	-0.002	248.333	-0.012	357.5	-4.57008e-05
139.25	-0.00165	248.5	-0.011	357.75	-4.21862e-05				139.25	-0.00202	248.5	-0.01135	357.75	-3.97317e-05				139.25	-0.00199	248.5	-0.01199	357.75	-4.55838e-05
139.333	-0.00165	248.667	-0.01098	358	-4.19972e-05				139.333	-0.00202	248.667	-0.01134	358	-3.95085e-05				139.333	-0.00199	248.667	-0.01198	358	-4.54576e-05
139.417	-0.00165	248.833	-0.01097	358.25	-4.19895e-05				139.417	-0.00201	248.833	-0.01132	358.25	-3.92776e-05				139.417	-0.00199	248.833	-0.01196	358.25	-4.53221e-05
139.5	-0.00164	249	-0.01095	358.5	-4.19728e-05				139.5	-0.00201	249	-0.01131	358.5	-3.90391e-05				139.5	-0.00198	249	-0.01195	358.5	-4.51775e-05
139.583	-0.00164	249.167	-0.01093	358.75	-4.19469e-05				139.583	-0.002	249.167	-0.0113	358.75	-3.87928e-05				139.583	-0.00198	249.167	-0.01193	358.75	-4.50235e-05
139.667	-0.00164	249.333	-0.01091	359	-4.19118e-05				139.667	-0.00199	249.333	-0.01128	359	-3.85388e-05				139.667	-0.00197	249.333	-0.01191	359	-4.48604e-05
139.75	-0.00164	249.5	-0.0109	359.25	-4.18676e-05				139.75	-0.00199	249.5	-0.01127	359.25	-3.82772e-05				139.75	-0.00197	249.5	-0.0119	359.25	-4.4688e-05
139.833	-0.00164	249.667	-0.01088	359.5	-4.18143e-05				139.833	-0.00198	249.667	-0.01126	359.5	-3.80078e-05				139.833	-0.00197	249.667	-0.01188	359.5	-4.45064e-05
139.917	-0.00164	249.833	-0.01086	359.75	-4.17518e-05				139.917	-0.00198	249.833	-0.01124	359.75	-3.77307e-05				139.917	-0.00196	249.833	-0.01186	359.75	-4.43155e-05
140	-0.00164	250	-0.01084	360	-4.16802e-05				140	-0.00197	250	-0.01122	360	-3.7446e-05				140	-0.00196	250	-0.01184	360	-4.43063e-05
140.083	-0.00163	250.167	-0.01082	360.25	-4.15994e-05				140.083	-0.00196	250.167	-0.01121	360.25	-3.73444e-05				140.083	-0.00195	250.167	-0.01182	360.25	-4.42862e-05
140.167	-0.00163	250.333	-0.0108	360.5	-4.15095e-05				140.167	-0.00196	250.333	-0.01119	360.5	-3.72336e-05				140.167	-0.00195	250.333	-0.0118	360.5	-4.42555e-05
140.25	-0.00163	250.5	-0.01078	360.75	-4.14104e-05				140.25	-0.00195	250.5	-0.01117	360.75	-3.71135e-05				140.25	-0.00195	250.5	-0.01178	360.75	-4.42139e-05
140.333	-0.00163	250.667	-0.01076	361	-4.13022e-05				140.333	-0.00195	250.667	-0.01116	361	-3.69842e-05				140.333	-0.00194	250.667	-0.01176	361	-4.4354e-05
140.417	-0.00163	250.833	-0.01073	361.25	-4.11848e-05				140.417	-0.00194	250.833	-0.01114	361.25	-3.70381e-05				140.417	-0.00194	250.833	-0.01174	361.25	-4.44848e-05
140.5	-0.00163	251	-0.01071	361.5	-4.10583e-05				140.5	-0.00193	251	-0.01112	361.5	-3.70843e-05				140.5	-0.00193	251	-0.01171	361.5	-4.46064e-05
140.583	-0.00163	251.167	-0.01069	361.75	-4.09227e-05				140.583	-0.00193	251.167	-0.0111	361.75	-3.71227e-05				140.583	-0.00193	251.167	-0.01169	361.75	-4.47188e-05
140.667	-0.00162	251.333	-0.01066	362	-4.07779e-05				140.667	-0.00192	251.333	-0.01108	362	-3.71535e-05				140.667	-0.00193	251.333	-0.01167	362	-4.48219e-05
140.75	-0.00162	251.5	-0.01064	362.25	-4.06239e-05				140.75	-0.00192	251.5	-0.01106	362.25	-3.71766e-05				140.75	-0.00192	251.5	-0.01164	362.25	-4.49158e-05
140.833	-0.00162	251.667	-0.01061	362.5	-4.04609e-05				140.833	-0.00191	251.667	-0.01104	362.5	-3.7192e-05				140.833	-0.00192	251.667	-0.01162	362.5	-4.50004e-05
140.917	-0.00162	251.833	-0.01059	362.75	-4.02886e-05				140.917	-0.0019	251.833	-0.01102	362.75	-3.71997e-05				140.917	-0.00191	251.833	-0.01159	362.75	-4.50759e-05
141	-0.00162	252	-0.01056	363	-4.02978e-05				141	-0.0019	252	-0.011	363	-3.71997e-05				141	-0.00191	252	-0.01157	363	-4.5142e-05
141.083	-0.00162	252.167	-0.01054	363.25	-4.02993e-05				141.083	-0.00189	252.167	-0.01097	363.25	-3.7192e-05				141.083	-0.0019	252.167	-0.01154	363.25	-4.5199e-05
141.167	-0.00161	252.333	-0.01051	363.5	-4.02932e-05				141.167	-0.00188	252.333	-0.01095	363.5	-3.71766e-05				141.167	-0.0019	252.333	-0.01151	363.5	-4.52467e-05
141.25	-0.00161	252.5	-0.01049	363.75	-4.02795e-05				141.25	-0.00188	252.5	-0.01093	363.75	-3.71535e-05				141.25	-0.0019	252.5	-0.01148	363.75	-4.52852e-05
141.333	-0.00161	252.667	-0.01046	364	-4.02581e-05				141.333	-0.00187	252.667	-0.01091	364	-3.71227e-05				141.333	-0.00189	252.667	-0.01146	364	-4.53144e-05
141.417	-0.00161	252.833	-0.01043	364.25	-4.02292e-05				141.417	-0.00187	252.833	-0.01088	364.25	-3.70843e-05				141.417	-0.00189	252.833	-0.01143	364.25	-4.53344e-05
141.5	-0.00161	253	-0.0104	364.5	-4.01926e-05				141.5	-0.00186	253	-0.01086	364.5	-3.70381e-05				141.5	-0.00188	253	-0.0114	364.5	-4.53452e-05
141.583	-0.0016	253.167	-0.01037	364.75	-4.01484e-05				141.583	-0.00185	253.167	-0.01083	364.75	-3.69842e-05				141.583	-0.00188	253.167	-0.01137	364.75	-4.53468e-05
141.667	-0.0016	253.333	-0.01035	365	-4.00966e-05				141.667	-0.00185	253.333	-0.01081	365	-3.69226e-05				141.667	-0.00187	253.333	-0.01134	365	-4.53391e-05
141.75	-0.0016	253.5	-0.01032	365.25	-4.00372e-05				141.75	-0.00184	253.5	-0.01078	365.25	-3.68534e-05				141.75	-0.00187	253.5	-0.01131	365.25	-4.53221e-05
141.833	-0.0016	253.667	-0.01029	365.5	-3.99701e-05				141.833	-0.00183	253.667	-0.01076	365.5	-3.67764e-05				141.833	-0.00187	253.667	-0.01128	365.5	-4.5296e-05
141.917	-0.0016	253.833	-0.01026	365.75	-3.98954e-05				141.917	-0.00183	253.833	-0.01073	365.75	-3.66918e-05				141.917	-0.00186	253.833	-0.01125	365.75	-4.52606e-05
142	-0.0016	254	-0.01023	366	-3.98131e-05				142	-0.00182	254	-0.0107	366	-3.65994e-05				142	-0.00186	254	-0.01121	366	-4.52159e-05
142.083	-0.00159	254.167	-0.0102	366.25	-3.97232e-05				142.083	-0.00182	254.167	-0.01068	366.25	-3.64994e-05				142.083	-0.00185	254.167	-0.01118	366.25	-4.51621e-05
142.167	-0.00159	254.333	-0.01017	366.5	-3.96256e-05				142.167	-0.00181	254.333	-0.01065	366.5	-3.63916e-05				142.167	-0.00185	254.333	-0.01115	366.5	-4.5099e-05
142.25	-0.00159	254.5	-0.01013	366.75	-3.97095e-05				142.25	-0.00181	254.5	-0.01062	366.75	-3.62762e-05				142.25	-0.00184	254.5	-0.01112	366.75	-4.50266e-05
142.333	-0.00159	254.667	-0.0101	367	-3.97842e-05				142.333	-0.0018	254.667	-0.0106	367	-3.6153e-05				142.333	-0.00184	254.667	-0.01108	367	-4.4945e-05
142.417	-0.00159	254.833	-0.01007	367.25	-3.98497e-05				142.417	-0.00179	254.833	-0.01057	367.25	-3.60222e-05				142.417	-0.00184	254.833	-0.01105	367.25	-4.48542e-05
142.5	-0.00158	255	-0.01004	367.5	-3.99061e-05				142.5	-0.00179	255	-0.01054	367.5	-3.58837e-05				142.5	-0.00183	255	-0.01101	367.5	-4.47542e-05
142.583	-0.00158	255.167	-0.01001	367.75	-3.99533e-05				142.583	-0.00178	255.167	-0.01051	367.75	-3.57375e-05				142.583	-0.00183	255.167	-0.01098	367.75	-4.46449e-05
142.667	-0.00158	255.333	-0.00997	368	-3.99914e-05				142.667	-0.00178	255.333	-0.01048	368	-3.55835e-05				142.667	-0.00182	255.333	-0.01094	368	-4.45264e-05
142.75	-0.00158	255.5	-0.00994	368.25	-4.00204e-05				142.75	-0.00177	255.5	-0.01046	368.25	-3.54219e-05				142.75	-0.00182	255.5	-0.01091	368.25	-4.4591e-05
142.833	-0.00157	255.667	-0.0099	368.5	-4.00402e-05				142.833	-0.00177	255.667	-0.01043	368.5	-3.5445e-05				142.833	-0.00181	255.667	-0.01087	368.5	-4.4648e-05
142.917	-0.00157	255.833	-0.00987	368.75	-4.00509e-05				142.917	-0.00176	255.833	-0.0104	368.75	-3.54619e-05				142.917	-0.00181	255.833	-0.01084	368.75	-4.46972e-05
143	-0.00157	256	-0.00984	369	-4.00524e-05				143	-0.00175	256	-0.01037	369	-3.54727e-05				143	-0.00181	256	-0.0108	369	-4.47388e-05
143.083	-0.00157	256.167	-0.0098	369.25	-4.00524e-05				143.083	-0.00175	256.167	-0.01034	369.25	-3.54727e-05				143.083	-0.0018	256.167	-0.01077	369.25	-4.47388e-05
143.167	-0.00157	256.333	-0.00977	369.5	-4.00524e-05				143.167	-0.00174	256.333	-0.01031	369.5	-3.54727e-05				143.167	-0.0018	256.333	-0.01073	369.5	-4.47388e-05
143.25	-0.00156	256.5	-0.00973	369.75	-4.00524e-05				143.25	-0.00174	256.5	-0.01028	369.75	-3.54727e-05				143.25	-0.00179	256.5	-0.01069	369.75	-4.47388e-05
143.333	-0.00156	256.667	-0.0097	370	-4.00524e-05				143.333	-0.00173	256.667	-0.01025	370	-3.54727e-05				143.333	-0.00179	256.667	-0.01066	370	-4.47388e-05
143.417	-0.00156	256.833	-0.00966	370.25	-4.00524e-05				143.417	-0.00172	256.833	-0.01022	370.25	-3.54727e-05				143.417	-0.00178	256.833	-0.01062	370.25	-4.47388e-05
143.5	-0.00156	257	-0.00963	370.5	-4.00524e-05				143.5	-0.00172	257	-0.01019	370.5	-3.54727e-05				143.5	-0.00178	257	-0.01058	370.5	-4.47388e-05
143.583	-0.00155	257.167	-0.00959	370.75	-4.00524e-05				143.583	-0.00171	257.167	-0.01016	370.75	-3.54727e-05				143.583	-0.00178	257.167	-0.01054	370.75	-4.47388e-05
143.667	-0.00155	257.333	-0.00955	371	-4.00524e-05				143.667	-0.00171	257.333	-0.01013	371	-3.54727e-05				143.667	-0.00177	257.333	-0.0105	371	-4.47388e-05
143.75	-0.00155	257.5	-0.00952	371.25	-4.00524e-05				143.75	-0.0017	257.5	-0.0101	371.25	-3.54727e-05				143.75	-0.00177	257.5	-0.01047	371.25	-4.47388e-05
143.833	-0.00155	257.667	-0.00948	371.5	-4.00524e-05				143.833	-0.00169	257.667	-0.01007	371.5	-3.54727e-05				143.833	-0.00176	257.667	-0.01043	371.5	-4.47388e-05
143.917	-0.00155	257.833	-0.00944	371.75	-4.00524e-05				143.917	-0.00169	257.833	-0.01004	371.75	-3.54727e-05				143.917	-0.00176	257.833	-0.01039	371.75	-4.47388e-05
144	-0.00154	258	-0.00941	372	-4.00524e-05				144	-0.00168	258	-0.01001	372	-3.54727e-05				144	-0.00175	258	-0.01035	372	-4.47388e-05
144.083	-0.00154	258.167	-0.00937	372.25	-4.00524e-05				144.083	-0.00168	258.167	-0.00997	372.25	-3.54727e-05				144.083	-0.00175	258.167	-0.01031	372.25	-4.47388e-05
144.167	-0.00154	258.333	-0.00933	372.5	-4.00524e-05				144.167	-0.00167	258.333	-0.00994	372.5	-3.54727e-05				144.167	-0.00174	258.333	-0.01027	372.5	-4.47388e-05
144.25	-0.00153	258.5	-0.00929	372.75	-4.00524e-05				144.25	-0.00167	258.5	-0.00991	372.75	-3.54727e-05				144.25	-0.00174	258.5	-0.01023	372.75	-4.47388e-05
144.333	-0.00153	258.667	-0.00925	373	-4.00524e-05				144.333	-0.00166	258.667	-0.00988	373	-3.54727e-05				144.333	-0.00174	258.667	-0.01019	373	-4.47388e-05
144.417	-0.00153	258.833	-0.00922	373.25	-4.00524e-05				144.417	-0.00166	258.833	-0.00985	373.25	-3.54727e-05				144.417	-0.00173	258.833	-0.01015	373.25	-4.47388e-05
144.5	-0.00153	259	-0.00918	373.5	-4.00524e-05				144.5	-0.00165	259	-0.00982	373.5	-3.54727e-05				144.5	-0.00173	259	-0.0101	373.5	-4.47388e-05
144.583	-0.00153	259.167	-0.00914	373.75	-4.00524e-05				144.583	-0.00165	259.167	-0.00979	373.75	-3.54727e-05				144.583	-0.00172	259.167	-0.01006	373.75	-4.47388e-05
144.667	-0.00152	259.333	-0.0091	374	-4.00524e-05				144.667	-0.00164	259.333	-0.00975	374	-3.54727e-05				144.667	-0.00172	259.333	-0.01002	374	-4.47388e-05
144.75	-0.00152	259.5	-0.00906	374.25	-4.00524e-05				144.75	-0.00163	259.5	-0.00972	374.25	-3.54727e-05				144.75	-0.00172	259.5	-0.00998	374.25	-4.47388e-05
144.833	-0.00152	259.667	-0.00902	374.5	-4.00524e-05				144.833	-0.00163	259.667	-0.00969	374.5	-3.54727e-05				144.833	-0.00171	259.667	-0.00994	374.5	-4.47388e-05
144.917	-0.00152	259.833	-0.00898	374.75	-4.00524e-05				144.917	-0.00162	259.833	-0.00966	374.75	-3.54727e-05				144.917	-0.00171	259.833	-0.0099	374.75	-4.47388e-05
145	-0.00151	260	-0.00894	375	-4.00524e-05				145	-0.00162	260	-0.00963	375	-3.54727e-05				145	-0.0017	260	-0.00985	375	-4.47388e-05
145.083	-0.00151	260.167	-0.0089	375.25	-4.00524e-05				145.083	-0.00161	260.167	-0.00959	375.25	-3.54727e-05				145.083	-0.0017	260.167	-0.00981	375.25	-4.47388e-05
145.167	-0.00151	260.333	-0.00886	375.5	-4.00524e-05				145.167	-0.00161	260.333	-0.00956	375.5	-3.54727e-05				145.167	-0.0017	260.333	-0.00977	375.5	-4.47388e-05
145.25	-0.00151	260.5	-0.00882	375.75	-4.00524e-05				145.25	-0.0016	260.5	-0.00953	375.75	-3.54727e-05				145.25	-0.00169	260.5	-0.00972	375.75	-4.47388e-05
145.333	-0.00151	260.667	-0.00878	376	-4.00524e-05				145.333	-0.0016	260.667	-0.0095	376	-3.54727e-05				145.333	-0.00169	260.667	-0.00968	376	-4.47388e-05
145.417	-0.0015	260.833	-0.00874	376.25	-4.00524e-05				145.417	-0.00159	260.833	-0.00946	376.25	-3.54727e-05				145.417	-0.00168	260.833	-0.00964	376.25	-4.47388e-05
145.5	-0.0015	261	-0.0087	376.5	-4.00524e-05				145.5	-0.00159	261	-0.00943	376.5	-3.54727e-05				145.5	-0.00168	261	-0.0096	376.5	-4.47388e-05
145.583	-0.0015	261.167	-0.00866	376.75	-4.00524e-05				145.583	-0.00158	261.167	-0.0094	376.75	-3.54727e-05				145.583	-0.00168	261.167	-0.00955	376.75	-4.47388e-05
145.667	-0.0015	261.333	-0.00862	377	-4.00524e-05				145.667	-0.00158	261.333	-0.00936	377	-3.54727e-05				145.667	-0.00167	261.333	-0.00951	377	-4.47388e-05
145.75	-0.00149	261.5	-0.00858	377.25	-4.00524e-05				145.75	-0.00157	261.5	-0.00933	377.25	-3.54727e-05				145.75	-0.00167	261.5	-0.00946	377.25	-4.47388e-05
145.833	-0.00149	261.667	-0.00854	377.5	-4.00524e-05				145.833	-0.00157	261.667	-0.0093	377.5	-3.54727e-05				145.833	-0.00167	261.667	-0.00942	377.5	-4.47388e-05
145.917	-0.00149	261.833	-0.0085	377.75	-4.00524e-05				145.917	-0.00157	261.833	-0.00927	377.75	-3.54727e-05				145.917	-0.00166	261.833	-0.00938	377.75	-4.47388e-05
146	-0.00149	262	-0.00846	378	-4.00524e-05				146	-0.00156	262	-0.00923	378	-3.54727e-05				146	-0.00166	262	-0.00933	378	-4.47388e-05
146.083	-0.00149	262.167	-0.00842	378.25	-4.00524e-05				146.083	-0.00156	262.167	-0.0092	378.25	-3.54727e-05				146.083	-0.00165	262.167	-0.00929	378.25	-4.47388e-05
146.167	-0.00148	262.333	-0.00837	378.5	-4.00524e-05				146.167	-0.00155	262.333	-0.00917	378.5	-3.54727e-05				146.167	-0.00165	262.333	-0.00925	378.5	-4.47388e-05
146.25	-0.00148	262.5	-0.00833	378.75	-4.00524e-05				146.25	-0.00155	262.5	-0.00913	378.75	-3.54727e-05				146.25	-0.00165	262.5	-0.0092	378.75	-4.47388e-05
146.333	-0.00148	262.667	-0.00829	379	-4.00524e-05				146.333	-0.00155	262.667	-0.0091	379	-3.54727e-05				146.333	-0.00164	262.667	-0.00916	379	-4.47388e-05
146.417	-0.00148	262.833	-0.00825	379.25	-4.00524e-05				146.417	-0.00154	262.833	-0.00907	379.25	-3.54727e-05				146.417	-0.00164	262.833	-0.00911	379.25	-4.47388e-05
146.5	-0.00148	263	-0.00821	379.5	-4.00524e-05				146.5	-0.00154	263	-0.00903	379.5	-3.54727e-05				146.5	-0.00164	263	-0.00907	379.5	-4.47388e-05
146.583	-0.00147	263.167	-0.00817	379.75	-4.00524e-05				146.583	-0.00153	263.167	-0.009	379.75	-3.54727e-05				146.583	-0.00163	263.167	-0.00902	379.75	-4.47388e-05
146.667	-0.00147	263.333	-0.00813	380	-4.00524e-05				146.667	-0.00153	263.333	-0.00897	380	-3.54727e-05				146.667	-0.00163	263.333	-0.00898	380	-4.47388e-05
146.75	-0.00147	263.5	-0.00809	380.25	-4.00524e-05				146.75	-0.00152	263.5	-0.00893	380.25	-3.54727e-05				146.75	-0.00162	263.5	-0.00894	380.25	-4.47388e-05
146.833	-0.00147	263.667	-0.00804	380.5	-4.00524e-05				146.833	-0.00152	263.667	-0.0089	380.5	-3.54727e-05				146.833	-0.00162	263.667	-0.00889	380.5	-4.47388e-05
146.917	-0.00147	263.833	-0.008	380.75	-4.00524e-05				146.917	-0.00152	263.833	-0.00887	380.75	-3.54727e-05				146.917	-0.00162	263.833	-0.00885	380.75	-4.47388e-05
147	-0.00146	264	-0.00796	381	-4.00524e-05				147	-0.00151	264	-0.00883	381	-3.54727e-05				147	-0.00161	264	-0.0088	381	-4.47388e-05
147.083	-0.00146	264.167	-0.00792	381.25	-4.00524e-05				147.083	-0.00151	264.167	-0.0088	381.25	-3.54727e-05				147.083	-0.00161	264.167	-0.00876	381.25	-4.47388e-05
147.167	-0.00146	264.333	-0.00788	381.5	-4.00524e-05				147.167	-0.00151	264.333	-0.00876	381.5	-3.54727e-05				147.167	-0.00161	264.333	-0.00871	381.5	-4.47388e-05
147.25	-0.00146	264.5	-0.00784	381.75	-4.00524e-05				147.25	-0.0015	264.5	-0.00873	381.75	-3.54727e-05				147.25	-0.0016	264.5	-0.00867	381.75	-4.47388e-05
147.333	-0.00146	264.667	-0.0078	382	-4.00524e-05				147.333	-0.0015	264.667	-0.0087	382	-3.54727e-05				147.333	-0.0016	264.667	-0.00863	382	-4.47388e-05
147.417	-0.00145	264.833	-0.00776	382.25	-4.00524e-05				147.417	-0.00149	264.833	-0.00866	382.25	-3.54727e-05				147.417	-0.0016	264.833	-0.00858	382.25	-4.47388e-05
147.5	-0.00145	265	-0.00772	382.5	-4.00524e-05				147.5	-0.00149	265	-0.00863	382.5	-3.54727e-05				147.5	-0.00159	265	-0.00854	382.5	-4.47388e-05
147.583	-0.00145	265.167	-0.00768	382.75	-4.00524e-05				147.583	-0.00149	265.167	-0.0086	382.75	-3.54727e-05				147.583	-0.00159	265.167	-0.00849	382.75	-4.47388e-05
147.667	-0.00145	265.333	-0.00764	383	-4.00524e-05				147.667	-0.00148	265.333	-0.00856	383	-3.54727e-05				147.667	-0.00159	265.333	-0.00845	383	-4.47388e-05
147.75	-0.00145	265.5	-0.00759	383.25	-4.00524e-05				147.75	-0.00148	265.5	-0.00853	383.25	-3.54727e-05				147.75	-0.00159	265.5	-0.0084	383.25	-4.47388e-05
147.833	-0.00145	265.667	-0.00755	383.5	-4.00524e-05				147.833	-0.00148	265.667	-0.0085	383.5	-3.54727e-05				147.833	-0.00158	265.667	-0.00836	383.5	-4.47388e-05
147.917	-0.00144	265.833	-0.00751	383.75	-4.00524e-05				147.917	-0.00148	265.833	-0.00846	383.75	-3.54727e-05				147.917	-0.00158	265.833	-0.00831	383.75	-4.47388e-05
148	-0.00144	266	-0.00747	384	-4.00524e-05				148	-0.00147	266	-0.00843	384	-3.54727e-05				148	-0.00158	266	-0.00827	384	-4.47388e-05
148.083	-0.00144	266.167	-0.00743	384.25	-4.00524e-05				148.083	-0.00147	266.167	-0.0084	384.25	-3.54727e-05				148.083	-0.00157	266.167	-0.00823	384.25	-4.47388e-05
148.167	-0.00144	266.333	-0.00739	384.5	-4.00524e-05				148.167	-0.00146	266.333	-0.00836	384.5	-3.54727e-05				148.167	-0.00157	266.333	-0.00818	384.5	-4.47388e-05
148.25	-0.00144	266.5	-0.00735	384.75	-4.00524e-05				148.25	-0.00146	266.5	-0.00833	384.75	-3.54727e-05				148.25	-0.00157	266.5	-0.00814	384.75	-4.47388e-05
148.333	-0.00144	266.667	-0.00731	385	-4.00524e-05				148.333	-0.00146	266.667	-0.0083	385	-3.54727e-05				148.333	-0.00156	266.667	-0.0081	385	-4.47388e-05
148.417	-0.00144	266.833	-0.00727	385.25	-4.00524e-05				148.417	-0.00145	266.833	-0.00827	385.25	-3.54727e-05				148.417	-0.00156	266.833	-0.00805	385.25	-4.47388e-05
148.5	-0.00143	267	-0.00723	385.5	-4.00524e-05				148.5	-0.00145	267	-0.00823	385.5	-3.54727e-05				148.5	-0.00156	267	-0.00801	385.5	-4.47388e-05
148.583	-0.00143	267.167	-0.00719	385.75	-4.00524e-05				148.583	-0.00145	267.167	-0.0082	385.75	-3.54727e-05				148.583	-0.00155	267.167	-0.00797	385.75	-4.47388e-05
148.667	-0.00143	267.333	-0.00716	386	-4.00524e-05				148.667	-0.00145	267.333	-0.00817	386	-3.54727e-05				148.667	-0.00155	267.333	-0.00792	386	-4.47388e-05
148.75	-0.00143	267.5	-0.00712	386.25	-4.00524e-05				148.75	-0.00144	267.5	-0.00813	386.25	-3.54727e-05				148.75	-0.00155	267.5	-0.00788	386.25	-4.47388e-05
148.833	-0.00143	267.667	-0.00708	386.5	-4.00524e-05				148.833	-0.00144	267.667	-0.0081	386.5	-3.54727e-05				148.833	-0.00155	267.667	-0.00784	386.5	-4.47388e-05
148.917	-0.00142	267.833	-0.00704	386.75	-4.00524e-05				148.917	-0.00144	267.833	-0.00807	386.75	-3.54727e-05				148.917	-0.00154	267.833	-0.0078	386.75	-4.47388e-05
149	-0.00142	268	-0.007	387	-4.00524e-05				149	-0.00144	268	-0.00804	387	-3.54727e-05				149	-0.00154	268	-0.00775	387	-4.47388e-05
149.083	-0.00142	268.167	-0.00696	387.25	-4.00524e-05				149.083	-0.00143	268.167	-0.008	387.25	-3.54727e-05				149.083	-0.00154	268.167	-0.00771	387.25	-4.47388e-05
149.167	-0.00142	268.333	-0.00693	387.5	-4.00524e-05				149.167	-0.00143	268.333	-0.00797	387.5	-3.54727e-05				149.167	-0.00154	268.333	-0.00767	387.5	-4.47388e-05
149.25	-0.00142	268.5	-0.00689	387.75	-4.00524e-05				149.25	-0.00143	268.5	-0.00794	387.75	-3.54727e-05				149.25	-0.00153	268.5	-0.00763	387.75	-4.47388e-05
149.333	-0.00142	268.667	-0.00685	388	-4.00524e-05				149.333	-0.00142	268.667	-0.00791	388	-3.54727e-05				149.333	-0.00153	268.667	-0.00759	388	-4.47388e-05
149.417	-0.00142	268.833	-0.00681	388.25	-4.00524e-05				149.417	-0.00142	268.833	-0.00788	388.25	-3.54727e-05				149.417	-0.00153	268.833	-0.00755	388.25	-4.47388e-05
149.5	-0.00141	269	-0.00678	388.5	-4.00524e-05				149.5	-0.00142	269	-0.00784	388.5	-3.54727e-05				149.5	-0.00153	269	-0.00751	388.5	-4.47388e-05
149.583	-0.00141	269.167	-0.00674	388.75	-4.00524e-05				149.583	-0.00142	269.167	-0.00781	388.75	-3.54727e-05				149.583	-0.00152	269.167	-0.00747	388.75	-4.47388e-05
149.667	-0.00141	269.333	-0.0067	389	-4.00524e-05				149.667	-0.00141	269.333	-0.00778	389	-3.54727e-05				149.667	-0.00152	269.333	-0.00743	389	-4.47388e-05
149.75	-0.00141	269.5	-0.00667	389.25	-4.00524e-05				149.75	-0.00141	269.5	-0.00775	389.25	-3.54727e-05				149.75	-0.00152	269.5	-0.00738	389.25	-4.47388e-05
149.833	-0.00141	269.667	-0.00663	389.5	-4.00524e-05				149.833	-0.00141	269.667	-0.00772	389.5	-3.54727e-05				149.833	-0.00151	269.667	-0.00734	389.5	-4.47388e-05
149.917	-0.00141	269.833	-0.0066	389.75	-4.00524e-05				149.917	-0.00141	269.833	-0.00769	389.75	-3.54727e-05				149.917	-0.00151	269.833	-0.0073	389.75	-4.47388e-05
150	-0.00141	270	-0.00656	390	-4.00524e-05				150	-0.0014	270	-0.00766	390	-3.54727e-05				150	-0.00151	270	-0.00726	390	-4.47388e-05
150.083	-0.00141	270.167	-0.00652	390.25	-4.00524e-05				150.083	-0.0014	270.167	-0.00763	390.25	-3.54727e-05				150.083	-0.00151	270.167	-0.00722	390.25	-4.47388e-05
150.167	-0.0014	270.333	-0.00649	390.5	-4.00524e-05				150.167	-0.0014	270.333	-0.0076	390.5	-3.54727e-05				150.167	-0.0015	270.333	-0.00718	390.5	-4.47388e-05
150.25	-0.0014	270.5	-0.00646	390.75	-4.00524e-05				150.25	-0.0014	270.5	-0.00757	390.75	-3.54727e-05				150.25	-0.0015	270.5	-0.00715	390.75	-4.47388e-05
150.333	-0.0014	270.667	-0.00642	391	-4.00524e-05				150.333	-0.00139	270.667	-0.00754	391	-3.54727e-05				150.333	-0.0015	270.667	-0.00711	391	-4.47388e-05
150.417	-0.0014	270.833	-0.00639	391.25	-4.00524e-05				150.417	-0.00139	270.833	-0.00751	391.25	-3.54727e-05				150.417	-0.0015	270.833	-0.00707	391.25	-4.47388e-05
150.5	-0.0014	271	-0.00635	391.5	-4.00524e-05				150.5	-0.00139	271	-0.00748	391.5	-3.54727e-05				150.5	-0.0015	271	-0.00703	391.5	-4.47388e-05
150.583	-0.0014	271.167	-0.00632	391.75	-4.00524e-05				150.583	-0.00139	271.167	-0.00745	391.75	-3.54727e-05				150.583	-0.00149	271.167	-0.00699	391.75	-4.47388e-05
150.667	-0.0014	271.333	-0.00629	392	-4.00524e-05				150.667	-0.00139	271.333	-0.00742	392	-3.54727e-05				150.667	-0.00149	271.333	-0.00696	392	-4.47388e-05
150.75	-0.00139	271.5	-0.00626	392.25	-4.00524e-05				150.75	-0.00138	271.5	-0.00739	392.25	-3.54727e-05				150.75	-0.00149	271.5	-0.00692	392.25	-4.47388e-05
150.833	-0.00139	271.667	-0.00622	392.5	-4.00524e-05				150.833	-0.00138	271.667	-0.00736	392.5	-3.54727e-05				150.833	-0.00149	271.667	-0.00688	392.5	-4.47388e-05
150.917	-0.00139	271.833	-0.00619	392.75	-4.00524e-05				150.917	-0.00138	271.833	-0.00734	392.75	-3.54727e-05				150.917	-0.00148	271.833	-0.00685	392.75	-4.47388e-05
151	-0.00139	272	-0.00616	393	-4.00524e-05				151	-0.00138	272	-0.00731	393	-3.54727e-05				151	-0.00148	272	-0.00681	393	-4.47388e-05
151.083	-0.00139	272.167	-0.00613	393.25	-4.00524e-05				151.083	-0.00138	272.167	-0.00728	393.25	-3.54727e-05				151.083	-0.00148	272.167	-0.00677	393.25	-4.47388e-05
151.167	-0.00139	272.333	-0.0061	393.5	-4.00524e-05				151.167	-0.00137	272.333	-0.00725	393.5	-3.54727e-05				151.167	-0.00148	272.333	-0.00674	393.5	-4.47388e-05
151.25	-0.00139	272.5	-0.00607	393.75	-4.00524e-05				151.25	-0.00137	272.5	-0.00722	393.75	-3.54727e-05				151.25	-0.00148	272.5	-0.0067	393.75	-4.47388e-05
151.333	-0.00139	272.667	-0.00604	394	-4.00524e-05				151.333	-0.00137	272.667	-0.0072	394	-3.54727e-05				151.333	-0.00147	272.667	-0.00667	394	-4.47388e-05
151.417	-0.00139	272.833	-0.00601	394.25	-4.00524e-05				151.417	-0.00137	272.833	-0.00717	394.25	-3.54727e-05				151.417	-0.00147	272.833	-0.00663	394.25	-4.47388e-05
151.5	-0.00138	273	-0.00598	394.5	-4.00524e-05				151.5	-0.00137	273	-0.00714	394.5	-3.54727e-05				151.5	-0.00147	273	-0.0066	394.5	-4.47388e-05
151.583	-0.00138	273.167	-0.00595	394.75	-4.00524e-05				151.583	-0.00136	273.167	-0.00712	394.75	-3.54727e-05				151.583	-0.00147	273.167	-0.00657	394.75	-4.47388e-05
151.667	-0.00138	273.333	-0.00592	395	-4.00524e-05				151.667	-0.00136	273.333	-0.00709	395	-3.54727e-05				151.667	-0.00147	273.333	-0.00653	395	-4.47388e-05
151.75	-0.00138	273.5	-0.00589	395.25	-4.00524e-05				151.75	-0.00136	273.5	-0.00706	395.25	-3.54727e-05				151.75	-0.00146	273.5	-0.0065	395.25	-4.47388e-05
151.833	-0.00138	273.667	-0.00586	395.5	-4.00524e-05				151.833	-0.00136	273.667	-0.00704	395.5	-3.54727e-05				151.833	-0.00146	273.667	-0.00647	395.5	-4.47388e-05
151.917	-0.00138	273.833	-0.00583	395.75	-4.00524e-05				151.917	-0.00136	273.833	-0.00701	395.75	-3.54727e-05				151.917	-0.00146	273.833	-0.00644	395.75	-4.47388e-05
152	-0.00138	274	-0.0058	396	-4.00524e-05				152	-0.00136	274	-0.00699	396	-3.54727e-05				152	-0.00146	274	-0.00641	396	-4.47388e-05
152.083	-0.00138	274.167	-0.00578	396.25	-4.00524e-05				152.083	-0.00136	274.167	-0.00696	396.25	-3.54727e-05				152.083	-0.00146	274.167	-0.00638	396.25	-4.47388e-05
152.167	-0.00138	274.333	-0.00575	396.5	-4.00524e-05				152.167	-0.00136	274.333	-0.00694	396.5	-3.54727e-05				152.167	-0.00145	274.333	-0.00635	396.5	-4.47388e-05
152.25	-0.00137	274.5	-0.00572	396.75	-4.00524e-05				152.25	-0.00136	274.5	-0.00691	396.75	-3.54727e-05				152.25	-0.00145	274.5	-0.00632	396.75	-4.47388e-05
152.333	-0.00137	274.667	-0.00569	397	-4.00524e-05				152.333	-0.00136	274.667	-0.00689	397	-3.54727e-05				152.333	-0.00145	274.667	-0.00629	397	-4.47388e-05
152.417	-0.00137	274.833	-0.00567	397.25	-4.00524e-05				152.417	-0.00136	274.833	-0.00686	397.25	-3.54727e-05				152.417	-0.00145	274.833	-0.00626	397.25	-4.47388e-05
152.5	-0.00137	275	-0.00564	397.5	-4.00524e-05				152.5	-0.00135	275	-0.00684	397.5	-3.54727e-05				152.5	-0.00145	275	-0.00623	397.5	-4.47388e-05
152.583	-0.00137	275.167	-0.00562	397.75	-4.00524e-05				152.583	-0.00135	275.167	-0.00682	397.75	-3.54727e-05				152.583	-0.00145	275.167	-0.0062	397.75	-4.47388e-05
152.667	-0.00137	275.333	-0.00559	398	-4.00524e-05				152.667	-0.00135	275.333	-0.00679	398	-3.54727e-05				152.667	-0.00144	275.333	-0.00617	398	-4.47388e-05
152.75	-0.00137	275.5	-0.00556	398.25	-4.00524e-05				152.75	-0.00135	275.5	-0.00677	398.25	-3.54727e-05				152.75	-0.00144	275.5	-0.00614	398.25	-4.47388e-05
152.833	-0.00137	275.667	-0.00554	398.5	-4.00524e-05				152.833	-0.00135	275.667	-0.00675	398.5	-3.54727e-05				152.833	-0.00144	275.667	-0.00612	398.5	-4.47388e-05
152.917	-0.00137	275.833	-0.00551	398.75	-4.00524e-05				152.917	-0.00135	275.833	-0.00672	398.75	-3.54727e-05				152.917	-0.00144	275.833	-0.00609	398.75	-4.47388e-05
153	-0.00137	276	-0.00549	399	-4.00524e-05				153	-0.00135	276	-0.0067	399	-3.54727e-05				153	-0.00144	276	-0.00606	399	-4.47388e-05
153.083	-0.00137	276.167	-0.00547	399.25	-4.00524e-05				153.083	-0.00135	276.167	-0.00668	399.25	-3.54727e-05				153.083	-0.00144	276.167	-0.00604	399.25	-4.47388e-05
153.167	-0.00137	276.333	-0.00544	399.5	-4.00524e-05				153.167	-0.00135	276.333	-0.00665	399.5	-3.54727e-05				153.167	-0.00143	276.333	-0.00601	399.5	-4.47388e-05
153.25	-0.00137	276.5	-0.00542	399.75	-4.00524e-05				153.25	-0.00135	276.5	-0.00663	399.75	-3.54727e-05				153.25	-0.00143	276.5	-0.00599	399.75	-4.47388e-05
153.333	-0.00137	276.667	-0.00539	400	-4.00524e-05				153.333	-0.00135	276.667	-0.00661	400	-3.54727e-05				153.333	-0.00143	276.667	-0.00596	400	-4.47388e-05
153.417	-0.00136	276.833	-0.00537	--					153.417	-0.00135	276.833	-0.00659	--					153.417	-0.00143	276.833	-0.00594
153.5	-0.00136	277	-0.00535	--					153.5	-0.00135	277	-0.00657	--					153.5	-0.00143	277	-0.00591
153.583	-0.00136	277.167	-0.00532	--					153.583	-0.00135	277.167	-0.00655	--					153.583	-0.00143	277.167	-0.00589
153.667	-0.00136	277.333	-0.0053	--					153.667	-0.00135	277.333	-0.00652	--					153.667	-0.00143	277.333	-0.00587
153.75	-0.00136	277.5	-0.00528	--					153.75	-0.00135	277.5	-0.0065	--					153.75	-0.00143	277.5	-0.00584
153.833	-0.00136	277.667	-0.00526	--					153.833	-0.00135	277.667	-0.00648	--					153.833	-0.00143	277.667	-0.00582
153.917	-0.00136	277.833	-0.00523	--					153.917	-0.00135	277.833	-0.00646	--					153.917	-0.00143	277.833	-0.0058
154	-0.00136	278	-0.00521	--					154	-0.00135	278	-0.00644	--					154	-0.00142	278	-0.00578
154.083	-0.00136	278.167	-0.00519	--					154.083	-0.00135	278.167	-0.00642	--					154.083	-0.00142	278.167	-0.00575
154.167	-0.00136	278.333	-0.00517	--					154.167	-0.00135	278.333	-0.0064	--					154.167	-0.00142	278.333	-0.00573
154.25	-0.00136	278.5	-0.00515	--					154.25	-0.00135	278.5	-0.00638	--					154.25	-0.00142	278.5	-0.00571
154.333	-0.00136	278.667	-0.00513	--					154.333	-0.00135	278.667	-0.00635	--					154.333	-0.00142	278.667	-0.00569
154.417	-0.00136	278.833	-0.0051	--					154.417	-0.00135	278.833	-0.00633	--					154.417	-0.00142	278.833	-0.00567
154.5	-0.00136	279	-0.00508	--					154.5	-0.00134	279	-0.00631	--					154.5	-0.00142	279	-0.00565
154.583	-0.00136	279.167	-0.00506	--					154.583	-0.00134	279.167	-0.00629	--					154.583	-0.00142	279.167	-0.00563
154.667	-0.00136	279.333	-0.00504	--					154.667	-0.00134	279.333	-0.00627	--					154.667	-0.00142	279.333	-0.00561
154.75	-0.00136	279.5	-0.00502	--					154.75	-0.00134	279.5	-0.00625	--					154.75	-0.00141	279.5	-0.00559
154.833	-0.00136	279.667	-0.005	--					154.833	-0.00135	279.667	-0.00623	--					154.833	-0.00141	279.667	-0.00557
154.917	-0.00136	279.833	-0.00498	--					154.917	-0.00135	279.833	-0.00621	--					154.917	-0.00141	279.833	-0.00555
155	-0.00136	280	-0.00496	--					155	-0.00135	280	-0.00619	--					155	-0.00141	280	-0.00553
155.083	-0.00136	280.167	-0.00494	--					155.083	-0.00135	280.167	-0.00617	--					155.083	-0.00141	280.167	-0.00551
155.167	-0.00136	280.333	-0.00492	--					155.167	-0.00135	280.333	-0.00615	--					155.167	-0.00141	280.333	-0.00549
155.25	-0.00136	280.5	-0.00489	--					155.25	-0.00135	280.5	-0.00613	--					155.25	-0.00141	280.5	-0.00547
155.333	-0.00136	280.667	-0.00487	--					155.333	-0.00135	280.667	-0.00611	--					155.333	-0.00141	280.667	-0.00545
155.417	-0.00136	280.833	-0.00485	--					155.417	-0.00135	280.833	-0.00609	--					155.417	-0.00141	280.833	-0.00543
155.5	-0.00136	281	-0.00484	--					155.5	-0.00135	281	-0.00607	--					155.5	-0.00141	281	-0.00541
155.583	-0.00136	281.167	-0.00481	--					155.583	-0.00135	281.167	-0.00605	--					155.583	-0.00141	281.167	-0.00539
155.667	-0.00136	281.333	-0.0048	--					155.667	-0.00135	281.333	-0.00603	--					155.667	-0.00141	281.333	-0.00537
155.75	-0.00136	281.5	-0.00478	--					155.75	-0.00135	281.5	-0.00601	--					155.75	-0.00141	281.5	-0.00535
155.833	-0.00136	281.667	-0.00476	--					155.833	-0.00135	281.667	-0.00599	--					155.833	-0.00141	281.667	-0.00533
155.917	-0.00136	281.833	-0.00474	--					155.917	-0.00135	281.833	-0.00597	--					155.917	-0.00141	281.833	-0.00531
156	-0.00136	282	-0.00472	--					156	-0.00135	282	-0.00595	--					156	-0.00141	282	-0.0053
156.083	-0.00136	282.167	-0.0047	--					156.083	-0.00135	282.167	-0.00593	--					156.083	-0.00141	282.167	-0.00528
156.167	-0.00136	282.333	-0.00468	--					156.167	-0.00135	282.333	-0.0059	--					156.167	-0.0014	282.333	-0.00526
156.25	-0.00136	282.5	-0.00466	--					156.25	-0.00135	282.5	-0.00588	--					156.25	-0.0014	282.5	-0.00524
156.333	-0.00136	282.667	-0.00464	--					156.333	-0.00135	282.667	-0.00586	--					156.333	-0.0014	282.667	-0.00522
156.417	-0.00136	282.833	-0.00462	--					156.417	-0.00136	282.833	-0.00584	--					156.417	-0.0014	282.833	-0.0052
156.5	-0.00136	283	-0.0046	--					156.5	-0.00136	283	-0.00582	--					156.5	-0.0014	283	-0.00519
156.583	-0.00136	283.167	-0.00458	--					156.583	-0.00136	283.167	-0.0058	--					156.583	-0.0014	283.167	-0.00517
156.667	-0.00136	283.333	-0.00456	--					156.667	-0.00136	283.333	-0.00578	--					156.667	-0.0014	283.333	-0.00515
156.75	-0.00136	283.5	-0.00454	--					156.75	-0.00136	283.5	-0.00576	--					156.75	-0.0014	283.5	-0.00513
156.833	-0.00136	283.667	-0.00452	--					156.833	-0.00136	283.667	-0.00574	--					156.833	-0.0014	283.667	-0.00511
156.917	-0.00136	283.833	-0.0045	--					156.917	-0.00136	283.833	-0.00572	--					156.917	-0.0014	283.833	-0.0051
157	-0.00136	284	-0.00449	--					157	-0.00136	284	-0.0057	--					157	-0.0014	284	-0.00508
157.083	-0.00136	284.167	-0.00447	--					157.083	-0.00136	284.167	-0.00568	--					157.083	-0.0014	284.167	-0.00506
157.167	-0.00136	284.333	-0.00445	--					157.167	-0.00137	284.333	-0.00566	--					157.167	-0.0014	284.333	-0.00504
157.25	-0.00136	284.5	-0.00443	--					157.25	-0.00137	284.5	-0.00563	--					157.25	-0.0014	284.5	-0.00503
157.333	-0.00136	284.667	-0.00441	--					157.333	-0.00137	284.667	-0.00561	--					157.333	-0.0014	284.667	-0.00501
157.417	-0.00136	284.833	-0.00439	--					157.417	-0.00137	284.833	-0.00559	--					157.417	-0.0014	284.833	-0.00499
157.5	-0.00136	285	-0.00437	--					157.5	-0.00137	285	-0.00557	--					157.5	-0.0014	285	-0.00497
157.583	-0.00136	285.167	-0.00435	--					157.583	-0.00137	285.167	-0.00555	--					157.583	-0.0014	285.167	-0.00495
157.667	-0.00136	285.333	-0.00433	--					157.667	-0.00137	285.333	-0.00553	--					157.667	-0.0014	285.333	-0.00494
157.75	-0.00136	285.5	-0.00432	--					157.75	-0.00137	285.5	-0.00551	--					157.75	-0.0014	285.5	-0.00492
157.833	-0.00137	285.667	-0.0043	--					157.833	-0.00138	285.667	-0.00548	--					157.833	-0.0014	285.667	-0.0049
157.917	-0.00137	285.833	-0.00428	--					157.917	-0.00138	285.833	-0.00546	--					157.917	-0.0014	285.833	-0.00488
158	-0.00137	286	-0.00426	--					158	-0.00138	286	-0.00544	--					158	-0.0014	286	-0.00486
158.083	-0.00137	286.167	-0.00424	--					158.083	-0.00138	286.167	-0.00542	--					158.083	-0.0014	286.167	-0.00484
158.167	-0.00137	286.333	-0.00422	--					158.167	-0.00138	286.333	-0.0054	--					158.167	-0.0014	286.333	-0.00482
158.25	-0.00137	286.5	-0.00421	--					158.25	-0.00138	286.5	-0.00537	--					158.25	-0.0014	286.5	-0.00481
158.333	-0.00137	286.667	-0.00419	--					158.333	-0.00138	286.667	-0.00535	--					158.333	-0.0014	286.667	-0.00479
158.417	-0.00137	286.833	-0.00417	--					158.417	-0.00139	286.833	-0.00533	--					158.417	-0.0014	286.833	-0.00477
158.5	-0.00137	287	-0.00415	--					158.5	-0.00139	287	-0.00531	--					158.5	-0.0014	287	-0.00475
158.583	-0.00137	287.167	-0.00413	--					158.583	-0.00139	287.167	-0.00528	--					158.583	-0.0014	287.167	-0.00473
158.667	-0.00137	287.333	-0.00411	--					158.667	-0.00139	287.333	-0.00526	--					158.667	-0.0014	287.333	-0.00471
158.75	-0.00137	287.5	-0.0041	--					158.75	-0.00139	287.5	-0.00524	--					158.75	-0.0014	287.5	-0.00469
158.833	-0.00138	287.667	-0.00408	--					158.833	-0.00139	287.667	-0.00521	--					158.833	-0.00141	287.667	-0.00467
158.917	-0.00138	287.833	-0.00406	--					158.917	-0.00139	287.833	-0.00519	--					158.917	-0.00141	287.833	-0.00465
159	-0.00138	288	-0.00404	--					159	-0.00139	288	-0.00516	--					159	-0.00141	288	-0.00463
159.083	-0.00138	288.167	-0.00402	--					159.083	-0.0014	288.167	-0.00514	--					159.083	-0.00141	288.167	-0.00461
159.167	-0.00138	288.333	-0.004	--					159.167	-0.0014	288.333	-0.00511	--					159.167	-0.00141	288.333	-0.00459
159.25	-0.00138	288.5	-0.00398	--					159.25	-0.0014	288.5	-0.00509	--					159.25	-0.00141	288.5	-0.00457
159.333	-0.00138	288.667	-0.00396	--					159.333	-0.0014	288.667	-0.00506	--					159.333	-0.00141	288.667	-0.00455
159.417	-0.00138	288.833	-0.00395	--					159.417	-0.0014	288.833	-0.00504	--					159.417	-0.00141	288.833	-0.00453
159.5	-0.00138	289	-0.00393	--					159.5	-0.00141	289	-0.00501	--					159.5	-0.00141	289	-0.00451
159.583	-0.00138	289.167	-0.00391	--					159.583	-0.00141	289.167	-0.00499	--					159.583	-0.00141	289.167	-0.00449
159.667	-0.00139	289.333	-0.00389	--					159.667	-0.00141	289.333	-0.00496	--					159.667	-0.00141	289.333	-0.00446
159.75	-0.00139	289.5	-0.00387	--					159.75	-0.00141	289.5	-0.00494	--					159.75	-0.00141	289.5	-0.00444
159.833	-0.00139	289.667	-0.00385	--					159.833	-0.00141	289.667	-0.00491	--					159.833	-0.00141	289.667	-0.00442
159.917	-0.00139	289.833	-0.00383	--					159.917	-0.00142	289.833	-0.00488	--					159.917	-0.00142	289.833	-0.0044
160	-0.00139	290	-0.00381	--					160	-0.00142	290	-0.00485	--					160	-0.00142	290	-0.00438
160.083	-0.00139	290.167	-0.00379	--					160.083	-0.00142	290.167	-0.00483	--					160.083	-0.00142	290.167	-0.00435
160.167	-0.00139	290.333	-0.00377	--					160.167	-0.00142	290.333	-0.0048	--					160.167	-0.00142	290.333	-0.00433
160.25	-0.0014	290.5	-0.00375	--					160.25	-0.00143	290.5	-0.00477	--					160.25	-0.00142	290.5	-0.00431
160.333	-0.0014	290.667	-0.00374	--					160.333	-0.00143	290.667	-0.00474	--					160.333	-0.00142	290.667	-0.00429
160.417	-0.0014	290.833	-0.00372	--					160.417	-0.00143	290.833	-0.00472	--					160.417	-0.00142	290.833	-0.00426
160.5	-0.0014	291	-0.0037	--					160.5	-0.00143	291	-0.00469	--					160.5	-0.00142	291	-0.00424
160.583	-0.0014	291.167	-0.00368	--					160.583	-0.00143	291.167	-0.00466	--					160.583	-0.00142	291.167	-0.00422
160.667	-0.0014	291.333	-0.00366	--					160.667	-0.00144	291.333	-0.00463	--					160.667	-0.00142	291.333	-0.00419
160.75	-0.0014	291.5	-0.00364	--					160.75	-0.00144	291.5	-0.0046	--					160.75	-0.00143	291.5	-0.00417
160.833	-0.00141	291.667	-0.00362	--					160.833	-0.00144	291.667	-0.00457	--					160.833	-0.00143	291.667	-0.00414
160.917	-0.00141	291.833	-0.0036	--					160.917	-0.00144	291.833	-0.00454	--					160.917	-0.00143	291.833	-0.00412
161	-0.00141	292	-0.00358	--					161	-0.00145	292	-0.00451	--					161	-0.00143	292	-0.0041
161.083	-0.00141	292.167	-0.00356	--					161.083	-0.00145	292.167	-0.00448	--					161.083	-0.00143	292.167	-0.00407
161.167	-0.00141	292.333	-0.00353	--					161.167	-0.00145	292.333	-0.00445	--					161.167	-0.00143	292.333	-0.00405
161.25	-0.00141	292.5	-0.00351	--					161.25	-0.00146	292.5	-0.00442	--					161.25	-0.00143	292.5	-0.00403
161.333	-0.00142	292.667	-0.00349	--					161.333	-0.00146	292.667	-0.00439	--					161.333	-0.00143	292.667	-0.004
161.417	-0.00142	292.833	-0.00347	--					161.417	-0.00146	292.833	-0.00436	--					161.417	-0.00143	292.833	-0.00398
161.5	-0.00142	293	-0.00345	--					161.5	-0.00146	293	-0.00433	--					161.5	-0.00144	293	-0.00395
161.583	-0.00142	293.167	-0.00343	--					161.583	-0.00147	293.167	-0.0043	--					161.583	-0.00144	293.167	-0.00393
161.667	-0.00142	293.333	-0.00341	--					161.667	-0.00147	293.333	-0.00427	--					161.667	-0.00144	293.333	-0.0039
161.75	-0.00142	293.5	-0.00339	--					161.75	-0.00147	293.5	-0.00424	--					161.75	-0.00144	293.5	-0.00388
161.833	-0.00143	293.667	-0.00337	--					161.833	-0.00148	293.667	-0.00421	--					161.833	-0.00144	293.667	-0.00385
161.917	-0.00143	293.833	-0.00335	--					161.917	-0.00148	293.833	-0.00418	--					161.917	-0.00144	293.833	-0.00383
162	-0.00143	294	-0.00332	--					162	-0.00148	294	-0.00415	--					162	-0.00144	294	-0.0038
162.083	-0.00143	294.167	-0.0033	--					162.083	-0.00148	294.167	-0.00412	--					162.083	-0.00144	294.167	-0.00378
162.167	-0.00143	294.333	-0.00328	--					162.167	-0.00148	294.333	-0.00408	--					162.167	-0.00145	294.333	-0.00375
162.25	-0.00143	294.5	-0.00326	--					162.25	-0.00149	294.5	-0.00405	--					162.25	-0.00145	294.5	-0.00372
162.333	-0.00144	294.667	-0.00324	--					162.333	-0.00149	294.667	-0.00402	--					162.333	-0.00145	294.667	-0.0037
162.417	-0.00144	294.833	-0.00322	--					162.417	-0.00149	294.833	-0.00399	--					162.417	-0.00145	294.833	-0.00367
162.5	-0.00144	295	-0.0032	--					162.5	-0.0015	295	-0.00396	--					162.5	-0.00145	295	-0.00365
162.583	-0.00144	295.167	-0.00317	--					162.583	-0.0015	295.167	-0.00392	--					162.583	-0.00145	295.167	-0.00362
162.667	-0.00145	295.333	-0.00315	--					162.667	-0.0015	295.333	-0.00389	--					162.667	-0.00145	295.333	-0.0036
162.75	-0.00145	295.5	-0.00313	--					162.75	-0.0015	295.5	-0.00386	--					162.75	-0.00146	295.5	-0.00357
162.833	-0.00145	295.667	-0.00311	--					162.833	-0.00151	295.667	-0.00383	--					162.833	-0.00146	295.667	-0.00354
162.917	-0.00145	295.833	-0.00309	--					162.917	-0.00151	295.833	-0.0038	--					162.917	-0.00146	295.833	-0.00352
163	-0.00145	296	-0.00307	--					163	-0.00152	296	-0.00376	--					163	-0.00146	296	-0.00349
163.083	-0.00145	296.167	-0.00305	--					163.083	-0.00152	296.167	-0.00373	--					163.083	-0.00146	296.167	-0.00347
163.167	-0.00146	296.333	-0.00302	--					163.167	-0.00152	296.333	-0.0037	--					163.167	-0.00146	296.333	-0.00344
163.25	-0.00146	296.5	-0.003	--					163.25	-0.00153	296.5	-0.00367	--					163.25	-0.00147	296.5	-0.00341
163.333	-0.00146	296.667	-0.00298	--					163.333	-0.00153	296.667	-0.00363	--					163.333	-0.00147	296.667	-0.00339
163.417	-0.00146	296.833	-0.00296	--					163.417	-0.00153	296.833	-0.0036	--					163.417	-0.00147	296.833	-0.00336
163.5	-0.00147	297	-0.00294	--					163.5	-0.00154	297	-0.00357	--					163.5	-0.00147	297	-0.00334
163.583	-0.00147	297.167	-0.00292	--					163.583	-0.00154	297.167	-0.00354	--					163.583	-0.00147	297.167	-0.00331
163.667	-0.00147	297.333	-0.00289	--					163.667	-0.00154	297.333	-0.00351	--					163.667	-0.00148	297.333	-0.00329
163.75	-0.00147	297.5	-0.00287	--					163.75	-0.00155	297.5	-0.00348	--					163.75	-0.00148	297.5	-0.00326
163.833	-0.00148	297.667	-0.00285	--					163.833	-0.00155	297.667	-0.00344	--					163.833	-0.00148	297.667	-0.00323
163.917	-0.00148	297.833	-0.00283	--					163.917	-0.00155	297.833	-0.00341	--					163.917	-0.00148	297.833	-0.00321
164	-0.00148	298	-0.00281	--					164	-0.00156	298	-0.00338	--					164	-0.00148	298	-0.00318
164.083	-0.00148	298.167	-0.00279	--					164.083	-0.00156	298.167	-0.00335	--					164.083	-0.00148	298.167	-0.00316
164.167	-0.00149	298.333	-0.00277	--					164.167	-0.00156	298.333	-0.00332	--					164.167	-0.00149	298.333	-0.00313
164.25	-0.00149	298.5	-0.00275	--					164.25	-0.00157	298.5	-0.00329	--					164.25	-0.00149	298.5	-0.00311
164.333	-0.00149	298.667	-0.00273	--					164.333	-0.00157	298.667	-0.00326	--					164.333	-0.00149	298.667	-0.00308
164.417	-0.00149	298.833	-0.0027	--					164.417	-0.00158	298.833	-0.00322	--					164.417	-0.00149	298.833	-0.00306
164.5	-0.0015	299	-0.00268	--					164.5	-0.00158	299	-0.00319	--					164.5	-0.00149	299	-0.00303
164.583	-0.0015	299.167	-0.00266	--					164.583	-0.00158	299.167	-0.00316	--					164.583	-0.0015	299.167	-0.00301
164.667	-0.0015	299.333	-0.00264	--					164.667	-0.00159	299.333	-0.00313	--					164.667	-0.0015	299.333	-0.00298
164.75	-0.00151	299.5	-0.00262	--					164.75	-0.00159	299.5	-0.0031	--					164.75	-0.0015	299.5	-0.00296
164.833	-0.00151	299.667	-0.0026	--					164.833	-0.00159	299.667	-0.00307	--					164.833	-0.0015	299.667	-0.00293
164.917	-0.00151	299.833	-0.00258	--					164.917	-0.0016	299.833	-0.00304	--					164.917	-0.00151	299.833	-0.00291
165	-0.00151	300	-0.00256	--					165	-0.0016	300	-0.00301	--					165	-0.00151	300	-0.00288
165.083	-0.00152	300.167	-0.00254	--					165.083	-0.00161	300.167	-0.00298	--					165.083	-0.00151	300.167	-0.00286
165.167	-0.00152	300.333	-0.00251	--					165.167	-0.00161	300.333	-0.00295	--					165.167	-0.00151	300.333	-0.00283
165.25	-0.00152	300.5	-0.00249	--					165.25	-0.00161	300.5	-0.00292	--					165.25	-0.00151	300.5	-0.00281
165.333	-0.00153	300.667	-0.00247	--					165.333	-0.00161	300.667	-0.00289	--					165.333	-0.00152	300.667	-0.00278
165.417	-0.00153	300.833	-0.00245	--					165.417	-0.00162	300.833	-0.00286	--					165.417	-0.00152	300.833	-0.00276
165.5	-0.00153	301	-0.00243	--					165.5	-0.00162	301	-0.00283	--					165.5	-0.00152	301	-0.00273
165.583	-0.00153	301.167	-0.00241	--					165.583	-0.00163	301.167	-0.00281	--					165.583	-0.00152	301.167	-0.00271
165.667	-0.00154	301.333	-0.00239	--					165.667	-0.00163	301.333	-0.00278	--					165.667	-0.00153	301.333	-0.00268
165.75	-0.00154	301.5	-0.00237	--					165.75	-0.00163	301.5	-0.00275	--					165.75	-0.00153	301.5	-0.00266
165.833	-0.00154	301.667	-0.00235	--					165.833	-0.00164	301.667	-0.00272	--					165.833	-0.00153	301.667	-0.00263
165.917	-0.00155	301.833	-0.00233	--					165.917	-0.00164	301.833	-0.00269	--					165.917	-0.00153	301.833	-0.00261
166	-0.00155	302	-0.00231	--					166	-0.00164	302	-0.00266	--					166	-0.00153	302	-0.00259
166.083	-0.00155	302.167	-0.00229	--					166.083	-0.00165	302.167	-0.00263	--					166.083	-0.00154	302.167	-0.00256
166.167	-0.00156	302.333	-0.00227	--					166.167	-0.00165	302.333	-0.00261	--					166.167	-0.00154	302.333	-0.00254
166.25	-0.00156	302.5	-0.00225	--					166.25	-0.00166	302.5	-0.00258	--					166.25	-0.00154	302.5	-0.00251
166.333	-0.00156	302.667	-0.00223	--					166.333	-0.00166	302.667	-0.00255	--					166.333	-0.00154	302.667	-0.00249
166.417	-0.00157	302.833	-0.00221	--					166.417	-0.00166	302.833	-0.00252	--					166.417	-0.00155	302.833	-0.00246
166.5	-0.00157	303	-0.00219	--					166.5	-0.00167	303	-0.0025	--					166.5	-0.00155	303	-0.00244
166.583	-0.00157	303.167	-0.00217	--					166.583	-0.00167	303.167	-0.00247	--					166.583	-0.00155	303.167	-0.00242
166.667	-0.00157	303.333	-0.00215	--					166.667	-0.00168	303.333	-0.00244	--					166.667	-0.00156	303.333	-0.00239
166.75	-0.00158	303.5	-0.00213	--					166.75	-0.00168	303.5	-0.00242	--					166.75	-0.00156	303.5	-0.00237
166.833	-0.00158	303.667	-0.00211	--					166.833	-0.00168	303.667	-0.00239	--					166.833	-0.00156	303.667	-0.00234
166.917	-0.00159	303.833	-0.00209	--					166.917	-0.00169	303.833	-0.00236	--					166.917	-0.00156	303.833	-0.00232
167	-0.00159	304	-0.00207	--					167	-0.00169	304	-0.00234	--					167	-0.00157	304	-0.0023
167.083	-0.00159	304.167	-0.00205	--					167.083	-0.00169	304.167	-0.00231	--					167.083	-0.00157	304.167	-0.00227
167.167	-0.0016	304.333	-0.00203	--					167.167	-0.0017	304.333	-0.00228	--					167.167	-0.00157	304.333	-0.00225
167.25	-0.0016	304.5	-0.00201	--					167.25	-0.0017	304.5	-0.00226	--					167.25	-0.00157	304.5	-0.00222
167.333	-0.0016	304.667	-0.00199	--					167.333	-0.0017	304.667	-0.00223	--					167.333	-0.00158	304.667	-0.0022
167.417	-0.00161	304.833	-0.00197	--					167.417	-0.00171	304.833	-0.00221	--					167.417	-0.00158	304.833	-0.00218
167.5	-0.00161	305	-0.00195	--					167.5	-0.00171	305	-0.00218	--					167.5	-0.00158	305	-0.00216
167.583	-0.00161	305.167	-0.00193	--					167.583	-0.00171	305.167	-0.00215	--					167.583	-0.00158	305.167	-0.00213
167.667	-0.00162	305.333	-0.00191	--					167.667	-0.00172	305.333	-0.00213	--					167.667	-0.00159	305.333	-0.00211
167.75	-0.00162	305.5	-0.00189	--					167.75	-0.00172	305.5	-0.0021	--					167.75	-0.00159	305.5	-0.00209
167.833	-0.00162	305.667	-0.00187	--					167.833	-0.00172	305.667	-0.00208	--					167.833	-0.00159	305.667	-0.00206
167.917	-0.00163	305.833	-0.00185	--					167.917	-0.00173	305.833	-0.00205	--					167.917	-0.0016	305.833	-0.00204
168	-0.00163	306	-0.00183	--					168	-0.00173	306	-0.00203	--					168	-0.0016	306	-0.00202
168.083	-0.00163	306.167	-0.00181	--					168.083	-0.00173	306.167	-0.002	--					168.083	-0.0016	306.167	-0.00199
168.167	-0.00164	306.333	-0.00179	--					168.167	-0.00174	306.333	-0.00198	--					168.167	-0.00161	306.333	-0.00197
168.25	-0.00164	306.5	-0.00177	--					168.25	-0.00174	306.5	-0.00195	--					168.25	-0.00161	306.5	-0.00195
168.333	-0.00164	306.667	-0.00175	--					168.333	-0.00174	306.667	-0.00193	--					168.333	-0.00161	306.667	-0.00193
168.417	-0.00165	306.833	-0.00173	--					168.417	-0.00175	306.833	-0.00191	--					168.417	-0.00162	306.833	-0.0019
168.5	-0.00165	307	-0.00171	--					168.5	-0.00175	307	-0.00188	--					168.5	-0.00162	307	-0.00188
168.583	-0.00165	307.167	-0.00169	--					168.583	-0.00175	307.167	-0.00186	--					168.583	-0.00162	307.167	-0.00186
168.667	-0.00166	307.333	-0.00167	--					168.667	-0.00176	307.333	-0.00183	--					168.667	-0.00162	307.333	-0.00183
168.75	-0.00166	307.5	-0.00165	--					168.75	-0.00176	307.5	-0.00181	--					168.75	-0.00163	307.5	-0.00181
168.833	-0.00166	307.667	-0.00163	--					168.833	-0.00176	307.667	-0.00179	--					168.833	-0.00163	307.667	-0.00179
168.917	-0.00167	307.833	-0.00162	--					168.917	-0.00177	307.833	-0.00176	--					168.917	-0.00163	307.833	-0.00177
169	-0.00167	308	-0.0016	--					169	-0.00177	308	-0.00174	--					169	-0.00164	308	-0.00174
169.083	-0.00167	308.167	-0.00158	--					169.083	-0.00177	308.167	-0.00172	--					169.083	-0.00164	308.167	-0.00172
169.167	-0.00168	308.333	-0.00156	--					169.167	-0.00178	308.333	-0.00169	--					169.167	-0.00164	308.333	-0.0017
169.25	-0.00168	308.5	-0.00154	--					169.25	-0.00178	308.5	-0.00167	--					169.25	-0.00165	308.5	-0.00168
169.333	-0.00168	308.667	-0.00152	--					169.333	-0.00178	308.667	-0.00165	--					169.333	-0.00165	308.667	-0.00165
169.417	-0.00169	308.833	-0.0015	--					169.417	-0.00179	308.833	-0.00162	--					169.417	-0.00165	308.833	-0.00163
169.5	-0.00169	309	-0.00148	--					169.5	-0.00179	309	-0.0016	--					169.5	-0.00166	309	-0.00161
169.583	-0.00169	309.167	-0.00147	--					169.583	-0.00179	309.167	-0.00158	--					169.583	-0.00166	309.167	-0.00159
169.667	-0.0017	309.333	-0.00145	--					169.667	-0.0018	309.333	-0.00156	--					169.667	-0.00166	309.333	-0.00157
169.75	-0.0017	309.5	-0.00143	--					169.75	-0.0018	309.5	-0.00153	--					169.75	-0.00167	309.5	-0.00154
169.833	-0.0017	309.667	-0.00141	--					169.833	-0.0018	309.667	-0.00151	--					169.833	-0.00167	309.667	-0.00152
169.917	-0.00171	309.833	-0.00139	--					169.917	-0.00181	309.833	-0.00149	--					169.917	-0.00167	309.833	-0.0015
170	-0.00171	310	-0.00137	--					170	-0.00181	310	-0.00147	--					170	-0.00168	310	-0.00148
170.083	-0.00172	310.167	-0.00136	--					170.083	-0.00181	310.167	-0.00145	--					170.083	-0.00168	310.167	-0.00146
170.167	-0.00172	310.333	-0.00134	--					170.167	-0.00181	310.333	-0.00142	--					170.167	-0.00168	310.333	-0.00144
170.25	-0.00172	310.5	-0.00132	--					170.25	-0.00182	310.5	-0.0014	--					170.25	-0.00169	310.5	-0.00141
170.333	-0.00173	310.667	-0.0013	--					170.333	-0.00182	310.667	-0.00138	--					170.333	-0.00169	310.667	-0.00139
170.417	-0.00173	310.833	-0.00128	--					170.417	-0.00182	310.833	-0.00136	--					170.417	-0.00169	310.833	-0.00137
170.5	-0.00173	311	-0.00127	--					170.5	-0.00183	311	-0.00134	--					170.5	-0.0017	311	-0.00135
170.583	-0.00174	311.167	-0.00125	--					170.583	-0.00183	311.167	-0.00132	--					170.583	-0.0017	311.167	-0.00133
170.667	-0.00174	311.333	-0.00123	--					170.667	-0.00183	311.333	-0.0013	--					170.667	-0.0017	311.333	-0.00131
170.75	-0.00174	311.5	-0.00122	--					170.75	-0.00183	311.5	-0.00128	--					170.75	-0.00171	311.5	-0.00128
170.833	-0.00175	311.667	-0.0012	--					170.833	-0.00184	311.667	-0.00126	--					170.833	-0.00171	311.667	-0.00126
170.917	-0.00175	311.833	-0.00118	--					170.917	-0.00184	311.833	-0.00124	--					170.917	-0.00171	311.833	-0.00124
171	-0.00176	312	-0.00116	--					171	-0.00184	312	-0.00122	--					171	-0.00172	312	-0.00122
171.083	-0.00176	312.167	-0.00115	--					171.083	-0.00185	312.167	-0.0012	--					171.083	-0.00172	312.167	-0.0012
171.167	-0.00176	312.333	-0.00113	--					171.167	-0.00185	312.333	-0.00118	--					171.167	-0.00172	312.333	-0.00118
171.25	-0.00177	312.5	-0.00111	--					171.25	-0.00185	312.5	-0.00116	--					171.25	-0.00173	312.5	-0.00116
171.333	-0.00177	312.667	-0.0011	--					171.333	-0.00185	312.667	-0.00114	--					171.333	-0.00173	312.667	-0.00114
171.417	-0.00177	312.833	-0.00108	--					171.417	-0.00186	312.833	-0.00112	--					171.417	-0.00174	312.833	-0.00112
171.5	-0.00178	313	-0.00107	--					171.5	-0.00186	313	-0.0011	--					171.5	-0.00174	313	-0.0011
171.583	-0.00178	313.167	-0.00105	--					171.583	-0.00186	313.167	-0.00108	--					171.583	-0.00174	313.167	-0.00107
171.667	-0.00178	313.333	-0.00103	--					171.667	-0.00187	313.333	-0.00106	--					171.667	-0.00175	313.333	-0.00105
171.75	-0.00179	313.5	-0.00102	--					171.75	-0.00187	313.5	-0.00104	--					171.75	-0.00175	313.5	-0.00103
171.833	-0.00179	313.667	-0.001	--					171.833	-0.00187	313.667	-0.00102	--					171.833	-0.00175	313.667	-0.00101
171.917	-0.00179	313.833	-0.000985079	--					171.917	-0.00187	313.833	-0.001	--					171.917	-0.00176	313.833	-0.000992505
172	-0.0018	314	-0.000969193	--					172	-0.00188	314	-0.000982936	--					172	-0.00176	314	-0.000972085
172.083	-0.0018	314.167	-0.000953368	--					172.083	-0.00188	314.167	-0.000964562	--					172.083	-0.00177	314.167	-0.000951707
172.167	-0.00181	314.333	-0.000937605	--					172.167	-0.00188	314.333	-0.00094625	--					172.167	-0.00177	314.333	-0.000931667
172.25	-0.00181	314.5	-0.00092219	--					172.25	-0.00189	314.5	-0.000928002	--					172.25	-0.00177	314.5	-0.000911675
172.333	-0.00181	314.667	-0.000906844	--					172.333	-0.00189	314.667	-0.000910117	--					172.333	-0.00178	314.667	-0.000891736
172.417	-0.00182	314.833	-0.000891571	--					172.417	-0.00189	314.833	-0.000892595	--					172.417	-0.00178	314.833	-0.000872143
172.5	-0.00182	315	-0.000876372	--					172.5	-0.00189	315	-0.000875145	--					172.5	-0.00179	315	-0.000853193
172.583	-0.00183	315.167	-0.000861249	--					172.583	-0.0019	315.167	-0.000857768	--					172.583	-0.00179	315.167	-0.000834303
172.667	-0.00183	315.333	-0.000846206	--					172.667	-0.0019	315.333	-0.000840467	--					172.667	-0.0018	315.333	-0.00081577
172.75	-0.00183	315.5	-0.000831243	--					172.75	-0.0019	315.5	-0.00082354	--					172.75	-0.0018	315.5	-0.000797304
172.833	-0.00184	315.667	-0.000816364	--					172.833	-0.00191	315.667	-0.000806696	--					172.833	-0.0018	315.667	-0.000779202
172.917	-0.00184	315.833	-0.00080157	--					172.917	-0.00191	315.833	-0.000789937	--					172.917	-0.00181	315.833	-0.000761175
173	-0.00184	316	-0.000787146	--					173	-0.00191	316	-0.000773265	--					173	-0.00181	316	-0.000743225
173.083	-0.00185	316.167	-0.000772815	--					173.083	-0.00192	316.167	-0.000756684	--					173.083	-0.00182	316.167	-0.000725355
173.167	-0.00185	316.333	-0.000758578	--					173.167	-0.00192	316.333	-0.000740491	--					173.167	-0.00182	316.333	-0.00070786
173.25	-0.00185	316.5	-0.000744438	--					173.25	-0.00192	316.5	-0.000724395	--					173.25	-0.00183	316.5	-0.000690451
173.333	-0.00186	316.667	-0.000730397	--					173.333	-0.00193	316.667	-0.000708398	--					173.333	-0.00183	316.667	-0.000673132
173.417	-0.00186	316.833	-0.000716457	--					173.417	-0.00193	316.833	-0.000692503	--					173.417	-0.00184	316.833	-0.000656197
173.5	-0.00187	317	-0.000702621	--					173.5	-0.00193	317	-0.000677009	--					173.5	-0.00184	317	-0.000639358
173.583	-0.00187	317.167	-0.000688891	--					173.583	-0.00194	317.167	-0.000661623	--					173.583	-0.00184	317.167	-0.00062291
173.667	-0.00187	317.333	-0.000675269	--					173.667	-0.00194	317.333	-0.000646348	--					173.667	-0.00185	317.333	-0.000606566
173.75	-0.00188	317.5	-0.000661757	--					173.75	-0.00194	317.5	-0.000631187	--					173.75	-0.00185	317.5	-0.00059062
173.833	-0.00188	317.667	-0.000648358	--					173.833	-0.00195	317.667	-0.000616142	--					173.833	-0.00186	317.667	-0.000575077
173.917	-0.00188	317.833	-0.000635074	--					173.917	-0.00195	317.833	-0.000601216	--					173.917	-0.00186	317.833	-0.000559649
174	-0.00189	318	-0.000621908	--					174	-0.00195	318	-0.000586706	--					174	-0.00187	318	-0.000544631
174.083	-0.00189	318.167	-0.00060886	--					174.083	-0.00196	318.167	-0.000572321	--					174.083	-0.00187	318.167	-0.000529735
174.167	-0.0019	318.333	-0.000595934	--					174.167	-0.00196	318.333	-0.000558065	--					174.167	-0.00188	318.333	-0.000514963
174.25	-0.0019	318.5	-0.000583133	--					174.25	-0.00196	318.5	-0.000543938	--					174.25	-0.00188	318.5	-0.00050061
174.333	-0.0019	318.667	-0.000570457	--					174.333	-0.00196	318.667	-0.000529944	--					174.333	-0.00189	318.667	-0.000486389
174.417	-0.00191	318.833	-0.00055791	--					174.417	-0.00197	318.833	-0.000516086	--					174.417	-0.00189	318.833	-0.000472595
174.5	-0.00191	319	-0.000545493	--					174.5	-0.00197	319	-0.00050266	--					174.5	-0.0019	319	-0.000458938
174.583	-0.00192	319.167	-0.000533209	--					174.583	-0.00197	319.167	-0.000489376	--					174.583	-0.0019	319.167	-0.000445423
174.667	-0.00192	319.333	-0.000521061	--					174.667	-0.00198	319.333	-0.000476237	--					174.667	-0.00191	319.333	-0.00043205
174.75	-0.00192	319.5	-0.00050905	--					174.75	-0.00198	319.5	-0.000463245	--					174.75	-0.00191	319.5	-0.000419115
174.833	-0.00193	319.667	-0.000497179	--					174.833	-0.00198	319.667	-0.000450402	--					174.833	-0.00192	319.667	-0.000406331
174.917	-0.00193	319.833	-0.000485449	--					174.917	-0.00199	319.833	-0.00043771	--					174.917	-0.00192	319.833	-0.000393992
175	-0.00194	320	-0.000473864	--					175	-0.00199	320	-0.000425468	--					175	-0.00193	320	-0.00038181
175.083	-0.00194	320.167	-0.000462425	--					175.083	-0.00199	320.167	-0.000413385	--					175.083	-0.00193	320.167	-0.00037008
175.167	-0.00194	320.333	-0.000451135	--					175.167	-0.002	320.333	-0.000401462	--					175.167	-0.00194	320.333	-0.000358514
175.25	-0.00195	320.5	-0.000439715	--					175.25	-0.002	320.5	-0.000389703	--					175.25	-0.00194	320.5	-0.000347115
175.333	-0.00195	320.667	-0.000428445	--					175.333	-0.00201	320.667	-0.00037811	--					175.333	-0.00195	320.667	-0.000335884
175.417	-0.00196	320.833	-0.000417608	--					175.417	-0.00201	320.833	-0.000366685	--					175.417	-0.00195	320.833	-0.000324824
175.5	-0.00196	321	-0.000406924	--					175.5	-0.00201	321	-0.00035543	--					175.5	-0.00196	321	-0.000313938
175.583	-0.00197	321.167	-0.000396395	--					175.583	-0.00202	321.167	-0.000344644	--					175.583	-0.00196	321.167	-0.000303228
175.667	-0.00197	321.333	-0.000386024	--					175.667	-0.00202	321.333	-0.000334036	--					175.667	-0.00197	321.333	-0.000292988
175.75	-0.00197	321.5	-0.000375814	--					175.75	-0.00203	321.5	-0.000323607	--					175.75	-0.00197	321.5	-0.000282932
175.833	-0.00198	321.667	-0.000365765	--					175.833	-0.00203	321.667	-0.000313361	--					175.833	-0.00198	321.667	-0.000273354
175.917	-0.00198	321.833	-0.000355881	--					175.917	-0.00203	321.833	-0.0003033	--					175.917	-0.00198	321.833	-0.000263963
176	-0.00199	322	-0.000346163	--					176	-0.00204	322	-0.000293425	--					176	-0.00199	322	-0.000255052
176.083	-0.00199	322.167	-0.000336615	--					176.083	-0.00204	322.167	-0.00028374	--					176.083	-0.00199	322.167	-0.000246334
176.167	-0.002	322.333	-0.000327238	--					176.167	-0.00205	322.333	-0.000274247	--					176.167	-0.002	322.333	-0.00023781
176.25	-0.002	322.5	-0.000317752	--					176.25	-0.00205	322.5	-0.000264947	--					176.25	-0.002	322.5	-0.000229483
176.333	-0.002	322.667	-0.000308441	--					176.333	-0.00205	322.667	-0.000255845	--					176.333	-0.00201	322.667	-0.000221356
176.417	-0.00201	322.833	-0.000299304	--					176.417	-0.00206	322.833	-0.000246941	--					176.417	-0.00201	322.833	-0.000213429
176.5	-0.00201	323	-0.000290346	--					176.5	-0.00206	323	-0.000238238	--					176.5	-0.00202	323	-0.000205707
176.583	-0.00202	323.167	-0.000281568	--					176.583	-0.00206	323.167	-0.000229739	--					176.583	-0.00203	323.167	-0.000198191
176.667	-0.00202	323.333	-0.000272691	--					176.667	-0.00207	323.333	-0.000221446	--					176.667	-0.00203	323.333	-0.000190884
176.75	-0.00203	323.5	-0.000263997	--					176.75	-0.00207	323.5	-0.000213361	--					176.75	-0.00204	323.5	-0.000183787
176.833	-0.00203	323.667	-0.000255487	--					176.833	-0.00208	323.667	-0.000205487	--					176.833	-0.00204	323.667	-0.000177197
176.917	-0.00204	323.833	-0.000247164	--					176.917	-0.00208	323.833	-0.000197826	--					176.917	-0.00205	323.833	-0.000170825
177	-0.00204	324	-0.000239031	--					177	-0.00208	324	-0.000190381	--					177	-0.00205	324	-0.000164673
177.083	-0.00205	324.167	-0.000231089	--					177.083	-0.00209	324.167	-0.000183153	--					177.083	-0.00206	324.167	-0.000158743
177.167	-0.00205	324.333	-0.000223341	--					177.167	-0.00209	324.333	-0.000176145	--					177.167	-0.00207	324.333	-0.000153039
177.25	-0.00206	324.5	-0.000215788	--					177.25	-0.0021	324.5	-0.00016936	--					177.25	-0.00207	324.5	-0.000147562
177.333	-0.00206	324.667	-0.000208434	--					177.333	-0.0021	324.667	-0.0001628	--					177.333	-0.00208	324.667	-0.000142314
177.417	-0.00207	324.833	-0.000201281	--					177.417	-0.00211	324.833	-0.000156468	--					177.417	-0.00208	324.833	-0.000137299
177.5	-0.00207	325	-0.00019433	--					177.5	-0.00211	325	-0.000150364	--					177.5	-0.00209	325	-0.000132518
177.583	-0.00207	325.167	-0.000187585	--					177.583	-0.00211	325.167	-0.000144493	--					177.583	-0.0021	325.167	-0.000127974
177.667	-0.00208	325.333	-0.000181046	--					177.667	-0.00212	325.333	-0.000138856	--					177.667	-0.0021	325.333	-0.000123668
177.75	-0.00208	325.5	-0.000174717	--					177.75	-0.00212	325.5	-0.000133456	--					177.75	-0.00211	325.5	-0.000119605
177.833	-0.00209	325.667	-0.000168319	--					177.833	-0.00213	325.667	-0.000128295	--					177.833	-0.00211	325.667	-0.000115785
177.917	-0.00209	325.833	-0.000162132	--					177.917	-0.00213	325.833	-0.000123376	--					177.917	-0.00212	325.833	-0.00011221
178	-0.0021	326	-0.000156159	--					178	-0.00214	326	-0.0001187	--					178	-0.00213	326	-0.000108885
178.083	-0.0021	326.167	-0.000150402	--					178.083	-0.00214	326.167	-0.000114271	--					178.083	-0.00213	326.167	-0.00010581
178.167	-0.00211	326.333	-0.000144864	--					178.167	-0.00215	326.333	-0.00011009	--					178.167	-0.00214	326.333	-0.000102988
178.25	-0.00212	326.5	-0.000139547	--					178.25	-0.00215	326.5	-0.000105864	--					178.25	-0.00215	326.5	-0.000100422
178.333	-0.00212	326.667	-0.000134453	--					178.333	-0.00216	326.667	-0.000101889	--					178.333	-0.00215	326.667	-9.78206e-05
178.417	-0.00213	326.833	-0.000129584	--					178.417	-0.00216	326.833	-9.81674e-05	--					178.417	-0.00216	326.833	-9.5184e-05
178.5	-0.00213	327	-0.000124943	--					178.5	-0.00217	327	-9.47015e-05	--					178.5	-0.00216	327	-9.28053e-05
178.583	-0.00214	327.167	-0.000120532	--					178.583	-0.00217	327.167	-9.14937e-05	--					178.583	-0.00217	327.167	-9.03937e-05
178.667	-0.00214	327.333	-0.000116352	--					178.667	-0.00217	327.333	-8.82503e-05	--					178.667	-0.00218	327.333	-8.82422e-05
178.75	-0.00215	327.5	-0.000112407	--					178.75	-0.00218	327.5	-8.52674e-05	--					178.75	-0.00218	327.5	-8.60603e-05
178.833	-0.00215	327.667	-0.000108698	--					178.833	-0.00218	327.667	-8.25472e-05	--					178.833	-0.00219	327.667	-8.38479e-05
178.917	-0.00216	327.833	-0.000105227	--					178.917	-0.00219	327.833	-7.97962e-05	--					178.917	-0.0022	327.833	-8.1898e-05
179	-0.00217	328	-0.000101991	--					179	-0.00219	328	-7.73105e-05	--					179	-0.0022	328	-7.992e-05
179.083	-0.00217	328.167	-9.89946e-05	--					179.083	-0.0022	328.167	-7.50922e-05	--					179.083	-0.00221	328.167	-7.82068e-05
179.167	-0.00218	328.333	-9.62391e-05	--					179.167	-0.0022	328.333	-7.28479e-05	--					179.167	-0.00222	328.333	-7.67608e-05
179.25	-0.00218	328.5	-9.31659e-05	--					179.25	-0.00221	328.5	-7.08734e-05	--					179.25	-0.00222	328.5	-7.55843e-05
179.333	-0.00219	328.667	-9.03384e-05	--					179.333	-0.00221	328.667	-6.91689e-05	--					179.333	-0.00223	328.667	-7.46797e-05
179.417	-0.00219	328.833	-8.77586e-05	--					179.417	-0.00222	328.833	-6.77342e-05	--					179.417	-0.00224	328.833	-7.37563e-05
179.5	-0.0022	329	-8.5429e-05	--					179.5	-0.00222	329	-6.62759e-05	--					179.5	-0.00224	329	-7.28141e-05
179.583	-0.00221	329.167	-8.307e-05	--					179.583	-0.00223	329.167	-6.47939e-05	--					179.583	-0.00225	329.167	-7.18532e-05
179.667	-0.00221	329.333	-8.09634e-05	--					179.667	-0.00223	329.333	-6.35841e-05	--					179.667	-0.00226	329.333	-7.11666e-05
179.75	-0.00222	329.5	-7.88298e-05	--					179.75	-0.00224	329.5	-6.23531e-05	--					179.75	-0.00227	329.5	-7.04635e-05
179.833	-0.00222	329.667	-7.69507e-05	--					179.833	-0.00224	329.667	-6.13967e-05	--					179.833	-0.00227	329.667	-6.9744e-05
179.917	-0.00223	329.833	-7.50469e-05	--					179.917	-0.00225	329.833	-6.04213e-05	--					179.917	-0.00228	329.833	-6.90081e-05
180	-0.00224	330	-7.31183e-05	--					180	-0.00225	330	-5.9427e-05	--					180	-0.00229	330	-6.82558e-05
180.083	-0.00224	330.167	-7.14465e-05	--					180.083	-0.00226	330.167	-5.87096e-05	--					180.083	-0.0023	330.167	-6.778e-05
180.167	-0.00225	330.333	-7.00339e-05	--					180.167	-0.00226	330.333	-5.79757e-05	--					180.167	-0.0023	330.333	-6.72902e-05
180.25	-0.00225	330.5	-6.86009e-05	--					180.25	-0.00227	330.5	-5.72253e-05	--					180.25	-0.00231	330.5	-6.67863e-05
180.333	-0.00226	330.667	-6.71477e-05	--					180.333	-0.00228	330.667	-5.64582e-05	--					180.333	-0.00232	330.667	-6.62684e-05
180.417	-0.00227	330.833	-6.59558e-05	--					180.417	-0.00228	330.833	-5.56746e-05	--					180.417	-0.00232	330.833	-6.57364e-05
180.5	-0.00227	331	-6.4746e-05	--					180.5	-0.00229	331	-5.48744e-05	--					180.5	-0.00233	331	-6.51903e-05
180.583	-0.00228	331.167	-6.37997e-05	--					180.583	-0.00229	331.167	-5.40577e-05	--					180.583	-0.00234	331.167	-6.46302e-05
180.667	-0.00228	331.333	-6.3117e-05	--					180.667	-0.0023	331.333	-5.35203e-05	--					180.667	-0.00235	331.333	-6.4056e-05
180.75	-0.00229	331.5	-6.24163e-05	--					180.75	-0.00231	331.5	-5.29686e-05	--					180.75	-0.00235	331.5	-6.34677e-05
180.833	-0.0023	331.667	-6.19792e-05	--					180.833	-0.00231	331.667	-5.24028e-05	--					180.833	-0.00236	331.667	-6.28654e-05
180.917	-0.0023	331.833	-6.15263e-05	--					180.917	-0.00232	331.833	-5.18228e-05	--					180.917	-0.00237	331.833	-6.22491e-05
181	-0.00231	332	-6.10577e-05	--					181	-0.00232	332	-5.12286e-05	--					181	-0.00238	332	-6.16186e-05
181.083	-0.00232	332.167	-6.05733e-05	--					181.083	-0.00233	332.167	-5.06202e-05	--					181.083	-0.00238	332.167	-6.09741e-05
181.167	-0.00232	332.333	-6.03548e-05	--					181.167	-0.00234	332.333	-5.02935e-05	--					181.167	-0.00239	332.333	-6.03156e-05
181.25	-0.00233	332.5	-6.01227e-05	--					181.25	-0.00234	332.5	-4.99549e-05	--					181.25	-0.0024	332.5	-5.96429e-05
181.333	-0.00233	332.667	-5.98771e-05	--					181.333	-0.00235	332.667	-4.96045e-05	--					181.333	-0.00241	332.667	-5.89563e-05
181.417	-0.00234	332.833	-5.9618e-05	--					181.417	-0.00235	332.833	-4.92423e-05	--					181.417	-0.00242	332.833	-5.85485e-05
181.5	-0.00235	333	-5.93454e-05	--					181.5	-0.00236	333	-4.88683e-05	--					181.5	-0.00242	333	-5.8129e-05
181.583	-0.00235	333.167	-5.90592e-05	--					181.583	-0.00237	333.167	-4.84824e-05	--					181.583	-0.00243	333.167	-5.76977e-05
181.667	-0.00236	333.333	-5.87596e-05	--					181.667	-0.00237	333.333	-4.80847e-05	--					181.667	-0.00244	333.333	-5.75477e-05
181.75	-0.00237	333.5	-5.84464e-05	--					181.75	-0.00238	333.5	-4.76751e-05	--					181.75	-0.00245	333.5	-5.73884e-05
181.833	-0.00237	333.667	-5.81197e-05	--					181.833	-0.00239	333.667	-4.72537e-05	--					181.833	-0.00245	333.667	-5.72196e-05
181.917	-0.00238	333.833	-5.77795e-05	--					181.917	-0.00239	333.833	-4.68205e-05	--					181.917	-0.00246	333.833	-5.70415e-05
182	-0.00239	334	-5.74258e-05	--					182	-0.0024	334	-4.63754e-05	--					182	-0.00247	334	-5.6854e-05
182.083	-0.00239	334.167	-5.70585e-05	--					182.083	-0.00241	334.167	-4.59185e-05	--					182.083	-0.00248	334.167	-5.66572e-05
182.167	-0.0024	334.333	-5.66778e-05	--					182.167	-0.00242	334.333	-4.54497e-05	--					182.167	-0.00249	334.333	-5.64509e-05
182.25	-0.00241	334.5	-5.62835e-05	--					182.25	-0.00242	334.5	-4.52651e-05	--					182.25	-0.00249	334.5	-5.62353e-05
182.333	-0.00242	334.667	-5.58757e-05	--					182.333	-0.00243	334.667	-4.50709e-05	--					182.333	-0.0025	334.667	-5.60103e-05
182.417	-0.00242	334.833	-5.54544e-05	--					182.417	-0.00244	334.833	-4.48673e-05	--					182.417	-0.00251	334.833	-5.5776e-05
182.5	-0.00243	335	-5.50195e-05	--					182.5	-0.00244	335	-4.46543e-05	--					182.5	-0.00252	335	-5.55322e-05
182.583	-0.00244	335.167	-5.45712e-05	--					182.583	-0.00245	335.167	-4.44317e-05	--					182.583	-0.00253	335.167	-5.52791e-05
182.667	-0.00244	335.333	-5.41093e-05	--					182.667	-0.00246	335.333	-4.41997e-05	--					182.667	-0.00254	335.333	-5.50166e-05
182.75	-0.00245	335.5	-5.39155e-05	--					182.75	-0.00246	335.5	-4.39582e-05	--					182.75	-0.00254	335.5	-5.47448e-05
182.833	-0.00246	335.667	-5.37105e-05	--					182.833	-0.00247	335.667	-4.37073e-05	--					182.833	-0.00255	335.667	-5.44635e-05
182.917	-0.00247	335.833	-5.34942e-05	--					182.917	-0.00248	335.833	-4.34469e-05	--					182.917	-0.00256	335.833	-5.41729e-05
183	-0.00247	336	-5.32667e-05	--					183	-0.00248	336	-4.3177e-05	--					183	-0.00257	336	-5.3873e-05
183.083	-0.00248	336.167	-5.30278e-05	--					183.083	-0.00249	336.167	-4.28976e-05	--					183.083	-0.00258	336.167	-5.38542e-05
183.167	-0.00249	336.333	-5.27777e-05	--					183.167	-0.0025	336.333	-4.26088e-05	--					183.167	-0.00259	336.333	-5.38237e-05
183.25	-0.0025	336.5	-5.25164e-05	--					183.25	-0.00251	336.5	-4.23105e-05	--					183.25	-0.00259	336.5	-5.37816e-05
183.333	-0.0025	336.667	-5.22438e-05	--					183.333	-0.00251	336.667	-4.20028e-05	--					183.333	-0.0026	336.667	-5.37277e-05
183.417	-0.00251	336.833	-5.19599e-05	--					183.417	-0.00252	336.833	-4.16855e-05	--					183.417	-0.00261	336.833	-5.3662e-05
183.5	-0.00252	337	-5.16647e-05	--					183.5	-0.00253	337	-4.13588e-05	--					183.5	-0.00262	337	-5.35847e-05
183.583	-0.00253	337.167	-5.13583e-05	--					183.583	-0.00254	337.167	-4.10226e-05	--					183.583	-0.00263	337.167	-5.34956e-05
183.667	-0.00253	337.333	-5.10406e-05	--					183.667	-0.00254	337.333	-4.0677e-05	--					183.667	-0.00264	337.333	-5.33949e-05
183.75	-0.00254	337.5	-5.07117e-05	--					183.75	-0.00255	337.5	-4.03219e-05	--					183.75	-0.00265	337.5	-5.32824e-05
183.833	-0.00255	337.667	-5.03715e-05	--					183.833	-0.00256	337.667	-4.02532e-05	--					183.833	-0.00266	337.667	-5.31582e-05
183.917	-0.00256	337.833	-5.002e-05	--					183.917	-0.00257	337.833	-4.01775e-05	--					183.917	-0.00267	337.833	-5.30222e-05
184	-0.00257	338	-4.96573e-05	--					184	-0.00258	338	-4.00946e-05	--					184	-0.00268	338	-5.28746e-05
184.083	-0.00257	338.167	-4.92833e-05	--					184.083	-0.00259	338.167	-4.00047e-05	--					184.083	-0.00268	338.167	-5.27152e-05
184.167	-0.00258	338.333	-4.8898e-05	--					184.167	-0.00259	338.333	-3.99076e-05	--					184.167	-0.00269	338.333	-5.25441e-05
184.25	-0.00259	338.5	-4.85014e-05	--					184.25	-0.0026	338.5	-3.98034e-05	--					184.25	-0.0027	338.5	-5.23613e-05
184.333	-0.0026	338.667	-4.8373e-05	--					184.333	-0.00261	338.667	-3.96922e-05	--					184.333	-0.00271	338.667	-5.21668e-05
184.417	-0.00261	338.833	-4.85127e-05	--					184.417	-0.00262	338.833	-3.95738e-05	--					184.417	-0.00272	338.833	-5.19606e-05
184.5	-0.00262	339	-4.86411e-05	--					184.5	-0.00263	339	-3.94483e-05	--					184.5	-0.00273	339	-5.17426e-05
184.583	-0.00262	339.167	-4.87583e-05	--					184.583	-0.00264	339.167	-3.93157e-05	--					184.583	-0.00274	339.167	-5.15129e-05
184.667	-0.00263	339.333	-4.88642e-05	--					184.667	-0.00265	339.333	-3.91761e-05	--					184.667	-0.00275	339.333	-5.12715e-05
184.75	-0.00264	339.5	-4.89588e-05	--					184.75	-0.00265	339.5	-3.93228e-05	--					184.75	-0.00276	339.5	-5.10184e-05
184.833	-0.00265	339.667	-4.90422e-05	--					184.833	-0.00266	339.667	-3.94602e-05	--					184.833	-0.00277	339.667	-5.07536e-05
184.917	-0.00266	339.833	-4.91143e-05	--					184.917	-0.00267	339.833	-3.9588e-05	--					184.917	-0.00278	339.833	-5.077e-05
185	-0.00267	340	-4.91751e-05	--					185	-0.00268	340	-3.97064e-05	--					185	-0.00279	340	-5.0777e-05
185.083	-0.00267	340.167	-4.92247e-05	--					185.083	-0.00269	340.167	-3.98153e-05	--					185.083	-0.0028	340.167	-5.07747e-05
185.167	-0.00268	340.333	-4.9263e-05	--					185.167	-0.0027	340.333	-3.99147e-05	--					185.167	-0.00281	340.333	-5.0763e-05
185.25	-0.00269	340.5	-4.929e-05	--					185.25	-0.00271	340.5	-4.00047e-05	--					185.25	-0.00281	340.5	-5.07419e-05
185.333	-0.0027	340.667	-4.93058e-05	--					185.333	-0.00272	340.667	-4.00851e-05	--					185.333	-0.00282	340.667	-5.07114e-05
185.417	-0.00271	340.833	-4.93103e-05	--					185.417	-0.00273	340.833	-4.01562e-05	--					185.417	-0.00283	340.833	-5.06716e-05
185.5	-0.00272	341	-4.93035e-05	--					185.5	-0.00274	341	-4.02177e-05	--					185.5	-0.00284	341	-5.06224e-05
185.583	-0.00273	341.167	-4.92855e-05	--					185.583	-0.00275	341.167	-4.02698e-05	--					185.583	-0.00285	341.167	-5.05638e-05
185.667	-0.00274	341.333	-4.92562e-05	--					185.667	-0.00276	341.333	-4.03124e-05	--					185.667	-0.00286	341.333	-5.04958e-05
185.75	-0.00275	341.5	-4.92157e-05	--					185.75	-0.00277	341.5	-4.03456e-05	--					185.75	-0.00287	341.5	-5.04185e-05
185.833	-0.00276	341.667	-4.91638e-05	--					185.833	-0.00277	341.667	-4.03692e-05	--					185.833	-0.00288	341.667	-5.03317e-05
185.917	-0.00277	341.833	-4.91008e-05	--					185.917	-0.00278	341.833	-4.03834e-05	--					185.917	-0.00289	341.833	-5.02357e-05
186	-0.00277	342	-4.9308e-05	--					186	-0.00279	342	-4.03882e-05	--					186	-0.0029	342	-5.01302e-05
186.083	-0.00278	342.167	-4.95063e-05	--					186.083	-0.0028	342.167	-4.03834e-05	--					186.083	-0.00291	342.167	-5.00154e-05
186.167	-0.00279	342.333	-4.96956e-05	--					186.167	-0.00281	342.333	-4.03692e-05	--					186.167	-0.00292	342.333	-4.98911e-05
186.25	-0.0028	342.5	-4.98758e-05	--					186.25	-0.00282	342.5	-4.03456e-05	--					186.25	-0.00293	342.5	-4.97576e-05
186.333	-0.00281	342.667	-5.0047e-05	--					186.333	-0.00283	342.667	-4.03124e-05	--					186.333	-0.00294	342.667	-4.96146e-05
186.417	-0.00282	342.833	-5.02093e-05	--					186.417	-0.00284	342.833	-4.02698e-05	--					186.417	-0.00295	342.833	-4.94623e-05
186.5	-0.00283	343	-5.03625e-05	--					186.5	-0.00285	343	-4.02177e-05	--					186.5	-0.00296	343	-4.93005e-05
186.583	-0.00284	343.167	-5.05067e-05	--					186.583	-0.00286	343.167	-4.01562e-05	--					186.583	-0.00297	343.167	-4.91295e-05
186.667	-0.00285	343.333	-5.06418e-05	--					186.667	-0.00287	343.333	-4.00851e-05	--					186.667	-0.00298	343.333	-4.8949e-05
186.75	-0.00286	343.5	-5.0768e-05	--					186.75	-0.00288	343.5	-4.00047e-05	--					186.75	-0.00299	343.5	-4.90498e-05
186.833	-0.00287	343.667	-5.08852e-05	--					186.833	-0.00289	343.667	-3.99147e-05	--					186.833	-0.003	343.667	-4.91388e-05
186.917	-0.00288	343.833	-5.09933e-05	--					186.917	-0.0029	343.833	-3.98153e-05	--					186.917	-0.00302	343.833	-4.92162e-05
187	-0.00289	344	-5.10924e-05	--					187	-0.00291	344	-3.97064e-05	--					187	-0.00303	344	-4.92818e-05
187.083	-0.0029	344.167	-5.11826e-05	--					187.083	-0.00293	344.167	-3.98839e-05	--					187.083	-0.00304	344.167	-4.93357e-05
187.167	-0.00291	344.333	-5.12637e-05	--					187.167	-0.00294	344.333	-4.00544e-05	--					187.167	-0.00305	344.333	-4.93779e-05
187.25	-0.00292	344.5	-5.13358e-05	--					187.25	-0.00295	344.5	-4.02177e-05	--					187.25	-0.00306	344.5	-4.94083e-05
187.333	-0.00293	344.667	-5.13989e-05	--					187.333	-0.00296	344.667	-4.0374e-05	--					187.333	-0.00307	344.667	-4.94271e-05
187.417	-0.00294	344.833	-5.14529e-05	--					187.417	-0.00297	344.833	-4.05231e-05	--					187.417	-0.00308	344.833	-4.94341e-05
187.5	-0.00295	345	-5.1498e-05	--					187.5	-0.00298	345	-4.06652e-05	--					187.5	-0.00309	345	-4.94294e-05
187.583	-0.00296	345.167	-5.1534e-05	--					187.583	-0.00299	345.167	-4.08001e-05	--					187.583	-0.0031	345.167	-4.9413e-05
187.667	-0.00297	345.333	-5.15611e-05	--					187.667	-0.003	345.333	-4.09279e-05	--					187.667	-0.00311	345.333	-4.93849e-05
187.75	-0.00298	345.5	-5.15791e-05	--					187.75	-0.00301	345.5	-4.10487e-05	--					187.75	-0.00312	345.5	-4.9345e-05
187.833	-0.003	345.667	-5.15881e-05	--					187.833	-0.00302	345.667	-4.11623e-05	--					187.833	-0.00313	345.667	-4.92935e-05
187.917	-0.00301	345.833	-5.15881e-05	--					187.917	-0.00303	345.833	-4.12689e-05	--					187.917	-0.00314	345.833	-4.92302e-05
188	-0.00302	346	-5.15791e-05	--					188	-0.00304	346	-4.13683e-05	--					188	-0.00315	346	-4.91552e-05
188.083	-0.00303	346.167	-5.15611e-05	--					188.083	-0.00305	346.167	-4.14606e-05	--					188.083	-0.00316	346.167	-4.90685e-05
188.167	-0.00304	346.333	-5.1534e-05	--					188.167	-0.00306	346.333	-4.15458e-05	--					188.167	-0.00317	346.333	-4.9263e-05
188.25	-0.00305	346.5	-5.1498e-05	--					188.25	-0.00307	346.5	-4.1624e-05	--					188.25	-0.00319	346.5	-4.94482e-05
188.333	-0.00306	346.667	-5.14529e-05	--					188.333	-0.00308	346.667	-4.1695e-05	--					188.333	-0.0032	346.667	-4.96239e-05
188.417	-0.00307	346.833	-5.13988e-05	--					188.417	-0.00309	346.833	-4.17589e-05	--					188.417	-0.00321	346.833	-4.97903e-05
188.5	-0.00308	347	-5.13358e-05	--					188.5	-0.00311	347	-4.18157e-05	--					188.5	-0.00322	347	-4.99473e-05
188.583	-0.00309	347.167	-5.12637e-05	--					188.583	-0.00312	347.167	-4.18654e-05	--					188.583	-0.00323	347.167	-5.0095e-05
188.667	-0.0031	347.333	-5.11825e-05	--					188.667	-0.00313	347.333	-4.19081e-05	--					188.667	-0.00324	347.333	-5.02333e-05
188.75	-0.00312	347.5	-5.10924e-05	--					188.75	-0.00314	347.5	-4.19436e-05	--					188.75	-0.00325	347.5	-5.03622e-05
188.833	-0.00313	347.667	-5.09933e-05	--					188.833	-0.00315	347.667	-4.1972e-05	--					188.833	-0.00326	347.667	-5.04817e-05
188.917	-0.00314	347.833	-5.08851e-05	--					188.917	-0.00316	347.833	-4.19933e-05	--					188.917	-0.00328	347.833	-5.05918e-05
189	-0.00315	348	-5.0768e-05	--					189	-0.00317	348	-4.20075e-05	--					189	-0.00329	348	-5.06926e-05
189.083	-0.00316	348.167	-5.06418e-05	--					189.083	-0.00318	348.167	-4.20146e-05	--					189.083	-0.0033	348.167	-5.0784e-05
189.167	-0.00317	348.333	-5.05066e-05	--					189.167	-0.00319	348.333	-4.20146e-05	--					189.167	-0.00331	348.333	-5.0866e-05
189.25	-0.00318	348.5	-5.03624e-05	--					189.25	-0.00321	348.5	-4.20075e-05	--					189.25	-0.00332	348.5	-5.09387e-05
189.333	-0.00319	348.667	-5.02092e-05	--					189.333	-0.00322	348.667	-4.19933e-05	--					189.333	-0.00333	348.667	-5.1002e-05
189.417	-0.00321	348.833	-5.0047e-05	--					189.417	-0.00323	348.833	-4.1972e-05	--					189.417	-0.00334	348.833	-5.10559e-05
189.5	-0.00322	349	-4.98758e-05	--					189.5	-0.00324	349	-4.19436e-05	--					189.5	-0.00335	349	-5.11004e-05
189.583	-0.00323	349.167	-4.96955e-05	--					189.583	-0.00325	349.167	-4.19081e-05	--					189.583	-0.00337	349.167	-5.11356e-05
189.667	-0.00324	349.333	-4.95063e-05	--					189.667	-0.00326	349.333	-4.18654e-05	--					189.667	-0.00338	349.333	-5.11613e-05
189.75	-0.00325	349.5	-4.9308e-05	--					189.75	-0.00327	349.5	-4.18157e-05	--					189.75	-0.00339	349.5	-5.11777e-05
189.833	-0.00326	349.667	-4.91007e-05	--					189.833	-0.00329	349.667	-4.17589e-05	--					189.833	-0.0034	349.667	-5.11848e-05
189.917	-0.00328	349.833	-4.91638e-05	--					189.917	-0.0033	349.833	-4.1695e-05	--					189.917	-0.00341	349.833	-5.11824e-05
190	-0.00329	350	-4.92156e-05	--					190	-0.00331	350	-4.1624e-05	--					190	-0.00342	350	-5.11707e-05
190.083	-0.0033	350.167	-4.92562e-05	--					190.083	-0.00332	350.167	-4.15458e-05	--					190.083	-0.00343	350.167	-5.11496e-05
190.167	-0.00331	350.333	-4.92855e-05	--					190.167	-0.00333	350.333	-4.14606e-05	--					190.167	-0.00345	350.333	-5.11191e-05
190.25	-0.00332	350.5	-4.93035e-05	--					190.25	-0.00335	350.5	-4.13683e-05	--					190.25	-0.00346	350.5	-5.10793e-05
190.333	-0.00334	350.667	-4.93102e-05	--					190.333	-0.00336	350.667	-4.12689e-05	--					190.333	-0.00347	350.667	-5.10301e-05
190.417	-0.00335	350.833	-4.93057e-05	--					190.417	-0.00337	350.833	-4.11623e-05	--					190.417	-0.00348	350.833	-5.09715e-05
190.5	-0.00336	351	-4.929e-05	--					190.5	-0.00338	351	-4.10487e-05	--					190.5	-0.00349	351	-5.11941e-05
190.583	-0.00337	351.167	-4.92629e-05	--					190.583	-0.00339	351.167	-4.09279e-05	--					190.583	-0.00351	351.167	-5.14051e-05
190.667	-0.00338	351.333	-4.92246e-05	--					190.667	-0.00341	351.333	-4.08001e-05	--					190.667	-0.00352	351.333	-5.16043e-05
190.75	-0.0034	351.5	-4.91751e-05	--					190.75	-0.00342	351.5	-4.06652e-05	--					190.75	-0.00353	351.5	-5.17918e-05
190.833	-0.00341	351.667	-4.91142e-05	--					190.833	-0.00343	351.667	-4.05231e-05	--					190.833	-0.00354	351.667	-5.19675e-05
190.917	-0.00342	351.833	-4.90421e-05	--					190.917	-0.00344	351.833	-4.0374e-05	--					190.917	-0.00355	351.833	-5.21316e-05
191	-0.00343	352	-4.92404e-05	--					191	-0.00345	352	-4.02177e-05	--					191	-0.00357	352	-5.22839e-05
191.083	-0.00344	352.167	-4.94297e-05	--					191.083	-0.00347	352.167	-4.00544e-05	--					191.083	-0.00358	352.167	-5.24246e-05
191.167	-0.00346	352.333	-4.96099e-05	--					191.167	-0.00348	352.333	-3.98839e-05	--					191.167	-0.00359	352.333	-5.25535e-05
191.25	-0.00347	352.5	-4.97811e-05	--					191.25	-0.00349	352.5	-3.97064e-05	--					191.25	-0.0036	352.5	-5.26706e-05
191.333	-0.00348	352.667	-4.99434e-05	--					191.333	-0.00351	352.667	-3.95217e-05	--					191.333	-0.00361	352.667	-5.27761e-05
191.417	-0.00349	352.833	-5.00966e-05	--					191.417	-0.00352	352.833	-3.93299e-05	--					191.417	-0.00363	352.833	-5.28698e-05
191.5	-0.00351	353	-5.02408e-05	--					191.5	-0.00353	353	-3.91311e-05	--					191.5	-0.00364	353	-5.29519e-05
191.583	-0.00352	353.167	-5.03759e-05	--					191.583	-0.00354	353.167	-3.89251e-05	--					191.583	-0.00365	353.167	-5.30222e-05
191.667	-0.00353	353.333	-5.05021e-05	--					191.667	-0.00355	353.333	-3.8712e-05	--					191.667	-0.00366	353.333	-5.30808e-05
191.75	-0.00355	353.5	-5.06193e-05	--					191.75	-0.00357	353.5	-3.84919e-05	--					191.75	-0.00367	353.5	-5.31277e-05
191.833	-0.00356	353.667	-5.07274e-05	--					191.833	-0.00358	353.667	-3.82646e-05	--					191.833	-0.00369	353.667	-5.31628e-05
191.917	-0.00357	353.833	-5.08266e-05	--					191.917	-0.00359	353.833	-3.80302e-05	--					191.917	-0.0037	353.833	-5.31862e-05
192	-0.00358	354	-5.09167e-05	--					192	-0.0036	354	-3.77888e-05	--					192	-0.00371	354	-5.3198e-05
192.083	-0.0036	354.167	-5.09978e-05	--					192.083	-0.00362	354.167	-3.75402e-05	--					192.083	-0.00373	354.167	-5.3198e-05
192.167	-0.00361	354.333	-5.10699e-05	--					192.167	-0.00363	354.333	-3.72845e-05	--					192.167	-0.00374	354.333	-5.31862e-05
192.25	-0.00362	354.5	-5.1133e-05	--					192.25	-0.00364	354.5	-3.73153e-05	--					192.25	-0.00375	354.5	-5.31628e-05
192.333	-0.00364	354.667	-5.1187e-05	--					192.333	-0.00365	354.667	-3.73366e-05	--					192.333	-0.00376	354.667	-5.31277e-05
192.417	-0.00365	354.833	-5.12321e-05	--					192.417	-0.00367	354.833	-3.73484e-05	--					192.417	-0.00378	354.833	-5.30808e-05
192.5	-0.00366	355	-5.12682e-05	--					192.5	-0.00368	355	-3.73508e-05	--					192.5	-0.00379	355	-5.30222e-05
192.583	-0.00368	355.167	-5.12952e-05	--					192.583	-0.00369	355.167	-3.73437e-05	--					192.583	-0.0038	355.167	-5.29519e-05
192.667	-0.00369	355.333	-5.13132e-05	--					192.667	-0.0037	355.333	-3.73271e-05	--					192.667	-0.00381	355.333	-5.28699e-05
192.75	-0.0037	355.5	-5.13222e-05	--					192.75	-0.00372	355.5	-3.73011e-05	--					192.75	-0.00383	355.5	-5.27761e-05
192.833	-0.00372	355.667	-5.13222e-05	--					192.833	-0.00373	355.667	-3.72655e-05	--					192.833	-0.00384	355.667	-5.26707e-05
192.917	-0.00373	355.833	-5.13132e-05	--					192.917	-0.00374	355.833	-3.72206e-05	--					192.917	-0.00385	355.833	-5.25535e-05
193	-0.00374	356	-5.12952e-05	--					193	-0.00375	356	-3.71661e-05	--					193	-0.00387	356	-5.24246e-05
193.083	-0.00376	356.167	-5.12682e-05	--					193.083	-0.00377	356.167	-3.71022e-05	--					193.083	-0.00388	356.167	-5.2284e-05
193.167	-0.00377	356.333	-5.12321e-05	--					193.167	-0.00378	356.333	-3.73247e-05	--					193.167	-0.00389	356.333	-5.21316e-05
193.25	-0.00378	356.5	-5.1187e-05	--					193.25	-0.00379	356.5	-3.75402e-05	--					193.25	-0.00391	356.5	-5.22605e-05
193.333	-0.0038	356.667	-5.1133e-05	--					193.333	-0.00381	356.667	-3.77485e-05	--					193.333	-0.00392	356.667	-5.238e-05
193.417	-0.00381	356.833	-5.10699e-05	--					193.417	-0.00382	356.833	-3.79497e-05	--					193.417	-0.00393	356.833	-5.24902e-05
193.5	-0.00382	357	-5.09978e-05	--					193.5	-0.00383	357	-3.81439e-05	--					193.5	-0.00395	357	-5.2591e-05
193.583	-0.00384	357.167	-5.09167e-05	--					193.583	-0.00385	357.167	-3.83309e-05	--					193.583	-0.00396	357.167	-5.26824e-05
193.667	-0.00385	357.333	-5.08266e-05	--					193.667	-0.00386	357.333	-3.85108e-05	--					193.667	-0.00397	357.333	-5.27644e-05
193.75	-0.00387	357.5	-5.07274e-05	--					193.75	-0.00387	357.5	-3.86836e-05	--					193.75	-0.00399	357.5	-5.28371e-05
193.833	-0.00388	357.667	-5.06193e-05	--					193.833	-0.00389	357.667	-3.88494e-05	--					193.833	-0.004	357.667	-5.29003e-05
193.917	-0.00389	357.833	-5.05021e-05	--					193.917	-0.0039	357.833	-3.9008e-05	--					193.917	-0.00401	357.833	-5.29542e-05
194	-0.00391	358	-5.0376e-05	--					194	-0.00391	358	-3.91595e-05	--					194	-0.00403	358	-5.29988e-05
194.083	-0.00392	358.167	-5.02408e-05	--					194.083	-0.00393	358.167	-3.93039e-05	--					194.083	-0.00404	358.167	-5.30339e-05
194.167	-0.00393	358.333	-5.00966e-05	--					194.167	-0.00394	358.333	-3.94412e-05	--					194.167	-0.00405	358.333	-5.30597e-05
194.25	-0.00395	358.5	-4.99434e-05	--					194.25	-0.00395	358.5	-3.95714e-05	--					194.25	-0.00407	358.5	-5.30761e-05
194.333	-0.00396	358.667	-4.97811e-05	--					194.333	-0.00397	358.667	-3.96945e-05	--					194.333	-0.00408	358.667	-5.30831e-05
194.417	-0.00398	358.833	-4.96099e-05	--					194.417	-0.00398	358.833	-3.98105e-05	--					194.417	-0.0041	358.833	-5.30808e-05
194.5	-0.00399	359	-4.94297e-05	--					194.5	-0.00399	359	-3.99194e-05	--					194.5	-0.00411	359	-5.30691e-05
194.583	-0.004	359.167	-4.92404e-05	--					194.583	-0.00401	359.167	-4.00212e-05	--					194.583	-0.00412	359.167	-5.3048e-05
194.667	-0.00402	359.333	-4.90421e-05	--					194.667	-0.00402	359.333	-4.01159e-05	--					194.667	-0.00414	359.333	-5.30175e-05
194.75	-0.00403	359.5	-4.88349e-05	--					194.75	-0.00404	359.5	-4.02035e-05	--					194.75	-0.00415	359.5	-5.29777e-05
194.833	-0.00405	359.667	-4.86186e-05	--					194.833	-0.00405	359.667	-4.0284e-05	--					194.833	-0.00417	359.667	-5.29284e-05
194.917	-0.00406	359.833	-4.83933e-05	--					194.917	-0.00406	359.833	-4.03574e-05	--					194.917	-0.00418	359.833	-5.28699e-05
195	-0.00408	360	-4.81589e-05	--					195	-0.00408	360	-4.04237e-05	--					195	-0.00419	360	-5.28019e-05
195.083	-0.00409	360.167	-4.79156e-05	--					195.083	-0.00409	360.167	-4.04829e-05	--					195.083	-0.00421	360.167	-5.27246e-05
195.167	-0.00411	360.333	-4.76633e-05	--					195.167	-0.00411	360.333	-4.0535e-05	--					195.167	-0.00422	360.333	-5.26378e-05
195.25	-0.00412	360.5	-4.74019e-05	--					195.25	-0.00412	360.5	-4.05799e-05	--					195.25	-0.00424	360.5	-5.25417e-05
195.333	-0.00414	360.667	-4.71316e-05	--					195.333	-0.00413	360.667	-4.06178e-05	--					195.333	-0.00425	360.667	-5.24363e-05
195.417	-0.00415	360.833	-4.68522e-05	--					195.417	-0.00415	360.833	-4.06486e-05	--					195.417	-0.00426	360.833	-5.23214e-05
195.5	-0.00416	361	-4.65638e-05	--					195.5	-0.00416	361	-4.06723e-05	--					195.5	-0.00428	361	-5.21972e-05
195.583	-0.00418	361.167	-4.62664e-05	--					195.583	-0.00418	361.167	-4.06888e-05	--					195.583	-0.00429	361.167	-5.20636e-05
195.667	-0.00419	361.333	-4.62394e-05	--					195.667	-0.00419	361.333	-4.06983e-05	--					195.667	-0.00431	361.333	-5.19207e-05
195.75	-0.00421	361.5	-4.62011e-05	--					195.75	-0.00421	361.5	-4.07007e-05	--					195.75	-0.00432	361.5	-5.17683e-05
195.833	-0.00422	361.667	-4.61515e-05	--					195.833	-0.00422	361.667	-4.06959e-05	--					195.833	-0.00434	361.667	-5.16066e-05
195.917	-0.00424	361.833	-4.60907e-05	--					195.917	-0.00424	361.833	-4.06841e-05	--					195.917	-0.00435	361.833	-5.14355e-05
196	-0.00425	362	-4.60186e-05	--					196	-0.00425	362	-4.06652e-05	--					196	-0.00436	362	-5.12551e-05
196.083	-0.00427	362.167	-4.59352e-05	--					196.083	-0.00427	362.167	-4.06391e-05	--					196.083	-0.00438	362.167	-5.10653e-05
196.167	-0.00428	362.333	-4.61222e-05	--					196.167	-0.00428	362.333	-4.0606e-05	--					196.167	-0.00439	362.333	-5.0866e-05
196.25	-0.0043	362.5	-4.63002e-05	--					196.25	-0.0043	362.5	-4.05657e-05	--					196.25	-0.00441	362.5	-5.09481e-05
196.333	-0.00431	362.667	-4.64692e-05	--					196.333	-0.00431	362.667	-4.05184e-05	--					196.333	-0.00442	362.667	-5.10184e-05
196.417	-0.00433	362.833	-4.66291e-05	--					196.417	-0.00433	362.833	-4.04639e-05	--					196.417	-0.00444	362.833	-5.1077e-05
196.5	-0.00434	363	-4.67801e-05	--					196.5	-0.00434	363	-4.04024e-05	--					196.5	-0.00445	363	-5.11238e-05
[truncated: 382 more rows]
