# Supplementary material for: Effect of internal phase particle size on properties of site mixed emulsion explosive at plateau environment
Source: Sci Rep. 2024 Apr 12;14:8549. doi: 10.1038/s41598-024-59215-z (PMC11014911; doi:10.1038/s41598-024-59215-z)
Supplement: Supplementary file 1 — Supplementary Information. [file 41598_2024_59215_MOESM1_ESM.zip › fitted curve.xls]

## Sheet: Sheet1
1200r/min		1400r/min		1600r/min
3.846	-8.12873	1.862	-9.52662	1.862	-9.52662
3.84651	-8.12987	1.86213	-9.5279	1.86213	-9.5279
3.84702	-8.13101	1.86225	-9.52919	1.86225	-9.52919
3.84752	-8.13215	1.86238	-9.53047	1.86238	-9.53047
3.84803	-8.1333	1.8625	-9.53176	1.8625	-9.53176
3.84854	-8.13444	1.86263	-9.53304	1.86263	-9.53304
3.84905	-8.13558	1.86275	-9.53432	1.86275	-9.53432
3.84955	-8.13672	1.86288	-9.53561	1.86288	-9.53561
3.85006	-8.13786	1.863	-9.53689	1.863	-9.53689
3.85057	-8.139	1.86313	-9.53818	1.86313	-9.53818
3.85108	-8.14014	1.86325	-9.53946	1.86325	-9.53946
3.85158	-8.14129	1.86338	-9.54074	1.86338	-9.54074
3.85209	-8.14243	1.8635	-9.54203	1.8635	-9.54203
3.8526	-8.14357	1.86363	-9.54331	1.86363	-9.54331
3.85311	-8.14471	1.86375	-9.5446	1.86375	-9.5446
3.85361	-8.14585	1.86388	-9.54588	1.86388	-9.54588
3.85412	-8.14699	1.864	-9.54716	1.864	-9.54716
3.85463	-8.14814	1.86413	-9.54845	1.86413	-9.54845
3.85514	-8.14928	1.86425	-9.54973	1.86425	-9.54973
3.85564	-8.15042	1.86438	-9.55102	1.86438	-9.55102
3.85615	-8.15156	1.8645	-9.5523	1.8645	-9.5523
3.85666	-8.1527	1.86463	-9.55358	1.86463	-9.55358
3.85717	-8.15384	1.86475	-9.55487	1.86475	-9.55487
3.85767	-8.15499	1.86488	-9.55615	1.86488	-9.55615
3.85818	-8.15613	1.865	-9.55744	1.865	-9.55744
3.85869	-8.15727	1.86513	-9.55872	1.86513	-9.55872
3.8592	-8.15841	1.86525	-9.56	1.86525	-9.56
3.8597	-8.15955	1.86538	-9.56129	1.86538	-9.56129
3.86021	-8.16069	1.8655	-9.56257	1.8655	-9.56257
3.86072	-8.16184	1.86563	-9.56386	1.86563	-9.56386
3.86123	-8.16298	1.86575	-9.56514	1.86575	-9.56514
3.86173	-8.16412	1.86588	-9.56643	1.86588	-9.56643
3.86224	-8.16526	1.866	-9.56771	1.866	-9.56771
3.86275	-8.1664	1.86613	-9.56899	1.86613	-9.56899
3.86326	-8.16754	1.86625	-9.57028	1.86625	-9.57028
3.86376	-8.16869	1.86638	-9.57156	1.86638	-9.57156
3.86427	-8.16983	1.8665	-9.57285	1.8665	-9.57285
3.86478	-8.17097	1.86663	-9.57413	1.86663	-9.57413
3.86529	-8.17211	1.86675	-9.57541	1.86675	-9.57541
3.86579	-8.17325	1.86688	-9.5767	1.86688	-9.5767
3.8663	-8.17439	1.86701	-9.57798	1.86701	-9.57798
3.86681	-8.17554	1.86713	-9.57927	1.86713	-9.57927
3.86732	-8.17668	1.86726	-9.58055	1.86726	-9.58055
3.86782	-8.17782	1.86738	-9.58183	1.86738	-9.58183
3.86833	-8.17896	1.86751	-9.58312	1.86751	-9.58312
3.86884	-8.1801	1.86763	-9.5844	1.86763	-9.5844
3.86935	-8.18124	1.86776	-9.58569	1.86776	-9.58569
3.86985	-8.18239	1.86788	-9.58697	1.86788	-9.58697
3.87036	-8.18353	1.86801	-9.58825	1.86801	-9.58825
3.87087	-8.18467	1.86813	-9.58954	1.86813	-9.58954
3.87138	-8.18581	1.86826	-9.59082	1.86826	-9.59082
3.87188	-8.18695	1.86838	-9.59211	1.86838	-9.59211
3.87239	-8.18809	1.86851	-9.59339	1.86851	-9.59339
3.8729	-8.18924	1.86863	-9.59467	1.86863	-9.59467
3.87341	-8.19038	1.86876	-9.59596	1.86876	-9.59596
3.87391	-8.19152	1.86888	-9.59724	1.86888	-9.59724
3.87442	-8.19266	1.86901	-9.59853	1.86901	-9.59853
3.87493	-8.1938	1.86913	-9.59981	1.86913	-9.59981
3.87544	-8.19494	1.86926	-9.60109	1.86926	-9.60109
3.87594	-8.19609	1.86938	-9.60238	1.86938	-9.60238
3.87645	-8.19723	1.86951	-9.60366	1.86951	-9.60366
3.87696	-8.19837	1.86963	-9.60495	1.86963	-9.60495
3.87747	-8.19951	1.86976	-9.60623	1.86976	-9.60623
3.87797	-8.20065	1.86988	-9.60752	1.86988	-9.60752
3.87848	-8.20179	1.87001	-9.6088	1.87001	-9.6088
3.87899	-8.20294	1.87013	-9.61008	1.87013	-9.61008
3.8795	-8.20408	1.87026	-9.61137	1.87026	-9.61137
3.88	-8.20522	1.87038	-9.61265	1.87038	-9.61265
3.88051	-8.20636	1.87051	-9.61394	1.87051	-9.61394
3.88102	-8.2075	1.87063	-9.61522	1.87063	-9.61522
3.88153	-8.20864	1.87076	-9.6165	1.87076	-9.6165
3.88203	-8.20979	1.87088	-9.61779	1.87088	-9.61779
3.88254	-8.21093	1.87101	-9.61907	1.87101	-9.61907
3.88305	-8.21207	1.87113	-9.62036	1.87113	-9.62036
3.88356	-8.21321	1.87126	-9.62164	1.87126	-9.62164
3.88406	-8.21435	1.87138	-9.62292	1.87138	-9.62292
3.88457	-8.21549	1.87151	-9.62421	1.87151	-9.62421
3.88508	-8.21664	1.87163	-9.62549	1.87163	-9.62549
3.88559	-8.21778	1.87176	-9.62678	1.87176	-9.62678
3.88609	-8.21892	1.87188	-9.62806	1.87188	-9.62806
3.8866	-8.22006	1.87201	-9.62934	1.87201	-9.62934
3.88711	-8.2212	1.87214	-9.63063	1.87214	-9.63063
3.88762	-8.22234	1.87226	-9.63191	1.87226	-9.63191
3.88812	-8.22349	1.87239	-9.6332	1.87239	-9.6332
3.88863	-8.22463	1.87251	-9.63448	1.87251	-9.63448
3.88914	-8.22577	1.87264	-9.63576	1.87264	-9.63576
3.88965	-8.22691	1.87276	-9.63705	1.87276	-9.63705
3.89015	-8.22805	1.87289	-9.63833	1.87289	-9.63833
3.89066	-8.22919	1.87301	-9.63962	1.87301	-9.63962
3.89117	-8.23034	1.87314	-9.6409	1.87314	-9.6409
3.89168	-8.23148	1.87326	-9.64218	1.87326	-9.64218
3.89218	-8.23262	1.87339	-9.64347	1.87339	-9.64347
3.89269	-8.23376	1.87351	-9.64475	1.87351	-9.64475
3.8932	-8.2349	1.87364	-9.64604	1.87364	-9.64604
3.89371	-8.23604	1.87376	-9.64732	1.87376	-9.64732
3.89421	-8.23718	1.87389	-9.64861	1.87389	-9.64861
3.89472	-8.23833	1.87401	-9.64989	1.87401	-9.64989
3.89523	-8.23947	1.87414	-9.65117	1.87414	-9.65117
3.89574	-8.24061	1.87426	-9.65246	1.87426	-9.65246
3.89624	-8.24175	1.87439	-9.65374	1.87439	-9.65374
3.89675	-8.24289	1.87451	-9.65503	1.87451	-9.65503
3.89726	-8.24403	1.87464	-9.65631	1.87464	-9.65631
3.89777	-8.24518	1.87476	-9.65759	1.87476	-9.65759
3.89827	-8.24632	1.87489	-9.65888	1.87489	-9.65888
3.89878	-8.24746	1.87501	-9.66016	1.87501	-9.66016
3.89929	-8.2486	1.87514	-9.66145	1.87514	-9.66145
3.8998	-8.24974	1.87526	-9.66273	1.87526	-9.66273
3.9003	-8.25088	1.87539	-9.66401	1.87539	-9.66401
3.90081	-8.25203	1.87551	-9.6653	1.87551	-9.6653
3.90132	-8.25317	1.87564	-9.66658	1.87564	-9.66658
3.90183	-8.25431	1.87576	-9.66787	1.87576	-9.66787
3.90233	-8.25545	1.87589	-9.66915	1.87589	-9.66915
3.90284	-8.25659	1.87601	-9.67043	1.87601	-9.67043
3.90335	-8.25773	1.87614	-9.67172	1.87614	-9.67172
3.90386	-8.25888	1.87626	-9.673	1.87626	-9.673
3.90436	-8.26002	1.87639	-9.67429	1.87639	-9.67429
3.90487	-8.26116	1.87651	-9.67557	1.87651	-9.67557
3.90538	-8.2623	1.87664	-9.67685	1.87664	-9.67685
3.90589	-8.26344	1.87676	-9.67814	1.87676	-9.67814
3.90639	-8.26458	1.87689	-9.67942	1.87689	-9.67942
3.9069	-8.26573	1.87702	-9.68071	1.87702	-9.68071
3.90741	-8.26687	1.87714	-9.68199	1.87714	-9.68199
3.90792	-8.26801	1.87727	-9.68327	1.87727	-9.68327
3.90842	-8.26915	1.87739	-9.68456	1.87739	-9.68456
3.90893	-8.27029	1.87752	-9.68584	1.87752	-9.68584
3.90944	-8.27143	1.87764	-9.68713	1.87764	-9.68713
3.90995	-8.27258	1.87777	-9.68841	1.87777	-9.68841
3.91045	-8.27372	1.87789	-9.68969	1.87789	-9.68969
3.91096	-8.27486	1.87802	-9.69098	1.87802	-9.69098
3.91147	-8.276	1.87814	-9.69226	1.87814	-9.69226
3.91198	-8.27714	1.87827	-9.69355	1.87827	-9.69355
3.91248	-8.27828	1.87839	-9.69483	1.87839	-9.69483
3.91299	-8.27943	1.87852	-9.69612	1.87852	-9.69612
3.9135	-8.28057	1.87864	-9.6974	1.87864	-9.6974
3.91401	-8.28171	1.87877	-9.69868	1.87877	-9.69868
3.91451	-8.28285	1.87889	-9.69997	1.87889	-9.69997
3.91502	-8.28399	1.87902	-9.70125	1.87902	-9.70125
3.91553	-8.28513	1.87914	-9.70254	1.87914	-9.70254
3.91604	-8.28628	1.87927	-9.70382	1.87927	-9.70382
3.91654	-8.28742	1.87939	-9.7051	1.87939	-9.7051
3.91705	-8.28856	1.87952	-9.70639	1.87952	-9.70639
3.91756	-8.2897	1.87964	-9.70767	1.87964	-9.70767
3.91807	-8.29084	1.87977	-9.70896	1.87977	-9.70896
3.91857	-8.29198	1.87989	-9.71024	1.87989	-9.71024
3.91908	-8.29313	1.88002	-9.71152	1.88002	-9.71152
3.91959	-8.29427	1.88014	-9.71281	1.88014	-9.71281
3.9201	-8.29541	1.88027	-9.71409	1.88027	-9.71409
3.9206	-8.29655	1.88039	-9.71538	1.88039	-9.71538
3.92111	-8.29769	1.88052	-9.71666	1.88052	-9.71666
3.92162	-8.29883	1.88064	-9.71794	1.88064	-9.71794
3.92213	-8.29998	1.88077	-9.71923	1.88077	-9.71923
3.92263	-8.30112	1.88089	-9.72051	1.88089	-9.72051
3.92314	-8.30226	1.88102	-9.7218	1.88102	-9.7218
3.92365	-8.3034	1.88114	-9.72308	1.88114	-9.72308
3.92416	-8.30454	1.88127	-9.72436	1.88127	-9.72436
3.92466	-8.30568	1.88139	-9.72565	1.88139	-9.72565
3.92517	-8.30683	1.88152	-9.72693	1.88152	-9.72693
3.92568	-8.30797	1.88164	-9.72822	1.88164	-9.72822
3.92619	-8.30911	1.88177	-9.7295	1.88177	-9.7295
3.92669	-8.31025	1.88189	-9.73078	1.88189	-9.73078
3.9272	-8.31139	1.88202	-9.73207	1.88202	-9.73207
3.92771	-8.31253	1.88215	-9.73335	1.88215	-9.73335
3.92822	-8.31368	1.88227	-9.73464	1.88227	-9.73464
3.92872	-8.31482	1.8824	-9.73592	1.8824	-9.73592
3.92923	-8.31596	1.88252	-9.73721	1.88252	-9.73721
3.92974	-8.3171	1.88265	-9.73849	1.88265	-9.73849
3.93025	-8.31824	1.88277	-9.73977	1.88277	-9.73977
3.93075	-8.31938	1.8829	-9.74106	1.8829	-9.74106
3.93126	-8.32053	1.88302	-9.74234	1.88302	-9.74234
3.93177	-8.32167	1.88315	-9.74363	1.88315	-9.74363
3.93228	-8.32281	1.88327	-9.74491	1.88327	-9.74491
3.93278	-8.32395	1.8834	-9.74619	1.8834	-9.74619
3.93329	-8.32509	1.88352	-9.74748	1.88352	-9.74748
3.9338	-8.32623	1.88365	-9.74876	1.88365	-9.74876
3.93431	-8.32738	1.88377	-9.75005	1.88377	-9.75005
3.93481	-8.32852	1.8839	-9.75133	1.8839	-9.75133
3.93532	-8.32966	1.88402	-9.75261	1.88402	-9.75261
3.93583	-8.3308	1.88415	-9.7539	1.88415	-9.7539
3.93634	-8.33194	1.88427	-9.75518	1.88427	-9.75518
3.93684	-8.33308	1.8844	-9.75647	1.8844	-9.75647
3.93735	-8.33422	1.88452	-9.75775	1.88452	-9.75775
3.93786	-8.33537	1.88465	-9.75903	1.88465	-9.75903
3.93837	-8.33651	1.88477	-9.76032	1.88477	-9.76032
3.93887	-8.33765	1.8849	-9.7616	1.8849	-9.7616
3.93938	-8.33879	1.88502	-9.76289	1.88502	-9.76289
3.93989	-8.33993	1.88515	-9.76417	1.88515	-9.76417
3.9404	-8.34107	1.88527	-9.76545	1.88527	-9.76545
3.9409	-8.34222	1.8854	-9.76674	1.8854	-9.76674
3.94141	-8.34336	1.88552	-9.76802	1.88552	-9.76802
3.94192	-8.3445	1.88565	-9.76931	1.88565	-9.76931
3.94243	-8.34564	1.88577	-9.77059	1.88577	-9.77059
3.94293	-8.34678	1.8859	-9.77187	1.8859	-9.77187
3.94344	-8.34792	1.88602	-9.77316	1.88602	-9.77316
3.94395	-8.34907	1.88615	-9.77444	1.88615	-9.77444
3.94446	-8.35021	1.88627	-9.77573	1.88627	-9.77573
3.94496	-8.35135	1.8864	-9.77701	1.8864	-9.77701
3.94547	-8.35249	1.88652	-9.7783	1.88652	-9.7783
3.94598	-8.35363	1.88665	-9.77958	1.88665	-9.77958
3.94649	-8.35477	1.88677	-9.78086	1.88677	-9.78086
3.94699	-8.35592	1.8869	-9.78215	1.8869	-9.78215
3.9475	-8.35706	1.88703	-9.78343	1.88703	-9.78343
3.94801	-8.3582	1.88715	-9.78472	1.88715	-9.78472
3.94852	-8.35934	1.88728	-9.786	1.88728	-9.786
3.94902	-8.36048	1.8874	-9.78728	1.8874	-9.78728
3.94953	-8.36162	1.88753	-9.78857	1.88753	-9.78857
3.95004	-8.36277	1.88765	-9.78985	1.88765	-9.78985
3.95055	-8.36391	1.88778	-9.79114	1.88778	-9.79114
3.95105	-8.36505	1.8879	-9.79242	1.8879	-9.79242
3.95156	-8.36619	1.88803	-9.7937	1.88803	-9.7937
3.95207	-8.36733	1.88815	-9.79499	1.88815	-9.79499
3.95258	-8.36847	1.88828	-9.79627	1.88828	-9.79627
3.95308	-8.36962	1.8884	-9.79756	1.8884	-9.79756
3.95359	-8.37076	1.88853	-9.79884	1.88853	-9.79884
3.9541	-8.3719	1.88865	-9.80012	1.88865	-9.80012
3.95461	-8.37304	1.88878	-9.80141	1.88878	-9.80141
3.95511	-8.37418	1.8889	-9.80269	1.8889	-9.80269
3.95562	-8.37532	1.88903	-9.80398	1.88903	-9.80398
3.95613	-8.37647	1.88915	-9.80526	1.88915	-9.80526
3.95664	-8.37761	1.88928	-9.80654	1.88928	-9.80654
3.95714	-8.37875	1.8894	-9.80783	1.8894	-9.80783
3.95765	-8.37989	1.88953	-9.80911	1.88953	-9.80911
3.95816	-8.38103	1.88965	-9.8104	1.88965	-9.8104
3.95867	-8.38217	1.88978	-9.81168	1.88978	-9.81168
3.95917	-8.38332	1.8899	-9.81296	1.8899	-9.81296
3.95968	-8.38446	1.89003	-9.81425	1.89003	-9.81425
3.96019	-8.3856	1.89015	-9.81553	1.89015	-9.81553
3.9607	-8.38674	1.89028	-9.81682	1.89028	-9.81682
3.9612	-8.38788	1.8904	-9.8181	1.8904	-9.8181
3.96171	-8.38902	1.89053	-9.81939	1.89053	-9.81939
3.96222	-8.39017	1.89065	-9.82067	1.89065	-9.82067
3.96273	-8.39131	1.89078	-9.82195	1.89078	-9.82195
3.96323	-8.39245	1.8909	-9.82324	1.8909	-9.82324
3.96374	-8.39359	1.89103	-9.82452	1.89103	-9.82452
3.96425	-8.39473	1.89115	-9.82581	1.89115	-9.82581
3.96476	-8.39587	1.89128	-9.82709	1.89128	-9.82709
3.96526	-8.39702	1.8914	-9.82837	1.8914	-9.82837
3.96577	-8.39816	1.89153	-9.82966	1.89153	-9.82966
3.96628	-8.3993	1.89165	-9.83094	1.89165	-9.83094
3.96679	-8.40044	1.89178	-9.83223	1.89178	-9.83223
3.96729	-8.40158	1.8919	-9.83351	1.8919	-9.83351
3.9678	-8.40272	1.89203	-9.83479	1.89203	-9.83479
3.96831	-8.40387	1.89216	-9.83608	1.89216	-9.83608
3.96882	-8.40501	1.89228	-9.83736	1.89228	-9.83736
3.96932	-8.40615	1.89241	-9.83865	1.89241	-9.83865
3.96983	-8.40729	1.89253	-9.83993	1.89253	-9.83993
3.97034	-8.40843	1.89266	-9.84121	1.89266	-9.84121
3.97085	-8.40957	1.89278	-9.8425	1.89278	-9.8425
3.97135	-8.41072	1.89291	-9.84378	1.89291	-9.84378
3.97186	-8.41186	1.89303	-9.84507	1.89303	-9.84507
3.97237	-8.413	1.89316	-9.84635	1.89316	-9.84635
3.97288	-8.41414	1.89328	-9.84763	1.89328	-9.84763
3.97338	-8.41528	1.89341	-9.84892	1.89341	-9.84892
3.97389	-8.41642	1.89353	-9.8502	1.89353	-9.8502
3.9744	-8.41757	1.89366	-9.85149	1.89366	-9.85149
3.97491	-8.41871	1.89378	-9.85277	1.89378	-9.85277
3.97541	-8.41985	1.89391	-9.85405	1.89391	-9.85405
3.97592	-8.42099	1.89403	-9.85534	1.89403	-9.85534
3.97643	-8.42213	1.89416	-9.85662	1.89416	-9.85662
3.97694	-8.42327	1.89428	-9.85791	1.89428	-9.85791
3.97744	-8.42442	1.89441	-9.85919	1.89441	-9.85919
3.97795	-8.42556	1.89453	-9.86048	1.89453	-9.86048
3.97846	-8.4267	1.89466	-9.86176	1.89466	-9.86176
3.97897	-8.42784	1.89478	-9.86304	1.89478	-9.86304
3.97947	-8.42898	1.89491	-9.86433	1.89491	-9.86433
3.97998	-8.43012	1.89503	-9.86561	1.89503	-9.86561
3.98049	-8.43126	1.89516	-9.8669	1.89516	-9.8669
3.981	-8.43241	1.89528	-9.86818	1.89528	-9.86818
3.9815	-8.43355	1.89541	-9.86946	1.89541	-9.86946
3.98201	-8.43469	1.89553	-9.87075	1.89553	-9.87075
3.98252	-8.43583	1.89566	-9.87203	1.89566	-9.87203
3.98303	-8.43697	1.89578	-9.87332	1.89578	-9.87332
3.98353	-8.43811	1.89591	-9.8746	1.89591	-9.8746
3.98404	-8.43926	1.89603	-9.87588	1.89603	-9.87588
3.98455	-8.4404	1.89616	-9.87717	1.89616	-9.87717
3.98506	-8.44154	1.89628	-9.87845	1.89628	-9.87845
3.98556	-8.44268	1.89641	-9.87974	1.89641	-9.87974
3.98607	-8.44382	1.89653	-9.88102	1.89653	-9.88102
3.98658	-8.44496	1.89666	-9.8823	1.89666	-9.8823
3.98709	-8.44611	1.89678	-9.88359	1.89678	-9.88359
3.98759	-8.44725	1.89691	-9.88487	1.89691	-9.88487
3.9881	-8.44839	1.89704	-9.88616	1.89704	-9.88616
3.98861	-8.44953	1.89716	-9.88744	1.89716	-9.88744
3.98912	-8.45067	1.89729	-9.88872	1.89729	-9.88872
3.98962	-8.45181	1.89741	-9.89001	1.89741	-9.89001
3.99013	-8.45296	1.89754	-9.89129	1.89754	-9.89129
3.99064	-8.4541	1.89766	-9.89258	1.89766	-9.89258
3.99115	-8.45524	1.89779	-9.89386	1.89779	-9.89386
3.99165	-8.45638	1.89791	-9.89514	1.89791	-9.89514
3.99216	-8.45752	1.89804	-9.89643	1.89804	-9.89643
3.99267	-8.45866	1.89816	-9.89771	1.89816	-9.89771
3.99318	-8.45981	1.89829	-9.899	1.89829	-9.899
3.99368	-8.46095	1.89841	-9.90028	1.89841	-9.90028
3.99419	-8.46209	1.89854	-9.90157	1.89854	-9.90157
3.9947	-8.46323	1.89866	-9.90285	1.89866	-9.90285
3.99521	-8.46437	1.89879	-9.90413	1.89879	-9.90413
3.99571	-8.46551	1.89891	-9.90542	1.89891	-9.90542
3.99622	-8.46666	1.89904	-9.9067	1.89904	-9.9067
3.99673	-8.4678	1.89916	-9.90799	1.89916	-9.90799
3.99724	-8.46894	1.89929	-9.90927	1.89929	-9.90927
3.99774	-8.47008	1.89941	-9.91055	1.89941	-9.91055
3.99825	-8.47122	1.89954	-9.91184	1.89954	-9.91184
3.99876	-8.47236	1.89966	-9.91312	1.89966	-9.91312
3.99927	-8.47351	1.89979	-9.91441	1.89979	-9.91441
3.99977	-8.47465	1.89991	-9.91569	1.89991	-9.91569
4.00028	-8.47579	1.90004	-9.91697	1.90004	-9.91697
4.00079	-8.47693	1.90016	-9.91826	1.90016	-9.91826
4.0013	-8.47807	1.90029	-9.91954	1.90029	-9.91954
4.0018	-8.47921	1.90041	-9.92083	1.90041	-9.92083
4.00231	-8.48036	1.90054	-9.92211	1.90054	-9.92211
4.00282	-8.4815	1.90066	-9.92339	1.90066	-9.92339
4.00333	-8.48264	1.90079	-9.92468	1.90079	-9.92468
4.00383	-8.48378	1.90091	-9.92596	1.90091	-9.92596
4.00434	-8.48492	1.90104	-9.92725	1.90104	-9.92725
4.00485	-8.48606	1.90116	-9.92853	1.90116	-9.92853
4.00536	-8.48721	1.90129	-9.92981	1.90129	-9.92981
4.00586	-8.48835	1.90141	-9.9311	1.90141	-9.9311
4.00637	-8.48949	1.90154	-9.93238	1.90154	-9.93238
4.00688	-8.49063	1.90166	-9.93367	1.90166	-9.93367
4.00739	-8.49177	1.90179	-9.93495	1.90179	-9.93495
4.00789	-8.49291	1.90191	-9.93623	1.90191	-9.93623
4.0084	-8.49406	1.90204	-9.93752	1.90204	-9.93752
4.00891	-8.4952	1.90217	-9.9388	1.90217	-9.9388
4.00942	-8.49634	1.90229	-9.94009	1.90229	-9.94009
4.00992	-8.49748	1.90242	-9.94137	1.90242	-9.94137
4.01043	-8.49862	1.90254	-9.94266	1.90254	-9.94266
4.01094	-8.49976	1.90267	-9.94394	1.90267	-9.94394
4.01145	-8.50091	1.90279	-9.94522	1.90279	-9.94522
4.01195	-8.50205	1.90292	-9.94651	1.90292	-9.94651
4.01246	-8.50319	1.90304	-9.94779	1.90304	-9.94779
4.01297	-8.50433	1.90317	-9.94908	1.90317	-9.94908
4.01348	-8.50547	1.90329	-9.95036	1.90329	-9.95036
4.01398	-8.50661	1.90342	-9.95164	1.90342	-9.95164
4.01449	-8.50776	1.90354	-9.95293	1.90354	-9.95293
4.015	-8.5089	1.90367	-9.95421	1.90367	-9.95421
4.01551	-8.51004	1.90379	-9.9555	1.90379	-9.9555
4.01602	-8.51118	1.90392	-9.95678	1.90392	-9.95678
4.01652	-8.51232	1.90404	-9.95806	1.90404	-9.95806
4.01703	-8.51346	1.90417	-9.95935	1.90417	-9.95935
4.01754	-8.51461	1.90429	-9.96063	1.90429	-9.96063
4.01805	-8.51575	1.90442	-9.96192	1.90442	-9.96192
4.01855	-8.51689	1.90454	-9.9632	1.90454	-9.9632
4.01906	-8.51803	1.90467	-9.96448	1.90467	-9.96448
4.01957	-8.51917	1.90479	-9.96577	1.90479	-9.96577
4.02008	-8.52031	1.90492	-9.96705	1.90492	-9.96705
4.02058	-8.52146	1.90504	-9.96834	1.90504	-9.96834
4.02109	-8.5226	1.90517	-9.96962	1.90517	-9.96962
4.0216	-8.52374	1.90529	-9.9709	1.90529	-9.9709
4.02211	-8.52488	1.90542	-9.97219	1.90542	-9.97219
4.02261	-8.52602	1.90554	-9.97347	1.90554	-9.97347
4.02312	-8.52716	1.90567	-9.97476	1.90567	-9.97476
4.02363	-8.5283	1.90579	-9.97604	1.90579	-9.97604
4.02414	-8.52945	1.90592	-9.97732	1.90592	-9.97732
4.02464	-8.53059	1.90604	-9.97861	1.90604	-9.97861
4.02515	-8.53173	1.90617	-9.97989	1.90617	-9.97989
4.02566	-8.53287	1.90629	-9.98118	1.90629	-9.98118
4.02617	-8.53401	1.90642	-9.98246	1.90642	-9.98246
4.02667	-8.53515	1.90654	-9.98374	1.90654	-9.98374
4.02718	-8.5363	1.90667	-9.98503	1.90667	-9.98503
4.02769	-8.53744	1.90679	-9.98631	1.90679	-9.98631
4.0282	-8.53858	1.90692	-9.9876	1.90692	-9.9876
4.0287	-8.53972	1.90705	-9.98888	1.90705	-9.98888
4.02921	-8.54086	1.90717	-9.99017	1.90717	-9.99017
4.02972	-8.542	1.9073	-9.99145	1.9073	-9.99145
4.03023	-8.54315	1.90742	-9.99273	1.90742	-9.99273
4.03073	-8.54429	1.90755	-9.99402	1.90755	-9.99402
4.03124	-8.54543	1.90767	-9.9953	1.90767	-9.9953
4.03175	-8.54657	1.9078	-9.99659	1.9078	-9.99659
4.03226	-8.54771	1.90792	-9.99787	1.90792	-9.99787
4.03276	-8.54885	1.90805	-9.99915	1.90805	-9.99915
4.03327	-8.55	1.90817	-10.0004	1.90817	-10.0004
4.03378	-8.55114	1.9083	-10.0017	1.9083	-10.0017
4.03429	-8.55228	1.90842	-10.003	1.90842	-10.003
4.03479	-8.55342	1.90855	-10.0043	1.90855	-10.0043
4.0353	-8.55456	1.90867	-10.0056	1.90867	-10.0056
4.03581	-8.5557	1.9088	-10.0069	1.9088	-10.0069
4.03632	-8.55685	1.90892	-10.0081	1.90892	-10.0081
4.03682	-8.55799	1.90905	-10.0094	1.90905	-10.0094
4.03733	-8.55913	1.90917	-10.0107	1.90917	-10.0107
4.03784	-8.56027	1.9093	-10.012	1.9093	-10.012
4.03835	-8.56141	1.90942	-10.0133	1.90942	-10.0133
4.03885	-8.56255	1.90955	-10.0146	1.90955	-10.0146
4.03936	-8.5637	1.90967	-10.0159	1.90967	-10.0159
4.03987	-8.56484	1.9098	-10.0171	1.9098	-10.0171
4.04038	-8.56598	1.90992	-10.0184	1.90992	-10.0184
4.04088	-8.56712	1.91005	-10.0197	1.91005	-10.0197
4.04139	-8.56826	1.91017	-10.021	1.91017	-10.021
4.0419	-8.5694	1.9103	-10.0223	1.9103	-10.0223
4.04241	-8.57055	1.91042	-10.0236	1.91042	-10.0236
4.04291	-8.57169	1.91055	-10.0248	1.91055	-10.0248
4.04342	-8.57283	1.91067	-10.0261	1.91067	-10.0261
4.04393	-8.57397	1.9108	-10.0274	1.9108	-10.0274
4.04444	-8.57511	1.91092	-10.0287	1.91092	-10.0287
4.04494	-8.57625	1.91105	-10.03	1.91105	-10.03
4.04545	-8.5774	1.91117	-10.0313	1.91117	-10.0313
4.04596	-8.57854	1.9113	-10.0325	1.9113	-10.0325
4.04647	-8.57968	1.91142	-10.0338	1.91142	-10.0338
4.04697	-8.58082	1.91155	-10.0351	1.91155	-10.0351
4.04748	-8.58196	1.91167	-10.0364	1.91167	-10.0364
4.04799	-8.5831	1.9118	-10.0377	1.9118	-10.0377
4.0485	-8.58425	1.91192	-10.039	1.91192	-10.039
4.049	-8.58539	1.91205	-10.0402	1.91205	-10.0402
4.04951	-8.58653	1.91218	-10.0415	1.91218	-10.0415
4.05002	-8.58767	1.9123	-10.0428	1.9123	-10.0428
4.05053	-8.58881	1.91243	-10.0441	1.91243	-10.0441
4.05103	-8.58995	1.91255	-10.0454	1.91255	-10.0454
4.05154	-8.5911	1.91268	-10.0467	1.91268	-10.0467
4.05205	-8.59224	1.9128	-10.048	1.9128	-10.048
4.05256	-8.59338	1.91293	-10.0492	1.91293	-10.0492
4.05306	-8.59452	1.91305	-10.0505	1.91305	-10.0505
4.05357	-8.59566	1.91318	-10.0518	1.91318	-10.0518
4.05408	-8.5968	1.9133	-10.0531	1.9133	-10.0531
4.05459	-8.59795	1.91343	-10.0544	1.91343	-10.0544
4.05509	-8.59909	1.91355	-10.0556	1.91355	-10.0556
4.0556	-8.60023	1.91368	-10.0569	1.91368	-10.0569
4.05611	-8.60137	1.9138	-10.0582	1.9138	-10.0582
4.05662	-8.60251	1.91393	-10.0595	1.91393	-10.0595
4.05712	-8.60365	1.91405	-10.0608	1.91405	-10.0608
4.05763	-8.6048	1.91418	-10.0621	1.91418	-10.0621
4.05814	-8.60594	1.9143	-10.0634	1.9143	-10.0634
4.05865	-8.60708	1.91443	-10.0646	1.91443	-10.0646
4.05915	-8.60822	1.91455	-10.0659	1.91455	-10.0659
4.05966	-8.60936	1.91468	-10.0672	1.91468	-10.0672
4.06017	-8.6105	1.9148	-10.0685	1.9148	-10.0685
4.06068	-8.61165	1.91493	-10.0698	1.91493	-10.0698
4.06118	-8.61279	1.91505	-10.0711	1.91505	-10.0711
4.06169	-8.61393	1.91518	-10.0724	1.91518	-10.0724
4.0622	-8.61507	1.9153	-10.0736	1.9153	-10.0736
4.06271	-8.61621	1.91543	-10.0749	1.91543	-10.0749
4.06321	-8.61735	1.91555	-10.0762	1.91555	-10.0762
4.06372	-8.6185	1.91568	-10.0775	1.91568	-10.0775
4.06423	-8.61964	1.9158	-10.0788	1.9158	-10.0788
4.06474	-8.62078	1.91593	-10.08	1.91593	-10.08
4.06524	-8.62192	1.91605	-10.0813	1.91605	-10.0813
4.06575	-8.62306	1.91618	-10.0826	1.91618	-10.0826
4.06626	-8.6242	1.9163	-10.0839	1.9163	-10.0839
4.06677	-8.62534	1.91643	-10.0852	1.91643	-10.0852
4.06727	-8.62649	1.91655	-10.0865	1.91655	-10.0865
4.06778	-8.62763	1.91668	-10.0877	1.91668	-10.0877
4.06829	-8.62877	1.9168	-10.089	1.9168	-10.089
4.0688	-8.62991	1.91693	-10.0903	1.91693	-10.0903
4.0693	-8.63105	1.91706	-10.0916	1.91706	-10.0916
4.06981	-8.63219	1.91718	-10.0929	1.91718	-10.0929
4.07032	-8.63334	1.91731	-10.0942	1.91731	-10.0942
4.07083	-8.63448	1.91743	-10.0955	1.91743	-10.0955
4.07133	-8.63562	1.91756	-10.0967	1.91756	-10.0967
4.07184	-8.63676	1.91768	-10.098	1.91768	-10.098
4.07235	-8.6379	1.91781	-10.0993	1.91781	-10.0993
4.07286	-8.63904	1.91793	-10.1006	1.91793	-10.1006
4.07336	-8.64019	1.91806	-10.1019	1.91806	-10.1019
4.07387	-8.64133	1.91818	-10.1032	1.91818	-10.1032
4.07438	-8.64247	1.91831	-10.1044	1.91831	-10.1044
4.07489	-8.64361	1.91843	-10.1057	1.91843	-10.1057
4.07539	-8.64475	1.91856	-10.107	1.91856	-10.107
4.0759	-8.64589	1.91868	-10.1083	1.91868	-10.1083
4.07641	-8.64704	1.91881	-10.1096	1.91881	-10.1096
4.07692	-8.64818	1.91893	-10.1109	1.91893	-10.1109
4.07742	-8.64932	1.91906	-10.1121	1.91906	-10.1121
4.07793	-8.65046	1.91918	-10.1134	1.91918	-10.1134
4.07844	-8.6516	1.91931	-10.1147	1.91931	-10.1147
4.07895	-8.65274	1.91943	-10.116	1.91943	-10.116
4.07945	-8.65389	1.91956	-10.1173	1.91956	-10.1173
4.07996	-8.65503	1.91968	-10.1186	1.91968	-10.1186
4.08047	-8.65617	1.91981	-10.1199	1.91981	-10.1199
4.08098	-8.65731	1.91993	-10.1211	1.91993	-10.1211
4.08148	-8.65845	1.92006	-10.1224	1.92006	-10.1224
4.08199	-8.65959	1.92018	-10.1237	1.92018	-10.1237
4.0825	-8.66074	1.92031	-10.125	1.92031	-10.125
4.08301	-8.66188	1.92043	-10.1263	1.92043	-10.1263
4.08351	-8.66302	1.92056	-10.1276	1.92056	-10.1276
4.08402	-8.66416	1.92068	-10.1288	1.92068	-10.1288
4.08453	-8.6653	1.92081	-10.1301	1.92081	-10.1301
4.08504	-8.66644	1.92093	-10.1314	1.92093	-10.1314
4.08554	-8.66759	1.92106	-10.1327	1.92106	-10.1327
4.08605	-8.66873	1.92118	-10.134	1.92118	-10.134
4.08656	-8.66987	1.92131	-10.1353	1.92131	-10.1353
4.08707	-8.67101	1.92143	-10.1365	1.92143	-10.1365
4.08757	-8.67215	1.92156	-10.1378	1.92156	-10.1378
4.08808	-8.67329	1.92168	-10.1391	1.92168	-10.1391
4.08859	-8.67444	1.92181	-10.1404	1.92181	-10.1404
4.0891	-8.67558	1.92193	-10.1417	1.92193	-10.1417
4.0896	-8.67672	1.92206	-10.143	1.92206	-10.143
4.09011	-8.67786	1.92219	-10.1442	1.92219	-10.1442
4.09062	-8.679	1.92231	-10.1455	1.92231	-10.1455
4.09113	-8.68014	1.92244	-10.1468	1.92244	-10.1468
4.09163	-8.68129	1.92256	-10.1481	1.92256	-10.1481
4.09214	-8.68243	1.92269	-10.1494	1.92269	-10.1494
4.09265	-8.68357	1.92281	-10.1507	1.92281	-10.1507
4.09316	-8.68471	1.92294	-10.152	1.92294	-10.152
4.09366	-8.68585	1.92306	-10.1532	1.92306	-10.1532
4.09417	-8.68699	1.92319	-10.1545	1.92319	-10.1545
4.09468	-8.68814	1.92331	-10.1558	1.92331	-10.1558
4.09519	-8.68928	1.92344	-10.1571	1.92344	-10.1571
4.09569	-8.69042	1.92356	-10.1584	1.92356	-10.1584
4.0962	-8.69156	1.92369	-10.1597	1.92369	-10.1597
4.09671	-8.6927	1.92381	-10.1609	1.92381	-10.1609
4.09722	-8.69384	1.92394	-10.1622	1.92394	-10.1622
4.09772	-8.69499	1.92406	-10.1635	1.92406	-10.1635
4.09823	-8.69613	1.92419	-10.1648	1.92419	-10.1648
4.09874	-8.69727	1.92431	-10.1661	1.92431	-10.1661
4.09925	-8.69841	1.92444	-10.1674	1.92444	-10.1674
4.09975	-8.69955	1.92456	-10.1686	1.92456	-10.1686
4.10026	-8.70069	1.92469	-10.1699	1.92469	-10.1699
4.10077	-8.70184	1.92481	-10.1712	1.92481	-10.1712
4.10128	-8.70298	1.92494	-10.1725	1.92494	-10.1725
4.10178	-8.70412	1.92506	-10.1738	1.92506	-10.1738
4.10229	-8.70526	1.92519	-10.1751	1.92519	-10.1751
4.1028	-8.7064	1.92531	-10.1763	1.92531	-10.1763
4.10331	-8.70754	1.92544	-10.1776	1.92544	-10.1776
4.10381	-8.70869	1.92556	-10.1789	1.92556	-10.1789
4.10432	-8.70983	1.92569	-10.1802	1.92569	-10.1802
4.10483	-8.71097	1.92581	-10.1815	1.92581	-10.1815
4.10534	-8.71211	1.92594	-10.1828	1.92594	-10.1828
4.10584	-8.71325	1.92606	-10.1841	1.92606	-10.1841
4.10635	-8.71439	1.92619	-10.1853	1.92619	-10.1853
4.10686	-8.71554	1.92631	-10.1866	1.92631	-10.1866
4.10737	-8.71668	1.92644	-10.1879	1.92644	-10.1879
4.10787	-8.71782	1.92656	-10.1892	1.92656	-10.1892
4.10838	-8.71896	1.92669	-10.1905	1.92669	-10.1905
4.10889	-8.7201	1.92681	-10.1918	1.92681	-10.1918
4.1094	-8.72124	1.92694	-10.193	1.92694	-10.193
4.1099	-8.72238	1.92707	-10.1943	1.92707	-10.1943
4.11041	-8.72353	1.92719	-10.1956	1.92719	-10.1956
4.11092	-8.72467	1.92732	-10.1969	1.92732	-10.1969
4.11143	-8.72581	1.92744	-10.1982	1.92744	-10.1982
4.11193	-8.72695	1.92757	-10.1995	1.92757	-10.1995
4.11244	-8.72809	1.92769	-10.2007	1.92769	-10.2007
4.11295	-8.72923	1.92782	-10.202	1.92782	-10.202
4.11346	-8.73038	1.92794	-10.2033	1.92794	-10.2033
4.11396	-8.73152	1.92807	-10.2046	1.92807	-10.2046
4.11447	-8.73266	1.92819	-10.2059	1.92819	-10.2059
4.11498	-8.7338	1.92832	-10.2072	1.92832	-10.2072
4.11549	-8.73494	1.92844	-10.2085	1.92844	-10.2085
4.11599	-8.73608	1.92857	-10.2097	1.92857	-10.2097
4.1165	-8.73723	1.92869	-10.211	1.92869	-10.211
4.11701	-8.73837	1.92882	-10.2123	1.92882	-10.2123
4.11752	-8.73951	1.92894	-10.2136	1.92894	-10.2136
4.11802	-8.74065	1.92907	-10.2149	1.92907	-10.2149
4.11853	-8.74179	1.92919	-10.2162	1.92919	-10.2162
4.11904	-8.74293	1.92932	-10.2174	1.92932	-10.2174
4.11955	-8.74408	1.92944	-10.2187	1.92944	-10.2187
4.12005	-8.74522	1.92957	-10.22	1.92957	-10.22
4.12056	-8.74636	1.92969	-10.2213	1.92969	-10.2213
4.12107	-8.7475	1.92982	-10.2226	1.92982	-10.2226
4.12158	-8.74864	1.92994	-10.2239	1.92994	-10.2239
4.12208	-8.74978	1.93007	-10.2251	1.93007	-10.2251
4.12259	-8.75093	1.93019	-10.2264	1.93019	-10.2264
4.1231	-8.75207	1.93032	-10.2277	1.93032	-10.2277
4.12361	-8.75321	1.93044	-10.229	1.93044	-10.229
4.12411	-8.75435	1.93057	-10.2303	1.93057	-10.2303
4.12462	-8.75549	1.93069	-10.2316	1.93069	-10.2316
4.12513	-8.75663	1.93082	-10.2328	1.93082	-10.2328
4.12564	-8.75778	1.93094	-10.2341	1.93094	-10.2341
4.12614	-8.75892	1.93107	-10.2354	1.93107	-10.2354
4.12665	-8.76006	1.93119	-10.2367	1.93119	-10.2367
4.12716	-8.7612	1.93132	-10.238	1.93132	-10.238
4.12767	-8.76234	1.93144	-10.2393	1.93144	-10.2393
4.12817	-8.76348	1.93157	-10.2406	1.93157	-10.2406
4.12868	-8.76463	1.93169	-10.2418	1.93169	-10.2418
4.12919	-8.76577	1.93182	-10.2431	1.93182	-10.2431
4.1297	-8.76691	1.93194	-10.2444	1.93194	-10.2444
4.1302	-8.76805	1.93207	-10.2457	1.93207	-10.2457
4.13071	-8.76919	1.9322	-10.247	1.9322	-10.247
4.13122	-8.77033	1.93232	-10.2483	1.93232	-10.2483
4.13173	-8.77148	1.93245	-10.2495	1.93245	-10.2495
4.13223	-8.77262	1.93257	-10.2508	1.93257	-10.2508
4.13274	-8.77376	1.9327	-10.2521	1.9327	-10.2521
4.13325	-8.7749	1.93282	-10.2534	1.93282	-10.2534
4.13376	-8.77604	1.93295	-10.2547	1.93295	-10.2547
4.13426	-8.77718	1.93307	-10.256	1.93307	-10.256
4.13477	-8.77833	1.9332	-10.2573	1.9332	-10.2573
4.13528	-8.77947	1.93332	-10.2585	1.93332	-10.2585
4.13579	-8.78061	1.93345	-10.2598	1.93345	-10.2598
4.13629	-8.78175	1.93357	-10.2611	1.93357	-10.2611
4.1368	-8.78289	1.9337	-10.2624	1.9337	-10.2624
4.13731	-8.78403	1.93382	-10.2637	1.93382	-10.2637
4.13782	-8.78518	1.93395	-10.265	1.93395	-10.265
4.13832	-8.78632	1.93407	-10.2662	1.93407	-10.2662
4.13883	-8.78746	1.9342	-10.2675	1.9342	-10.2675
4.13934	-8.7886	1.93432	-10.2688	1.93432	-10.2688
4.13985	-8.78974	1.93445	-10.2701	1.93445	-10.2701
4.14035	-8.79088	1.93457	-10.2714	1.93457	-10.2714
4.14086	-8.79203	1.9347	-10.2727	1.9347	-10.2727
4.14137	-8.79317	1.93482	-10.2739	1.93482	-10.2739
4.14188	-8.79431	1.93495	-10.2752	1.93495	-10.2752
4.14238	-8.79545	1.93507	-10.2765	1.93507	-10.2765
4.14289	-8.79659	1.9352	-10.2778	1.9352	-10.2778
4.1434	-8.79773	1.93532	-10.2791	1.93532	-10.2791
4.14391	-8.79888	1.93545	-10.2804	1.93545	-10.2804
4.14441	-8.80002	1.93557	-10.2817	1.93557	-10.2817
4.14492	-8.80116	1.9357	-10.2829	1.9357	-10.2829
4.14543	-8.8023	1.93582	-10.2842	1.93582	-10.2842
4.14594	-8.80344	1.93595	-10.2855	1.93595	-10.2855
4.14644	-8.80458	1.93607	-10.2868	1.93607	-10.2868
4.14695	-8.80573	1.9362	-10.2881	1.9362	-10.2881
4.14746	-8.80687	1.93632	-10.2894	1.93632	-10.2894
4.14797	-8.80801	1.93645	-10.2906	1.93645	-10.2906
4.14847	-8.80915	1.93657	-10.2919	1.93657	-10.2919
4.14898	-8.81029	1.9367	-10.2932	1.9367	-10.2932
4.14949	-8.81143	1.93682	-10.2945	1.93682	-10.2945
4.15	-8.81258	1.93695	-10.2958	1.93695	-10.2958
4.1505	-8.81372	1.93708	-10.2971	1.93708	-10.2971
4.15101	-8.81486	1.9372	-10.2983	1.9372	-10.2983
4.15152	-8.816	1.93733	-10.2996	1.93733	-10.2996
4.15203	-8.81714	1.93745	-10.3009	1.93745	-10.3009
4.15253	-8.81828	1.93758	-10.3022	1.93758	-10.3022
4.15304	-8.81942	1.9377	-10.3035	1.9377	-10.3035
4.15355	-8.82057	1.93783	-10.3048	1.93783	-10.3048
4.15406	-8.82171	1.93795	-10.306	1.93795	-10.306
4.15456	-8.82285	1.93808	-10.3073	1.93808	-10.3073
4.15507	-8.82399	1.9382	-10.3086	1.9382	-10.3086
4.15558	-8.82513	1.93833	-10.3099	1.93833	-10.3099
4.15609	-8.82627	1.93845	-10.3112	1.93845	-10.3112
4.15659	-8.82742	1.93858	-10.3125	1.93858	-10.3125
4.1571	-8.82856	1.9387	-10.3138	1.9387	-10.3138
4.15761	-8.8297	1.93883	-10.315	1.93883	-10.315
4.15812	-8.83084	1.93895	-10.3163	1.93895	-10.3163
4.15862	-8.83198	1.93908	-10.3176	1.93908	-10.3176
4.15913	-8.83312	1.9392	-10.3189	1.9392	-10.3189
4.15964	-8.83427	1.93933	-10.3202	1.93933	-10.3202
4.16015	-8.83541	1.93945	-10.3215	1.93945	-10.3215
4.16065	-8.83655	1.93958	-10.3227	1.93958	-10.3227
4.16116	-8.83769	1.9397	-10.324	1.9397	-10.324
4.16167	-8.83883	1.93983	-10.3253	1.93983	-10.3253
4.16218	-8.83997	1.93995	-10.3266	1.93995	-10.3266
4.16268	-8.84112	1.94008	-10.3279	1.94008	-10.3279
4.16319	-8.84226	1.9402	-10.3292	1.9402	-10.3292
4.1637	-8.8434	1.94033	-10.3304	1.94033	-10.3304
4.16421	-8.84454	1.94045	-10.3317	1.94045	-10.3317
4.16471	-8.84568	1.94058	-10.333	1.94058	-10.333
4.16522	-8.84682	1.9407	-10.3343	1.9407	-10.3343
4.16573	-8.84797	1.94083	-10.3356	1.94083	-10.3356
4.16624	-8.84911	1.94095	-10.3369	1.94095	-10.3369
4.16674	-8.85025	1.94108	-10.3382	1.94108	-10.3382
4.16725	-8.85139	1.9412	-10.3394	1.9412	-10.3394
4.16776	-8.85253	1.94133	-10.3407	1.94133	-10.3407
4.16827	-8.85367	1.94145	-10.342	1.94145	-10.342
4.16877	-8.85482	1.94158	-10.3433	1.94158	-10.3433
4.16928	-8.85596	1.9417	-10.3446	1.9417	-10.3446
4.16979	-8.8571	1.94183	-10.3459	1.94183	-10.3459
4.1703	-8.85824	1.94195	-10.3471	1.94195	-10.3471
4.1708	-8.85938	1.94208	-10.3484	1.94208	-10.3484
4.17131	-8.86052	1.94221	-10.3497	1.94221	-10.3497
4.17182	-8.86167	1.94233	-10.351	1.94233	-10.351
4.17233	-8.86281	1.94246	-10.3523	1.94246	-10.3523
4.17283	-8.86395	1.94258	-10.3536	1.94258	-10.3536
4.17334	-8.86509	1.94271	-10.3548	1.94271	-10.3548
4.17385	-8.86623	1.94283	-10.3561	1.94283	-10.3561
4.17436	-8.86737	1.94296	-10.3574	1.94296	-10.3574
4.17486	-8.86852	1.94308	-10.3587	1.94308	-10.3587
4.17537	-8.86966	1.94321	-10.36	1.94321	-10.36
4.17588	-8.8708	1.94333	-10.3613	1.94333	-10.3613
4.17639	-8.87194	1.94346	-10.3625	1.94346	-10.3625
4.17689	-8.87308	1.94358	-10.3638	1.94358	-10.3638
4.1774	-8.87422	1.94371	-10.3651	1.94371	-10.3651
4.17791	-8.87537	1.94383	-10.3664	1.94383	-10.3664
4.17842	-8.87651	1.94396	-10.3677	1.94396	-10.3677
4.17892	-8.87765	1.94408	-10.369	1.94408	-10.369
4.17943	-8.87879	1.94421	-10.3703	1.94421	-10.3703
4.17994	-8.87993	1.94433	-10.3715	1.94433	-10.3715
4.18045	-8.88107	1.94446	-10.3728	1.94446	-10.3728
4.18095	-8.88222	1.94458	-10.3741	1.94458	-10.3741
4.18146	-8.88336	1.94471	-10.3754	1.94471	-10.3754
4.18197	-8.8845	1.94483	-10.3767	1.94483	-10.3767
4.18248	-8.88564	1.94496	-10.378	1.94496	-10.378
4.18298	-8.88678	1.94508	-10.3792	1.94508	-10.3792
4.18349	-8.88792	1.94521	-10.3805	1.94521	-10.3805
4.184	-8.88907	1.94533	-10.3818	1.94533	-10.3818
4.18451	-8.89021	1.94546	-10.3831	1.94546	-10.3831
4.18502	-8.89135	1.94558	-10.3844	1.94558	-10.3844
4.18552	-8.89249	1.94571	-10.3857	1.94571	-10.3857
4.18603	-8.89363	1.94583	-10.3869	1.94583	-10.3869
4.18654	-8.89477	1.94596	-10.3882	1.94596	-10.3882
4.18705	-8.89592	1.94608	-10.3895	1.94608	-10.3895
4.18755	-8.89706	1.94621	-10.3908	1.94621	-10.3908
4.18806	-8.8982	1.94633	-10.3921	1.94633	-10.3921
4.18857	-8.89934	1.94646	-10.3934	1.94646	-10.3934
4.18908	-8.90048	1.94658	-10.3946	1.94658	-10.3946
4.18958	-8.90162	1.94671	-10.3959	1.94671	-10.3959
4.19009	-8.90277	1.94683	-10.3972	1.94683	-10.3972
4.1906	-8.90391	1.94696	-10.3985	1.94696	-10.3985
4.19111	-8.90505	1.94709	-10.3998	1.94709	-10.3998
4.19161	-8.90619	1.94721	-10.4011	1.94721	-10.4011
4.19212	-8.90733	1.94734	-10.4024	1.94734	-10.4024
4.19263	-8.90847	1.94746	-10.4036	1.94746	-10.4036
4.19314	-8.90962	1.94759	-10.4049	1.94759	-10.4049
4.19364	-8.91076	1.94771	-10.4062	1.94771	-10.4062
4.19415	-8.9119	1.94784	-10.4075	1.94784	-10.4075
4.19466	-8.91304	1.94796	-10.4088	1.94796	-10.4088
4.19517	-8.91418	1.94809	-10.4101	1.94809	-10.4101
4.19567	-8.91532	1.94821	-10.4113	1.94821	-10.4113
4.19618	-8.91646	1.94834	-10.4126	1.94834	-10.4126
4.19669	-8.91761	1.94846	-10.4139	1.94846	-10.4139
4.1972	-8.91875	1.94859	-10.4152	1.94859	-10.4152
4.1977	-8.91989	1.94871	-10.4165	1.94871	-10.4165
4.19821	-8.92103	1.94884	-10.4178	1.94884	-10.4178
4.19872	-8.92217	1.94896	-10.419	1.94896	-10.419
4.19923	-8.92331	1.94909	-10.4203	1.94909	-10.4203
4.19973	-8.92446	1.94921	-10.4216	1.94921	-10.4216
4.20024	-8.9256	1.94934	-10.4229	1.94934	-10.4229
4.20075	-8.92674	1.94946	-10.4242	1.94946	-10.4242
4.20126	-8.92788	1.94959	-10.4255	1.94959	-10.4255
4.20176	-8.92902	1.94971	-10.4268	1.94971	-10.4268
4.20227	-8.93016	1.94984	-10.428	1.94984	-10.428
4.20278	-8.93131	1.94996	-10.4293	1.94996	-10.4293
4.20329	-8.93245	1.95009	-10.4306	1.95009	-10.4306
4.20379	-8.93359	1.95021	-10.4319	1.95021	-10.4319
4.2043	-8.93473	1.95034	-10.4332	1.95034	-10.4332
4.20481	-8.93587	1.95046	-10.4345	1.95046	-10.4345
4.20532	-8.93701	1.95059	-10.4357	1.95059	-10.4357
4.20582	-8.93816	1.95071	-10.437	1.95071	-10.437
4.20633	-8.9393	1.95084	-10.4383	1.95084	-10.4383
4.20684	-8.94044	1.95096	-10.4396	1.95096	-10.4396
4.20735	-8.94158	1.95109	-10.4409	1.95109	-10.4409
4.20785	-8.94272	1.95121	-10.4421	1.95121	-10.4421
4.20836	-8.94386	1.95134	-10.4434	1.95134	-10.4434
4.20887	-8.94501	1.95146	-10.4447	1.95146	-10.4447
4.20938	-8.94615	1.95159	-10.446	1.95159	-10.446
4.20988	-8.94729	1.95171	-10.4473	1.95171	-10.4473
4.21039	-8.94843	1.95184	-10.4486	1.95184	-10.4486
4.2109	-8.94957	1.95196	-10.4499	1.95196	-10.4499
4.21141	-8.95071	1.95209	-10.4511	1.95209	-10.4511
4.21191	-8.95186	1.95222	-10.4524	1.95222	-10.4524
4.21242	-8.953	1.95234	-10.4537	1.95234	-10.4537
4.21293	-8.95414	1.95247	-10.455	1.95247	-10.455
4.21344	-8.95528	1.95259	-10.4563	1.95259	-10.4563
4.21394	-8.95642	1.95272	-10.4576	1.95272	-10.4576
4.21445	-8.95756	1.95284	-10.4588	1.95284	-10.4588
4.21496	-8.95871	1.95297	-10.4601	1.95297	-10.4601
4.21547	-8.95985	1.95309	-10.4614	1.95309	-10.4614
4.21597	-8.96099	1.95322	-10.4627	1.95322	-10.4627
4.21648	-8.96213	1.95334	-10.464	1.95334	-10.464
4.21699	-8.96327	1.95347	-10.4653	1.95347	-10.4653
4.2175	-8.96441	1.95359	-10.4665	1.95359	-10.4665
4.218	-8.96556	1.95372	-10.4678	1.95372	-10.4678
4.21851	-8.9667	1.95384	-10.4691	1.95384	-10.4691
4.21902	-8.96784	1.95397	-10.4704	1.95397	-10.4704
4.21953	-8.96898	1.95409	-10.4717	1.95409	-10.4717
4.22003	-8.97012	1.95422	-10.473	1.95422	-10.473
4.22054	-8.97126	1.95434	-10.4743	1.95434	-10.4743
4.22105	-8.97241	1.95447	-10.4755	1.95447	-10.4755
4.22156	-8.97355	1.95459	-10.4768	1.95459	-10.4768
4.22206	-8.97469	1.95472	-10.4781	1.95472	-10.4781
4.22257	-8.97583	1.95484	-10.4794	1.95484	-10.4794
4.22308	-8.97697	1.95497	-10.4807	1.95497	-10.4807
4.22359	-8.97811	1.95509	-10.482	1.95509	-10.482
4.22409	-8.97926	1.95522	-10.4832	1.95522	-10.4832
4.2246	-8.9804	1.95534	-10.4845	1.95534	-10.4845
4.22511	-8.98154	1.95547	-10.4858	1.95547	-10.4858
4.22562	-8.98268	1.95559	-10.4871	1.95559	-10.4871
4.22612	-8.98382	1.95572	-10.4884	1.95572	-10.4884
4.22663	-8.98496	1.95584	-10.4897	1.95584	-10.4897
4.22714	-8.98611	1.95597	-10.4909	1.95597	-10.4909
4.22765	-8.98725	1.95609	-10.4922	1.95609	-10.4922
4.22815	-8.98839	1.95622	-10.4935	1.95622	-10.4935
4.22866	-8.98953	1.95634	-10.4948	1.95634	-10.4948
4.22917	-8.99067	1.95647	-10.4961	1.95647	-10.4961
4.22968	-8.99181	1.95659	-10.4974	1.95659	-10.4974
4.23018	-8.99296	1.95672	-10.4986	1.95672	-10.4986
4.23069	-8.9941	1.95684	-10.4999	1.95684	-10.4999
4.2312	-8.99524	1.95697	-10.5012	1.95697	-10.5012
4.23171	-8.99638	1.9571	-10.5025	1.9571	-10.5025
4.23221	-8.99752	1.95722	-10.5038	1.95722	-10.5038
4.23272	-8.99866	1.95735	-10.5051	1.95735	-10.5051
4.23323	-8.99981	1.95747	-10.5064	1.95747	-10.5064
4.23374	-9.00095	1.9576	-10.5076	1.9576	-10.5076
4.23424	-9.00209	1.95772	-10.5089	1.95772	-10.5089
4.23475	-9.00323	1.95785	-10.5102	1.95785	-10.5102
4.23526	-9.00437	1.95797	-10.5115	1.95797	-10.5115
4.23577	-9.00551	1.9581	-10.5128	1.9581	-10.5128
4.23627	-9.00666	1.95822	-10.5141	1.95822	-10.5141
4.23678	-9.0078	1.95835	-10.5153	1.95835	-10.5153
4.23729	-9.00894	1.95847	-10.5166	1.95847	-10.5166
4.2378	-9.01008	1.9586	-10.5179	1.9586	-10.5179
4.2383	-9.01122	1.95872	-10.5192	1.95872	-10.5192
4.23881	-9.01236	1.95885	-10.5205	1.95885	-10.5205
4.23932	-9.0135	1.95897	-10.5218	1.95897	-10.5218
4.23983	-9.01465	1.9591	-10.523	1.9591	-10.523
4.24033	-9.01579	1.95922	-10.5243	1.95922	-10.5243
4.24084	-9.01693	1.95935	-10.5256	1.95935	-10.5256
4.24135	-9.01807	1.95947	-10.5269	1.95947	-10.5269
4.24186	-9.01921	1.9596	-10.5282	1.9596	-10.5282
4.24236	-9.02035	1.95972	-10.5295	1.95972	-10.5295
4.24287	-9.0215	1.95985	-10.5308	1.95985	-10.5308
4.24338	-9.02264	1.95997	-10.532	1.95997	-10.532
4.24389	-9.02378	1.9601	-10.5333	1.9601	-10.5333
4.24439	-9.02492	1.96022	-10.5346	1.96022	-10.5346
4.2449	-9.02606	1.96035	-10.5359	1.96035	-10.5359
4.24541	-9.0272	1.96047	-10.5372	1.96047	-10.5372
4.24592	-9.02835	1.9606	-10.5385	1.9606	-10.5385
4.24642	-9.02949	1.96072	-10.5397	1.96072	-10.5397
4.24693	-9.03063	1.96085	-10.541	1.96085	-10.541
4.24744	-9.03177	1.96097	-10.5423	1.96097	-10.5423
4.24795	-9.03291	1.9611	-10.5436	1.9611	-10.5436
4.24845	-9.03405	1.96122	-10.5449	1.96122	-10.5449
4.24896	-9.0352	1.96135	-10.5462	1.96135	-10.5462
4.24947	-9.03634	1.96147	-10.5474	1.96147	-10.5474
4.24998	-9.03748	1.9616	-10.5487	1.9616	-10.5487
4.25048	-9.03862	1.96172	-10.55	1.96172	-10.55
4.25099	-9.03976	1.96185	-10.5513	1.96185	-10.5513
4.2515	-9.0409	1.96197	-10.5526	1.96197	-10.5526
4.25201	-9.04205	1.9621	-10.5539	1.9621	-10.5539
4.25251	-9.04319	1.96223	-10.5551	1.96223	-10.5551
4.25302	-9.04433	1.96235	-10.5564	1.96235	-10.5564
4.25353	-9.04547	1.96248	-10.5577	1.96248	-10.5577
4.25404	-9.04661	1.9626	-10.559	1.9626	-10.559
4.25454	-9.04775	1.96273	-10.5603	1.96273	-10.5603
4.25505	-9.0489	1.96285	-10.5616	1.96285	-10.5616
4.25556	-9.05004	1.96298	-10.5629	1.96298	-10.5629
4.25607	-9.05118	1.9631	-10.5641	1.9631	-10.5641
4.25657	-9.05232	1.96323	-10.5654	1.96323	-10.5654
4.25708	-9.05346	1.96335	-10.5667	1.96335	-10.5667
4.25759	-9.0546	1.96348	-10.568	1.96348	-10.568
4.2581	-9.05575	1.9636	-10.5693	1.9636	-10.5693
4.2586	-9.05689	1.96373	-10.5706	1.96373	-10.5706
4.25911	-9.05803	1.96385	-10.5718	1.96385	-10.5718
4.25962	-9.05917	1.96398	-10.5731	1.96398	-10.5731
4.26013	-9.06031	1.9641	-10.5744	1.9641	-10.5744
4.26063	-9.06145	1.96423	-10.5757	1.96423	-10.5757
4.26114	-9.0626	1.96435	-10.577	1.96435	-10.577
4.26165	-9.06374	1.96448	-10.5783	1.96448	-10.5783
4.26216	-9.06488	1.9646	-10.5795	1.9646	-10.5795
4.26266	-9.06602	1.96473	-10.5808	1.96473	-10.5808
4.26317	-9.06716	1.96485	-10.5821	1.96485	-10.5821
4.26368	-9.0683	1.96498	-10.5834	1.96498	-10.5834
4.26419	-9.06945	1.9651	-10.5847	1.9651	-10.5847
4.26469	-9.07059	1.96523	-10.586	1.96523	-10.586
4.2652	-9.07173	1.96535	-10.5872	1.96535	-10.5872
4.26571	-9.07287	1.96548	-10.5885	1.96548	-10.5885
4.26622	-9.07401	1.9656	-10.5898	1.9656	-10.5898
4.26672	-9.07515	1.96573	-10.5911	1.96573	-10.5911
4.26723	-9.0763	1.96585	-10.5924	1.96585	-10.5924
4.26774	-9.07744	1.96598	-10.5937	1.96598	-10.5937
4.26825	-9.07858	1.9661	-10.595	1.9661	-10.595
4.26875	-9.07972	1.96623	-10.5962	1.96623	-10.5962
4.26926	-9.08086	1.96635	-10.5975	1.96635	-10.5975
4.26977	-9.082	1.96648	-10.5988	1.96648	-10.5988
4.27028	-9.08315	1.9666	-10.6001	1.9666	-10.6001
4.27078	-9.08429	1.96673	-10.6014	1.96673	-10.6014
4.27129	-9.08543	1.96685	-10.6027	1.96685	-10.6027
4.2718	-9.08657	1.96698	-10.6039	1.96698	-10.6039
4.27231	-9.08771	1.96711	-10.6052	1.96711	-10.6052
4.27281	-9.08885	1.96723	-10.6065	1.96723	-10.6065
4.27332	-9.09	1.96736	-10.6078	1.96736	-10.6078
4.27383	-9.09114	1.96748	-10.6091	1.96748	-10.6091
4.27434	-9.09228	1.96761	-10.6104	1.96761	-10.6104
4.27484	-9.09342	1.96773	-10.6116	1.96773	-10.6116
4.27535	-9.09456	1.96786	-10.6129	1.96786	-10.6129
4.27586	-9.0957	1.96798	-10.6142	1.96798	-10.6142
4.27637	-9.09685	1.96811	-10.6155	1.96811	-10.6155
4.27687	-9.09799	1.96823	-10.6168	1.96823	-10.6168
4.27738	-9.09913	1.96836	-10.6181	1.96836	-10.6181
4.27789	-9.10027	1.96848	-10.6194	1.96848	-10.6194
4.2784	-9.10141	1.96861	-10.6206	1.96861	-10.6206
4.2789	-9.10255	1.96873	-10.6219	1.96873	-10.6219
4.27941	-9.1037	1.96886	-10.6232	1.96886	-10.6232
4.27992	-9.10484	1.96898	-10.6245	1.96898	-10.6245
4.28043	-9.10598	1.96911	-10.6258	1.96911	-10.6258
4.28093	-9.10712	1.96923	-10.6271	1.96923	-10.6271
4.28144	-9.10826	1.96936	-10.6283	1.96936	-10.6283
4.28195	-9.1094	1.96948	-10.6296	1.96948	-10.6296
4.28246	-9.11054	1.96961	-10.6309	1.96961	-10.6309
4.28296	-9.11169	1.96973	-10.6322	1.96973	-10.6322
4.28347	-9.11283	1.96986	-10.6335	1.96986	-10.6335
4.28398	-9.11397	1.96998	-10.6348	1.96998	-10.6348
4.28449	-9.11511	1.97011	-10.636	1.97011	-10.636
4.28499	-9.11625	1.97023	-10.6373	1.97023	-10.6373
4.2855	-9.11739	1.97036	-10.6386	1.97036	-10.6386
4.28601	-9.11854	1.97048	-10.6399	1.97048	-10.6399
4.28652	-9.11968	1.97061	-10.6412	1.97061	-10.6412
4.28702	-9.12082	1.97073	-10.6425	1.97073	-10.6425
4.28753	-9.12196	1.97086	-10.6438	1.97086	-10.6438
4.28804	-9.1231	1.97098	-10.645	1.97098	-10.645
4.28855	-9.12424	1.97111	-10.6463	1.97111	-10.6463
4.28905	-9.12539	1.97123	-10.6476	1.97123	-10.6476
4.28956	-9.12653	1.97136	-10.6489	1.97136	-10.6489
4.29007	-9.12767	1.97148	-10.6502	1.97148	-10.6502
4.29058	-9.12881	1.97161	-10.6515	1.97161	-10.6515
4.29108	-9.12995	1.97173	-10.6527	1.97173	-10.6527
4.29159	-9.13109	1.97186	-10.654	1.97186	-10.654
4.2921	-9.13224	1.97198	-10.6553	1.97198	-10.6553
4.29261	-9.13338	1.97211	-10.6566	1.97211	-10.6566
4.29311	-9.13452	1.97224	-10.6579	1.97224	-10.6579
4.29362	-9.13566	1.97236	-10.6592	1.97236	-10.6592
4.29413	-9.1368	1.97249	-10.6605	1.97249	-10.6605
4.29464	-9.13794	1.97261	-10.6617	1.97261	-10.6617
4.29514	-9.13909	1.97274	-10.663	1.97274	-10.663
4.29565	-9.14023	1.97286	-10.6643	1.97286	-10.6643
4.29616	-9.14137	1.97299	-10.6656	1.97299	-10.6656
4.29667	-9.14251	1.97311	-10.6669	1.97311	-10.6669
4.29717	-9.14365	1.97324	-10.6682	1.97324	-10.6682
4.29768	-9.14479	1.97336	-10.6694	1.97336	-10.6694
4.29819	-9.14594	1.97349	-10.6707	1.97349	-10.6707
4.2987	-9.14708	1.97361	-10.672	1.97361	-10.672
4.2992	-9.14822	1.97374	-10.6733	1.97374	-10.6733
4.29971	-9.14936	1.97386	-10.6746	1.97386	-10.6746
4.30022	-9.1505	1.97399	-10.6759	1.97399	-10.6759
4.30073	-9.15164	1.97411	-10.6771	1.97411	-10.6771
4.30123	-9.15279	1.97424	-10.6784	1.97424	-10.6784
4.30174	-9.15393	1.97436	-10.6797	1.97436	-10.6797
4.30225	-9.15507	1.97449	-10.681	1.97449	-10.681
4.30276	-9.15621	1.97461	-10.6823	1.97461	-10.6823
4.30326	-9.15735	1.97474	-10.6836	1.97474	-10.6836
4.30377	-9.15849	1.97486	-10.6848	1.97486	-10.6848
4.30428	-9.15964	1.97499	-10.6861	1.97499	-10.6861
4.30479	-9.16078	1.97511	-10.6874	1.97511	-10.6874
4.30529	-9.16192	1.97524	-10.6887	1.97524	-10.6887
4.3058	-9.16306	1.97536	-10.69	1.97536	-10.69
4.30631	-9.1642	1.97549	-10.6913	1.97549	-10.6913
4.30682	-9.16534	1.97561	-10.6926	1.97561	-10.6926
4.30732	-9.16649	1.97574	-10.6938	1.97574	-10.6938
4.30783	-9.16763	1.97586	-10.6951	1.97586	-10.6951
4.30834	-9.16877	1.97599	-10.6964	1.97599	-10.6964
4.30885	-9.16991	1.97611	-10.6977	1.97611	-10.6977
4.30935	-9.17105	1.97624	-10.699	1.97624	-10.699
4.30986	-9.17219	1.97636	-10.7003	1.97636	-10.7003
4.31037	-9.17334	1.97649	-10.7015	1.97649	-10.7015
4.31088	-9.17448	1.97661	-10.7028	1.97661	-10.7028
4.31138	-9.17562	1.97674	-10.7041	1.97674	-10.7041
4.31189	-9.17676	1.97686	-10.7054	1.97686	-10.7054
4.3124	-9.1779	1.97699	-10.7067	1.97699	-10.7067
4.31291	-9.17904	1.97712	-10.708	1.97712	-10.708
4.31341	-9.18019	1.97724	-10.7092	1.97724	-10.7092
4.31392	-9.18133	1.97737	-10.7105	1.97737	-10.7105
4.31443	-9.18247	1.97749	-10.7118	1.97749	-10.7118
4.31494	-9.18361	1.97762	-10.7131	1.97762	-10.7131
4.31544	-9.18475	1.97774	-10.7144	1.97774	-10.7144
4.31595	-9.18589	1.97787	-10.7157	1.97787	-10.7157
4.31646	-9.18704	1.97799	-10.7169	1.97799	-10.7169
4.31697	-9.18818	1.97812	-10.7182	1.97812	-10.7182
4.31747	-9.18932	1.97824	-10.7195	1.97824	-10.7195
4.31798	-9.19046	1.97837	-10.7208	1.97837	-10.7208
4.31849	-9.1916	1.97849	-10.7221	1.97849	-10.7221
4.319	-9.19274	1.97862	-10.7234	1.97862	-10.7234
4.3195	-9.19389	1.97874	-10.7247	1.97874	-10.7247
4.32001	-9.19503	1.97887	-10.7259	1.97887	-10.7259
4.32052	-9.19617	1.97899	-10.7272	1.97899	-10.7272
4.32103	-9.19731	1.97912	-10.7285	1.97912	-10.7285
4.32153	-9.19845	1.97924	-10.7298	1.97924	-10.7298
4.32204	-9.19959	1.97937	-10.7311	1.97937	-10.7311
4.32255	-9.20074	1.97949	-10.7324	1.97949	-10.7324
4.32306	-9.20188	1.97962	-10.7336	1.97962	-10.7336
4.32356	-9.20302	1.97974	-10.7349	1.97974	-10.7349
4.32407	-9.20416	1.97987	-10.7362	1.97987	-10.7362
4.32458	-9.2053	1.97999	-10.7375	1.97999	-10.7375
4.32509	-9.20644	1.98012	-10.7388	1.98012	-10.7388
4.32559	-9.20758	1.98024	-10.7401	1.98024	-10.7401
4.3261	-9.20873	1.98037	-10.7413	1.98037	-10.7413
4.32661	-9.20987	1.98049	-10.7426	1.98049	-10.7426
4.32712	-9.21101	1.98062	-10.7439	1.98062	-10.7439
4.32762	-9.21215	1.98074	-10.7452	1.98074	-10.7452
4.32813	-9.21329	1.98087	-10.7465	1.98087	-10.7465
4.32864	-9.21443	1.98099	-10.7478	1.98099	-10.7478
4.32915	-9.21558	1.98112	-10.7491	1.98112	-10.7491
4.32965	-9.21672	1.98124	-10.7503	1.98124	-10.7503
4.33016	-9.21786	1.98137	-10.7516	1.98137	-10.7516
4.33067	-9.219	1.98149	-10.7529	1.98149	-10.7529
4.33118	-9.22014	1.98162	-10.7542	1.98162	-10.7542
4.33168	-9.22128	1.98174	-10.7555	1.98174	-10.7555
4.33219	-9.22243	1.98187	-10.7568	1.98187	-10.7568
4.3327	-9.22357	1.98199	-10.758	1.98199	-10.758
4.33321	-9.22471	1.98212	-10.7593	1.98212	-10.7593
4.33371	-9.22585	1.98225	-10.7606	1.98225	-10.7606
4.33422	-9.22699	1.98237	-10.7619	1.98237	-10.7619
4.33473	-9.22813	1.9825	-10.7632	1.9825	-10.7632
4.33524	-9.22928	1.98262	-10.7645	1.98262	-10.7645
4.33574	-9.23042	1.98275	-10.7657	1.98275	-10.7657
4.33625	-9.23156	1.98287	-10.767	1.98287	-10.767
4.33676	-9.2327	1.983	-10.7683	1.983	-10.7683
4.33727	-9.23384	1.98312	-10.7696	1.98312	-10.7696
4.33777	-9.23498	1.98325	-10.7709	1.98325	-10.7709
4.33828	-9.23613	1.98337	-10.7722	1.98337	-10.7722
4.33879	-9.23727	1.9835	-10.7734	1.9835	-10.7734
4.3393	-9.23841	1.98362	-10.7747	1.98362	-10.7747
4.3398	-9.23955	1.98375	-10.776	1.98375	-10.776
4.34031	-9.24069	1.98387	-10.7773	1.98387	-10.7773
4.34082	-9.24183	1.984	-10.7786	1.984	-10.7786
4.34133	-9.24298	1.98412	-10.7799	1.98412	-10.7799
4.34183	-9.24412	1.98425	-10.7812	1.98425	-10.7812
4.34234	-9.24526	1.98437	-10.7824	1.98437	-10.7824
4.34285	-9.2464	1.9845	-10.7837	1.9845	-10.7837
4.34336	-9.24754	1.98462	-10.785	1.98462	-10.785
4.34386	-9.24868	1.98475	-10.7863	1.98475	-10.7863
4.34437	-9.24983	1.98487	-10.7876	1.98487	-10.7876
4.34488	-9.25097	1.985	-10.7889	1.985	-10.7889
4.34539	-9.25211	1.98512	-10.7901	1.98512	-10.7901
4.34589	-9.25325	1.98525	-10.7914	1.98525	-10.7914
4.3464	-9.25439	1.98537	-10.7927	1.98537	-10.7927
4.34691	-9.25553	1.9855	-10.794	1.9855	-10.794
4.34742	-9.25668	1.98562	-10.7953	1.98562	-10.7953
4.34792	-9.25782	1.98575	-10.7966	1.98575	-10.7966
4.34843	-9.25896	1.98587	-10.7978	1.98587	-10.7978
4.34894	-9.2601	1.986	-10.7991	1.986	-10.7991
4.34945	-9.26124	1.98612	-10.8004	1.98612	-10.8004
4.34995	-9.26238	1.98625	-10.8017	1.98625	-10.8017
4.35046	-9.26353	1.98637	-10.803	1.98637	-10.803
4.35097	-9.26467	1.9865	-10.8043	1.9865	-10.8043
4.35148	-9.26581	1.98662	-10.8055	1.98662	-10.8055
4.35198	-9.26695	1.98675	-10.8068	1.98675	-10.8068
4.35249	-9.26809	1.98687	-10.8081	1.98687	-10.8081
4.353	-9.26923	1.987	-10.8094	1.987	-10.8094
