# Supplementary material for: Effect of internal phase particle size on properties of site mixed emulsion explosive at plateau environment
Source: Sci Rep. 2024 Apr 12;14:8549. doi: 10.1038/s41598-024-59215-z (PMC11014911; doi:10.1038/s41598-024-59215-z)
Supplement: Supplementary file 1 — Supplementary Information. [file 41598_2024_59215_MOESM1_ESM.zip › grain size.xls]

## Sheet: Sheet1
Altitude/m	1200r/min grain size/μm	1400r/min grain size/μm	1600r/min grain size/μm
0	4.923	6.598	8.368
2500	7.557	10.432	15.444
4500	6.856	9.021	12.921
