# Supplementary material for: Effect of internal phase particle size on properties of site mixed emulsion explosive at plateau environment
Source: Sci Rep. 2024 Apr 12;14:8549. doi: 10.1038/s41598-024-59215-z (PMC11014911; doi:10.1038/s41598-024-59215-z)
Supplement: Supplementary file 1 — Supplementary Information. [file 41598_2024_59215_MOESM1_ESM.zip › Shock pressure.xls]

## Sheet: Sheet1
0m 1600r/min		0m 1400r/min		0m 1200r/min		2500m 1600r/min		2500m 1400r/min		2500m 1200r/min		4500m 1600r/min		4500m 1400r/min		4500m 1200r/min
T/ms	P/105Pa	T/ms	P/105Pa	T/ms	P/105Pa	T/ms	P/105Pa	T/ms	P/105Pa	T/ms	P/105Pa	T/ms	P/105Pa	T/ms	P/105Pa	T/ms	P/105Pa
0.00222	1.01429	0.0101	3.32614	-1.50084	0.29325	0.05651	2.01259	0.0016	0.86457	-0.00397	0.0436	-0.00488	0.02065	-0.04677	0.02514	-0.04751	0.05146
0.00422	1.73571	0.0121	3.67714	-1.49884	0.29325	0.05851	2.3588	0.0036	1.5575	-0.00197	0.08235	-0.00288	0.08948	-0.04477	0.08171	-0.04551	0.04117
0.00622	2.39286	0.0141	3.59357	-1.49684	0.29325	0.06051	2.78965	0.0056	2.2695	2.85385e-05	0.29064	-0.000883513	0.27531	-0.04277	0.05029	-0.04351	0.02745
0.00822	2.75714	0.0161	3.627	-1.49484	0.29253	0.06251	3.14356	0.0076	2.69543	0.00203	0.72661	0.00112	0.69517	-0.04077	0.06286	-0.04151	0.03774
0.01022	3.27143	0.0181	3.744	-1.49284	0.29253	0.06451	3.3436	0.0096	2.92429	0.00403	1.26915	0.00312	1.21827	-0.03877	0.05657	-0.03951	0.04803
0.01222	3.71429	0.0201	3.76907	-1.49084	0.29253	0.06651	3.59749	0.0116	3.13407	0.00603	1.88919	0.00512	2.00979	-0.03677	0.10686	-0.03751	0.04117
0.01422	3.74286	0.0221	3.71057	-1.48884	0.29181	0.06851	3.61288	0.0136	3.16586	0.00803	2.22343	0.00712	2.62925	-0.03477	0.08171	-0.03551	0.0446
0.01622	3.71429	0.0241	3.66879	-1.48684	0.29181	0.07051	3.60518	0.0156	3.04507	0.01003	2.36875	0.00912	2.92521	-0.03277	0.03143	-0.03351	0.0549
0.01822	3.99286	0.0261	3.78579	-1.48484	0.29109	0.07251	3.72059	0.0176	3.115	0.01203	2.54798	0.01112	3.16611	-0.03077	0.06914	-0.03151	0.0446
0.02022	4.05714	0.0281	3.861	-1.48284	0.29109	0.07451	3.77445	0.0196	3.28029	0.01403	2.55283	0.01312	3.30377	-0.02877	0.044	-0.02951	0.03431
0.02222	3.95714	0.0301	3.75236	-1.48084	0.29038	0.07651	3.65135	0.0216	3.22307	0.01603	2.43657	0.01512	3.27624	-0.02677	0.05029	-0.02751	0.03088
0.02422	3.99286	0.0321	3.69386	-1.47884	0.28966	0.07851	3.43592	0.0236	3.04507	0.01803	2.52376	0.01712	3.31065	-0.02477	0.088	-0.02551	0.02059
0.02622	4.12857	0.0341	3.54343	-1.47684	0.28966	0.08051	3.27435	0.0256	2.99421	0.02003	2.62064	0.01912	3.47584	-0.02277	0.03143	-0.02351	0.02745
0.02822	4.26429	0.0361	3.61864	-1.47484	0.28894	0.08251	3.24358	0.0276	3.026	0.02203	2.50438	0.02112	3.42078	-0.02077	0.07543	-0.02151	0.03774
0.03022	4.24286	0.0381	3.66879	-1.47284	0.28822	0.08451	3.15895	0.0296	3.08321	0.02403	2.29125	0.02312	3.22806	-0.01877	0.044	-0.01951	0.04117
0.03222	4.06429	0.0401	3.45986	-1.47084	0.2875	0.08651	3.08201	0.0316	3.1595	0.02603	2.22827	0.02512	3.14547	-0.01677	0.088	-0.01751	0.0446
0.03422	4	0.0421	3.28436	-1.46884	0.2875	0.08851	3.03585	0.0336	3.12136	0.02803	2.30093	0.02712	3.20741	-0.01477	0.044	-0.01551	0.04803
0.03622	3.96429	0.0441	3.25929	-1.46684	0.28678	0.09051	3.06662	0.0356	3.06414	0.03003	2.36875	0.02912	3.30377	-0.01277	0.03771	-0.01351	0.03774
0.03822	3.92857	0.0461	3.16736	-1.46484	0.28606	0.09251	3.02046	0.0376	3.03236	0.03203	2.41235	0.03112	3.27624	-0.01077	0.088	-0.01151	0.02402
0.04022	3.66429	0.0481	3.20079	-1.46284	0.28534	0.09451	2.9743	0.0396	2.94971	0.03403	2.37844	0.03312	3.14547	-0.00877	0.06286	-0.00951	0.02059
0.04222	3.51429	0.0501	3.20079	-1.46084	0.28463	0.09651	2.91275	0.0416	2.848	0.03603	2.34453	0.03512	3.22118	-0.00677	0.05029	-0.00751	0.06176
0.04422	3.50714	0.0521	3.16736	-1.45884	0.28391	0.09851	2.78965	0.0436	2.77171	0.03803	2.26703	0.03712	3.21429	-0.00477	0.02514	-0.00551	0.06176
0.04622	3.47857	0.0541	3.159	-1.45684	0.28319	0.10051	2.66655	0.0456	2.77807	0.04003	2.2089	0.03912	3.173	-0.00277	0.05029	-0.00351	0.05146
0.04822	3.47857	0.0561	2.94171	-1.45484	0.28247	0.10251	2.62039	0.0476	2.72086	0.04203	2.09748	0.04112	3.04222	-0.000772042	0.25771	-0.00151	0.05833
0.05022	3.49286	0.0581	2.88321	-1.45284	0.28247	0.10451	2.63578	0.0496	2.73993	0.04403	2.07326	0.04312	2.95963	0.00123	0.69143	0.000491135	0.28477
0.05222	3.4	0.0601	2.93336	-1.45084	0.28175	0.10651	2.63578	0.0516	2.76536	0.04603	2.05389	0.04512	2.91833	0.00323	1.23829	0.00249	0.72736
0.05422	3.3	0.0621	3.1005	-1.44884	0.28103	0.10851	2.64347	0.0536	2.78443	0.04803	2.01513	0.04712	2.87703	0.00523	1.89829	0.00449	1.22828
0.05622	3.16429	0.0641	3.18407	-1.44684	0.28031	0.11051	2.52806	0.0556	2.68907	0.05003	1.99576	0.04912	2.87703	0.00723	2.38229	0.00649	1.77724
0.05822	3.07857	0.0661	3.14229	-1.44484	0.27959	0.11251	2.40496	0.0576	2.54286	0.05203	2.02967	0.05112	2.90457	0.00923	2.58971	0.00849	2.06544
0.06022	3.07143	0.0681	3.10886	-1.44284	0.27887	0.11451	2.39727	0.0596	2.53014	0.05403	2.01998	0.05312	2.87703	0.01123	2.74057	0.01049	2.24042
0.06222	3.19286	0.0701	3.00857	-1.44084	0.27816	0.11651	2.46651	0.0616	2.52379	0.05603	1.9231	0.05512	2.72561	0.01323	2.86	0.01249	2.40853
0.06422	3.28571	0.0721	2.97514	-1.43884	0.27816	0.11851	2.55884	0.0636	2.61914	0.05803	1.83106	0.05712	2.62237	0.01523	2.74686	0.01449	2.4051
0.06622	3.27143	0.0741	3.00857	-1.43684	0.27744	0.12051	2.605	0.0656	2.72086	0.06003	1.80684	0.05912	2.55354	0.01723	2.82857	0.01649	2.35021
0.06822	3.3	0.0761	3.17571	-1.43484	0.27672	0.12251	2.50498	0.0676	2.76536	0.06203	1.86497	0.06112	2.58107	0.01923	2.992	0.01849	2.41196
0.07022	3.2	0.0781	3.02529	-1.43284	0.27672	0.12451	2.3665	0.0696	2.7145	0.06403	1.98123	0.06312	2.62237	0.02123	2.91029	0.02049	2.45314
0.07222	3.2	0.0801	2.71607	-1.43084	0.276	0.12651	2.19723	0.0716	2.60007	0.06603	2.01998	0.06512	2.80821	0.02323	2.79714	0.02249	2.32962
0.07422	3.27857	0.0821	2.52386	-1.42884	0.276	0.12851	2.26648	0.0736	2.6255	0.06803	1.97154	0.06712	2.80821	0.02523	2.74686	0.02449	2.1718
0.07622	3.44286	0.0841	2.49043	-1.42684	0.27528	0.13051	2.42035	0.0756	2.72721	0.07003	1.86981	0.06912	2.71873	0.02723	2.79086	0.02649	2.12376
0.07822	3.40714	0.0861	2.58236	-1.42484	0.27528	0.13251	2.45113	0.0776	2.82257	0.07203	1.7584	0.07112	2.58795	0.02923	2.82857	0.02849	2.19924
0.08022	3.15	0.0881	2.64921	-1.42284	0.27456	0.13451	2.43574	0.0796	2.72086	0.07403	1.78262	0.07312	2.56731	0.03123	2.84743	0.03049	2.24385
0.08222	2.94286	0.0901	2.58236	-1.42084	0.27456	0.13651	2.45113	0.0816	2.51107	0.07603	1.88919	0.07512	2.71873	0.03323	2.816	0.03249	2.20954
0.08422	2.88571	0.0921	2.50714	-1.41884	0.27456	0.13851	2.3665	0.0836	2.35214	0.07803	1.93278	0.07712	2.88392	0.03523	2.79714	0.03449	2.16494
0.08622	2.92857	0.0941	2.47371	-1.41684	0.27456	0.14051	2.31264	0.0856	2.2695	0.08003	1.88919	0.07912	2.89768	0.03723	2.684	0.03649	2.13749
0.08822	3.01429	0.0961	2.35671	-1.41484	0.27384	0.14251	2.2434	0.0876	2.35214	0.08203	1.69543	0.08112	2.74626	0.03923	2.65886	0.03849	2.10318
0.09022	2.94286	0.0981	2.37343	-1.41284	0.27384	0.14451	2.18185	0.0896	2.42207	0.08403	1.56948	0.08312	2.44341	0.04123	2.54571	0.04049	1.99339
0.09222	2.90714	0.1001	2.41521	-1.41084	0.27384	0.14651	2.07413	0.0916	2.44114	0.08603	1.5501	0.08512	2.25069	0.04323	2.57714	0.04249	1.92134
0.09422	2.80714	0.1021	2.52386	-1.40884	0.27384	0.14851	1.96642	0.0936	2.33307	0.08803	1.60339	0.08712	2.23005	0.04523	2.53943	0.04449	1.91791
0.09622	2.66429	0.1041	2.49879	-1.40684	0.27384	0.15051	1.91257	0.0956	2.32036	0.09003	1.64214	0.08912	2.19563	0.04723	2.48286	0.04649	1.85272
0.09822	2.57143	0.1061	2.53221	-1.40484	0.27384	0.15251	1.88949	0.0976	2.24407	0.09203	1.65183	0.09112	2.21628	0.04923	2.53943	0.04849	1.7841
0.10022	2.62857	0.1081	2.40686	-1.40284	0.27456	0.15451	1.92795	0.0996	2.14871	0.09403	1.61792	0.09312	2.21628	0.05123	2.52686	0.05049	1.79096
0.10222	2.76429	0.1101	2.223	-1.40084	0.27456	0.15651	1.93565	0.1016	2.19957	0.09603	1.57917	0.09512	2.19563	0.05323	2.43886	0.05249	1.84243
0.10422	2.84286	0.1121	2.01407	-1.39884	0.27456	0.15851	1.9895	0.1036	2.21229	0.09803	1.50651	0.09712	2.17498	0.05523	2.38229	0.05449	1.83556
0.10622	2.87143	0.1141	1.97229	-1.39684	0.27456	0.16051	2.07413	0.1056	2.25679	0.10003	1.48713	0.09912	2.20251	0.05723	2.21886	0.05649	1.76008
0.10822	2.72143	0.1161	2.05586	-1.39484	0.27528	0.16251	2.02797	0.1076	2.24407	0.10203	1.48713	0.10112	2.25069	0.05923	2.16229	0.05849	1.65029
0.11022	2.53571	0.1181	2.23971	-1.39284	0.27528	0.16451	1.92026	0.1096	2.21864	0.10403	1.5501	0.10312	2.30576	0.06123	2.21886	0.06049	1.61255
0.11222	2.30714	0.1201	2.30657	-1.39084	0.27528	0.16651	1.84332	0.1116	2.14236	0.10603	1.56948	0.10512	2.36082	0.06323	2.36971	0.06249	1.63657
0.11422	2.2	0.1221	2.35671	-1.38884	0.276	0.16851	1.78947	0.1136	2.10421	0.10803	1.55495	0.10712	2.3677	0.06523	2.40743	0.06449	1.71891
0.11622	2.2	0.1241	2.36507	-1.38684	0.276	0.17051	1.74331	0.1156	2.00886	0.11003	1.51135	0.10912	2.25758	0.06723	2.42	0.06649	1.76008
0.11822	2.34286	0.1261	2.35671	-1.38484	0.276	0.17251	1.80485	0.1176	2.06607	0.11203	1.46775	0.11112	2.11992	0.06923	2.30057	0.06849	1.7292
0.12022	2.45	0.1281	2.30657	-1.38284	0.27672	0.17451	1.8664	0.1196	2.11693	0.11403	1.45322	0.11312	1.98915	0.07123	2.19371	0.07049	1.69832
0.12222	2.52143	0.1301	2.13107	-1.38084	0.27672	0.17651	1.96642	0.1216	2.19957	0.11603	1.40478	0.11512	1.89279	0.07323	2.20629	0.07249	1.62971
0.12422	2.60714	0.1321	2.03914	-1.37884	0.27672	0.17851	2.01259	0.1236	2.1805	0.11803	1.44838	0.11712	1.83084	0.07523	2.39486	0.07449	1.71548
0.12622	2.63571	0.1341	2.0475	-1.37684	0.27744	0.18051	2.02797	0.1256	2.14236	0.12003	1.49197	0.11912	1.89279	0.07723	2.52057	0.07649	1.83213
0.12822	2.52857	0.1361	2.06421	-1.37484	0.27744	0.18251	2.00489	0.1276	2.05971	0.12203	1.53557	0.12112	2.04421	0.07923	2.49543	0.07849	1.91448
0.13022	2.38571	0.1381	2.106	-1.37284	0.27816	0.18451	1.84332	0.1296	1.97071	0.12403	1.52588	0.12312	2.13369	0.08123	2.26914	0.08049	1.83899
0.13222	2.17857	0.1401	2.03914	-1.37084	0.27816	0.18651	1.73561	0.1316	1.87536	0.12603	1.52104	0.12512	2.18187	0.08323	2.04286	0.08249	1.74293
0.13422	2.13571	0.1421	1.94721	-1.36884	0.27816	0.18851	1.76639	0.1336	1.88171	0.12803	1.46291	0.12712	2.25758	0.08523	1.936	0.08449	1.65029
0.13622	2.25714	0.1441	1.92214	-1.36684	0.27887	0.19051	1.80485	0.1356	1.95164	0.13003	1.32728	0.12912	2.1681	0.08723	1.936	0.08649	1.57481
0.13822	2.27857	0.1461	1.83857	-1.36484	0.27887	0.19251	1.84332	0.1376	2.11057	0.13203	1.24977	0.13112	2.09239	0.08923	1.91714	0.08849	1.53021
0.14022	2.25714	0.1481	1.83857	-1.36284	0.27887	0.19451	1.81255	0.1396	2.20593	0.13403	1.25461	0.13312	1.9685	0.09123	1.91086	0.09049	1.48904
0.14222	2.17857	0.1501	2.02243	-1.36084	0.27887	0.19651	1.79716	0.1416	2.12329	0.13603	1.33212	0.13512	1.92032	0.09323	1.92343	0.09249	1.41356
0.14422	2.14286	0.1521	2.00571	-1.35884	0.27959	0.19851	1.80485	0.1436	2.06607	0.13803	1.4726	0.13712	1.91343	0.09523	1.936	0.09449	1.3518
0.14622	2.06429	0.1541	1.91379	-1.35684	0.27959	0.20051	1.82794	0.1456	1.87536	0.14003	1.48713	0.13912	1.94097	0.09723	1.95486	0.09649	1.34151
0.14822	2.04286	0.1561	1.92214	-1.35484	0.27959	0.20251	1.85102	0.1476	1.81814	0.14203	1.41447	0.14112	1.89967	0.09923	1.94857	0.09849	1.38268
0.15022	2.05714	0.1581	1.97229	-1.35284	0.27959	0.20451	1.80485	0.1496	1.76093	0.14403	1.34665	0.14312	1.78954	0.10123	1.92971	0.10049	1.39983
0.15222	2	0.1601	2.05586	-1.35084	0.28031	0.20651	1.77408	0.1516	1.68464	0.14603	1.25946	0.14512	1.6863	0.10323	1.96743	0.10249	1.41356
0.15422	1.94286	0.1621	2.00571	-1.34884	0.28031	0.20851	1.65867	0.1536	1.62743	0.14803	1.20617	0.14712	1.63812	0.10523	1.99886	0.10449	1.41356
0.15622	1.85	0.1641	1.92214	-1.34684	0.28031	0.21051	1.59712	0.1556	1.58929	0.15003	1.17227	0.14912	1.65877	0.10723	2.01771	0.10649	1.43071
0.15822	1.96429	0.1661	1.88871	-1.34484	0.28031	0.21251	1.5048	0.1576	1.58929	0.15203	1.14804	0.15112	1.65189	0.10923	1.92971	0.10849	1.42385
0.16022	2.06429	0.1681	1.83857	-1.34284	0.28103	0.21451	1.51249	0.1596	1.63379	0.15403	1.07538	0.15312	1.67253	0.11123	1.87314	0.11049	1.41356
0.16222	2.05	0.1701	1.76336	-1.34084	0.28103	0.21651	1.52788	0.1616	1.68464	0.15603	1.07538	0.15512	1.71383	0.11323	1.75371	0.11249	1.34494
0.16422	2.12143	0.1721	1.71321	-1.33884	0.28103	0.21851	1.52788	0.1636	1.75457	0.15803	1.10929	0.15712	1.67253	0.11523	1.59657	0.11449	1.25916
0.16622	2.01429	0.1741	1.6965	-1.33684	0.28103	0.22051	1.54327	0.1656	1.76093	0.16003	1.20617	0.15912	1.71383	0.11723	1.57143	0.11649	1.19397
0.16822	1.95	0.1761	1.71321	-1.33484	0.28175	0.22251	1.46633	0.1676	1.72279	0.16203	1.25461	0.16112	1.67253	0.11923	1.63429	0.11849	1.1974
0.17022	1.82857	0.1781	1.71321	-1.33284	0.28175	0.22451	1.48941	0.1696	1.67193	0.16403	1.28852	0.16312	1.70007	0.12123	1.69714	0.12049	1.19397
0.17222	1.74286	0.1801	1.67979	-1.33084	0.28175	0.22651	1.47403	0.1716	1.58929	0.16603	1.30306	0.16512	1.70695	0.12323	1.804	0.12249	1.27975
0.17422	1.74286	0.1821	1.72993	-1.32884	0.28175	0.22851	1.48172	0.1736	1.58929	0.16803	1.30306	0.16712	1.70007	0.12523	1.84171	0.12449	1.38611
0.17622	1.72143	0.1841	1.67979	-1.32684	0.28247	0.23051	1.5048	0.1756	1.602	0.17003	1.26915	0.16912	1.71383	0.12723	1.86686	0.12649	1.42728
0.17822	1.73571	0.1861	1.6965	-1.32484	0.28247	0.23251	1.44325	0.1776	1.58293	0.17203	1.19164	0.17112	1.65877	0.12923	1.78514	0.12849	1.4513
0.18022	1.72143	0.1881	1.638	-1.32284	0.28319	0.23451	1.3817	0.1796	1.53207	0.17403	1.17227	0.17312	1.60371	0.13123	1.67829	0.13049	1.41356
0.18222	1.76429	0.1901	1.58786	-1.32084	0.28319	0.23651	1.42786	0.1816	1.56386	0.17603	1.17711	0.17512	1.61747	0.13323	1.60914	0.13249	1.32778
0.18422	1.72857	0.1921	1.61293	-1.31884	0.28391	0.23851	1.39709	0.1836	1.53843	0.17803	1.1432	0.17712	1.58994	0.13523	1.65943	0.13449	1.31749
0.18622	1.75714	0.1941	1.45414	-1.31684	0.28391	0.24051	1.44325	0.1856	1.5575	0.18003	1.07538	0.17912	1.49358	0.13723	1.64057	0.13649	1.25573
0.18822	1.70714	0.1961	1.44579	-1.31484	0.28463	0.24251	1.36631	0.1876	1.57021	0.18203	1.03179	0.18112	1.37657	0.13923	1.72229	0.13849	1.26602
0.19022	1.69286	0.1981	1.48757	-1.31284	0.28534	0.24451	1.3817	0.1896	1.55114	0.18403	0.99303	0.18312	1.43852	0.14123	1.60914	0.14049	1.23515
0.19222	1.63571	0.2001	1.51264	-1.31084	0.28534	0.24651	1.35093	0.1916	1.5575	0.18603	1.03179	0.18512	1.41099	0.14323	1.52114	0.14249	1.14937
0.19422	1.52143	0.2021	1.58786	-1.30884	0.28606	0.24851	1.28168	0.1936	1.513	0.18803	1.01241	0.18712	1.43852	0.14523	1.40171	0.14449	1.07732
0.19622	1.5	0.2041	1.49593	-1.30684	0.28678	0.25051	1.20475	0.1956	1.513	0.19003	1.04148	0.18912	1.49358	0.14723	1.32629	0.14649	1.02243
0.19822	1.53571	0.2061	1.51264	-1.30484	0.2875	0.25251	1.26629	0.1976	1.43671	0.19203	1.00757	0.19112	1.51423	0.14923	1.32629	0.14849	1.02586
0.20022	1.52143	0.2081	1.521	-1.30284	0.28822	0.25451	1.26629	0.1996	1.45579	0.19403	0.97366	0.19312	1.47981	0.15123	1.42686	0.15049	1.06703
0.20222	1.53571	0.2101	1.521	-1.30084	0.28894	0.25651	1.20475	0.2016	1.44943	0.19603	0.97366	0.19512	1.45228	0.15323	1.42057	0.15249	1.07389
0.20422	1.49286	0.2121	1.5795	-1.29884	0.28966	0.25851	1.22013	0.2036	1.4685	0.19803	0.98335	0.19712	1.41099	0.15523	1.43314	0.15449	1.07389
0.20622	1.47143	0.2141	1.61293	-1.29684	0.29038	0.26051	1.23552	0.2056	1.41129	0.20003	0.96397	0.19912	1.34904	0.15723	1.43314	0.15649	1.09791
0.20822	1.45714	0.2161	1.5795	-1.29484	0.29109	0.26251	1.2586	0.2076	1.36679	0.20203	0.98335	0.20112	1.32151	0.15923	1.496	0.15849	1.09448
0.21022	1.46429	0.2181	1.58786	-1.29284	0.29181	0.26451	1.26629	0.2096	1.30957	0.20403	0.98819	0.20312	1.31463	0.16123	1.52114	0.16049	1.14937
0.21222	1.45	0.2201	1.60457	-1.29084	0.29253	0.26651	1.32015	0.2116	1.27779	0.20603	1.01726	0.20512	1.25268	0.16323	1.50229	0.16249	1.12192
0.21422	1.41429	0.2221	1.51264	-1.28884	0.29397	0.26851	1.22783	0.2136	1.19514	0.20803	0.96397	0.20712	1.1632	0.16523	1.496	0.16449	1.09791
0.21622	1.4	0.2241	1.42907	-1.28684	0.29469	0.27051	1.22783	0.2156	1.16336	0.21003	0.97366	0.20912	1.1632	0.16723	1.51486	0.16649	1.09791
0.21822	1.44286	0.2261	1.3455	-1.28484	0.29541	0.27251	1.22783	0.2176	1.17607	0.21203	0.94459	0.21112	1.17697	0.16923	1.45829	0.16849	1.09791
0.22022	1.51429	0.2281	1.25357	-1.28284	0.29612	0.27451	1.2586	0.2196	1.20786	0.21403	0.94459	0.21312	1.21827	0.17123	1.44571	0.17049	1.1082
0.22222	1.52143	0.2301	1.31207	-1.28084	0.29756	0.27651	1.29707	0.2216	1.246	0.21603	0.91553	0.21512	1.2458	0.17323	1.42057	0.17249	1.10477
0.22422	1.48571	0.2321	1.29536	-1.27884	0.29828	0.27851	1.31246	0.2236	1.27779	0.21803	0.93491	0.21712	1.28021	0.17523	1.38914	0.17449	1.03958
0.22622	1.4	0.2341	1.32043	-1.27684	0.299	0.28051	1.27399	0.2256	1.27779	0.22003	1.01726	0.21912	1.33527	0.17723	1.276	0.17649	1.0087
0.22822	1.35714	0.2361	1.32879	-1.27484	0.30044	0.28251	1.28938	0.2276	1.246	0.22203	1.02694	0.22112	1.41787	0.17923	1.23829	0.17849	0.98125
0.23022	1.33571	0.2381	1.29536	-1.27284	0.30116	0.28451	1.25091	0.2296	1.22693	0.22403	1.03179	0.22312	1.50735	0.18123	1.22571	0.18049	0.93322
0.23222	1.3	0.2401	1.27029	-1.27084	0.30188	0.28651	1.30476	0.2316	1.21421	0.22603	1.0221	0.22512	1.43852	0.18323	1.23829	0.18249	0.92979
0.23422	1.32143	0.2421	1.20343	-1.26884	0.30259	0.28851	1.31246	0.2336	1.23964	0.22803	0.98335	0.22712	1.39034	0.18523	1.276	0.18449	0.89205
0.23622	1.33571	0.2441	1.14493	-1.26684	0.30331	0.29051	1.28168	0.2356	1.246	0.23003	0.97366	0.22912	1.26645	0.18723	1.33257	0.18649	0.90234
0.23822	1.35	0.2461	1.17	-1.26484	0.30475	0.29251	1.36631	0.2376	1.21421	0.23203	0.94459	0.23112	1.1632	0.18923	1.33886	0.18849	0.93322
0.24022	1.32857	0.2481	1.11986	-1.26284	0.30547	0.29451	1.35093	0.2396	1.21421	0.23403	0.90584	0.23312	1.10814	0.19123	1.33257	0.19049	0.90234
0.24222	1.30714	0.2501	1.20343	-1.26084	0.30619	0.29651	1.35093	0.2416	1.20786	0.23603	0.90584	0.23512	1.07373	0.19323	1.26971	0.19249	0.90577
0.24422	1.2	0.2521	1.26193	-1.25884	0.30691	0.29851	1.29707	0.2436	1.17607	0.23803	0.91553	0.23712	1.08749	0.19523	1.20686	0.19449	0.88176
0.24622	1.13571	0.2541	1.17836	-1.25684	0.30691	0.30051	1.21244	0.2456	1.08071	0.24003	0.87193	0.23912	1.11502	0.19723	1.20057	0.19649	0.85431
0.24822	1.12857	0.2561	1.12821	-1.25484	0.30762	0.30251	1.21244	0.2476	1.09343	0.24203	0.85256	0.24112	1.08749	0.19923	1.13143	0.19849	0.89891
0.25022	1.2	0.2581	1.11986	-1.25284	0.30834	0.30451	1.12011	0.2496	1.068	0.24403	0.85256	0.24312	1.08061	0.20123	1.13143	0.20049	0.93665
0.25222	1.15	0.2601	1.03629	-1.25084	0.30906	0.30651	1.11242	0.2516	1.13157	0.24603	0.83318	0.24512	1.11502	0.20323	1.12514	0.20249	0.9195
0.25422	1.14286	0.2621	1.10314	-1.24884	0.30906	0.30851	1.05087	0.2536	1.11886	0.24803	0.83318	0.24712	1.14255	0.20523	1.04971	0.20449	0.86803
0.25622	1.07143	0.2641	1.02793	-1.24684	0.30978	0.31051	1.02779	0.2556	1.06164	0.25003	0.82834	0.24912	1.14944	0.20723	1.01829	0.20649	0.78569
0.25822	1.08571	0.2661	1.09479	-1.24484	0.30978	0.31251	1.05856	0.2576	0.979	0.25203	0.83802	0.25112	1.10814	0.20923	0.98057	0.20849	0.70678
0.26022	1.03571	0.2681	1.10314	-1.24284	0.3105	0.31451	1.02779	0.2596	0.92814	0.25403	0.79927	0.25312	1.13567	0.21123	1.012	0.21049	0.71364
0.26222	1.02143	0.2701	1.08643	-1.24084	0.3105	0.31651	1.02779	0.2616	0.90271	0.25603	0.77021	0.25512	1.04619	0.21323	1.03714	0.21249	0.71364
0.26422	1.02857	0.2721	1.053	-1.23884	0.3105	0.31851	1.02779	0.2636	0.88364	0.25803	0.72177	0.25712	0.99801	0.21523	1.06857	0.21449	0.75824
0.26622	0.95714	0.2741	1.06136	-1.23684	0.3105	0.32051	1.0124	0.2656	0.92179	0.26003	0.70723	0.25912	0.95672	0.21723	1.08114	0.21649	0.81657
0.26822	0.95714	0.2761	1.00286	-1.23484	0.3105	0.32251	0.98163	0.2676	0.92179	0.26203	0.72661	0.26112	0.93607	0.21923	1.20686	0.21849	0.87146
0.27022	0.94286	0.2781	0.94436	-1.23284	0.3105	0.32451	1.02779	0.2696	0.90907	0.26403	0.74599	0.26312	0.90165	0.22123	1.20057	0.22049	0.93665
0.27222	0.97857	0.2801	0.98614	-1.23084	0.3105	0.32651	1.02779	0.2716	0.88364	0.26603	0.74599	0.26512	0.94295	0.22323	1.20686	0.22249	0.93322
0.27422	1.04286	0.2821	0.89421	-1.22884	0.3105	0.32851	1.05087	0.2736	0.89	0.26803	0.72177	0.26712	0.90165	0.22523	1.21314	0.22449	0.91607
0.27622	1.02143	0.2841	0.8775	-1.22684	0.30978	0.33051	1.08165	0.2756	0.87093	0.27003	0.71208	0.26912	0.92919	0.22723	1.08743	0.22649	0.87489
0.27822	1.05714	0.2861	0.83571	-1.22484	0.30978	0.33251	1.11242	0.2776	0.78829	0.27203	0.74114	0.27112	0.89477	0.22923	1.06229	0.22849	0.81314
0.28022	0.96429	0.2881	0.82736	-1.22284	0.30906	0.33451	1.12781	0.2796	0.85186	0.27403	0.69755	0.27312	0.92919	0.23123	0.94914	0.23049	0.78226
0.28222	0.93571	0.2901	0.79393	-1.22084	0.30906	0.33651	1.1355	0.2816	0.81371	0.27603	0.71692	0.27512	1.0049	0.23323	0.91143	0.23249	0.7651
0.28422	0.93571	0.2921	0.86914	-1.21884	0.30834	0.33851	1.10473	0.2836	0.83279	0.27803	0.70239	0.27712	1.01178	0.23523	0.91143	0.23449	0.68276
0.28622	0.87857	0.2941	0.85243	-1.21684	0.30762	0.34051	1.1355	0.2856	0.8455	0.28003	0.68786	0.27912	1.01178	0.23723	0.89257	0.23649	0.65188
0.28822	0.77143	0.2961	0.819	-1.21484	0.30762	0.34251	1.12011	0.2876	0.8455	0.28203	0.6927	0.28112	1.05308	0.23923	0.86743	0.23849	0.67247
0.29022	0.72857	0.2981	0.8775	-1.21284	0.30691	0.34451	1.09703	0.2896	0.89	0.28403	0.67817	0.28312	1.02555	0.24123	0.88629	0.24049	0.6759
0.29222	0.71429	0.3001	0.83571	-1.21084	0.30619	0.34651	1.08165	0.2916	0.87729	0.28603	0.67817	0.28512	1.05308	0.24323	0.87371	0.24249	0.66561
0.29422	0.72143	0.3021	0.88586	-1.20884	0.30547	0.34851	1.02779	0.2936	0.83279	0.28803	0.62973	0.28712	1.0049	0.24523	0.88629	0.24449	0.59699
0.29622	0.72143	0.3041	0.86079	-1.20684	0.30475	0.35051	1.02779	0.2956	0.87093	0.29003	0.63942	0.28912	0.97048	0.24723	0.84857	0.24649	0.56954
0.29822	0.75	0.3061	0.819	-1.20484	0.30403	0.35251	0.96624	0.2976	0.87093	0.29203	0.62489	0.29112	0.84659	0.24923	0.86114	0.24849	0.57983
0.30022	0.72857	0.3081	0.81064	-1.20284	0.30331	0.35451	0.94316	0.2996	0.89636	0.29403	0.62489	0.29312	0.81218	0.25123	0.87371	0.25049	0.60728
0.30222	0.75	0.3101	0.82736	-1.20084	0.30259	0.35651	0.96624	0.3016	0.87729	0.29603	0.6152	0.29512	0.67452	0.25323	0.88	0.25249	0.62787
0.30422	0.75	0.3121	0.82736	-1.19884	0.30188	0.35851	0.95085	0.3036	0.82643	0.29803	0.59582	0.29712	0.62634	0.25523	0.86114	0.25449	0.60042
0.30622	0.66429	0.3141	0.83571	-1.19684	0.30116	0.36051	0.94316	0.3056	0.77557	0.30003	0.57644	0.29912	0.61946	0.25723	0.82343	0.25649	0.57297
0.30822	0.60714	0.3161	0.82736	-1.19484	0.30044	0.36251	0.98932	0.3076	0.73743	0.30203	0.54738	0.30112	0.58504	0.25923	0.84857	0.25849	0.54552
0.31022	0.62143	0.3181	0.84407	-1.19284	0.29972	0.36451	0.92008	0.3096	0.71836	0.30403	0.56676	0.30312	0.63322	0.26123	0.792	0.26049	0.55582
0.31222	0.6	0.3201	0.83571	-1.19084	0.299	0.36651	0.90469	0.3116	0.62936	0.30603	0.53285	0.30512	0.61257	0.26323	0.76686	0.26249	0.54209
0.31422	0.6	0.3221	0.7605	-1.18884	0.29828	0.36851	0.83545	0.3136	0.68021	0.30803	0.52316	0.30712	0.66764	0.26523	0.74171	0.26449	0.56954
0.31622	0.64286	0.3241	0.819	-1.18684	0.29756	0.37051	0.87392	0.3156	0.67386	0.31003	0.46503	0.30912	0.64699	0.26723	0.69143	0.26649	0.55925
0.31822	0.58571	0.3261	0.75214	-1.18484	0.29684	0.37251	0.87392	0.3176	0.69293	0.31203	0.48925	0.31112	0.67452	0.26923	0.79829	0.26849	0.55925
0.32022	0.65	0.3281	0.71871	-1.18284	0.29612	0.37451	0.87392	0.3196	0.69929	0.31403	0.49894	0.31312	0.68829	0.27123	0.75429	0.27049	0.54552
0.32222	0.64286	0.3301	0.69364	-1.18084	0.29541	0.37651	0.83545	0.3216	0.68657	0.31603	0.4941	0.31512	0.68829	0.27323	0.76686	0.27249	0.55238
0.32422	0.70714	0.3321	0.66857	-1.17884	0.29469	0.37851	0.86622	0.3236	0.65479	0.31803	0.53769	0.31712	0.65387	0.27523	0.78571	0.27449	0.58669
0.32622	0.65714	0.3341	0.62679	-1.17684	0.29397	0.38051	0.87392	0.3256	0.62936	0.32003	0.58613	0.31912	0.64699	0.27723	0.80457	0.27649	0.57983
0.32822	0.62143	0.3361	0.62679	-1.17484	0.29397	0.38251	0.90469	0.3276	0.62936	0.32203	0.56676	0.32112	0.64699	0.27923	0.77314	0.27849	0.60042
0.33022	0.54286	0.3381	0.62679	-1.17284	0.29325	0.38451	0.85853	0.3296	0.59757	0.32403	0.55707	0.32312	0.61257	0.28123	0.81714	0.28049	0.64159
0.33222	0.57143	0.3401	0.66857	-1.17084	0.29253	0.38651	0.8893	0.3316	0.57214	0.32603	0.49894	0.32512	0.58504	0.28323	0.79829	0.28249	0.60728
0.33422	0.60714	0.3421	0.61007	-1.16884	0.29181	0.38851	0.91238	0.3336	0.59757	0.32803	0.51347	0.32712	0.57128	0.28523	0.76686	0.28449	0.58669
0.33622	0.61429	0.3441	0.61843	-1.16684	0.29109	0.39051	0.897	0.3356	0.58486	0.33003	0.46503	0.32912	0.55751	0.28723	0.76686	0.28649	0.54552
0.33822	0.65	0.3461	0.62679	-1.16484	0.29109	0.39251	0.91238	0.3376	0.60393	0.33203	0.46503	0.33112	0.57816	0.28923	0.74171	0.28849	0.5318
0.34022	0.6	0.3481	0.61843	-1.16284	0.29038	0.39451	0.85083	0.3396	0.61029	0.33403	0.49894	0.33312	0.59881	0.29123	0.67257	0.29049	0.50435
0.34222	0.58571	0.3501	0.60171	-1.16084	0.28966	0.39651	0.83545	0.3416	0.61029	0.33603	0.49894	0.33512	0.65387	0.29323	0.60343	0.29249	0.48377
0.34422	0.55714	0.3521	0.63514	-1.15884	0.28966	0.39851	0.84314	0.3436	0.5785	0.33803	0.47472	0.33712	0.66075	0.29523	0.58457	0.29449	0.44602
0.34622	0.52143	0.3541	0.6435	-1.15684	0.28894	0.40051	0.81237	0.3456	0.623	0.34003	0.49894	0.33912	0.67452	0.29723	0.54686	0.29649	0.44602
0.34822	0.55714	0.3561	0.6435	-1.15484	0.28822	0.40251	0.79698	0.3476	0.61029	0.34203	0.45534	0.34112	0.72958	0.29923	0.50286	0.29849	0.40142
0.35022	0.55714	0.3581	0.65186	-1.15284	0.28822	0.40451	0.81237	0.3496	0.60393	0.34403	0.42628	0.34312	0.65387	0.30123	0.51543	0.30049	0.36711
0.35222	0.61429	0.3601	0.55993	-1.15084	0.2875	0.40651	0.79698	0.3516	0.58486	0.34603	0.38268	0.34512	0.62634	0.30323	0.47771	0.30249	0.3431
0.35422	0.52143	0.3621	0.59336	-1.14884	0.2875	0.40851	0.79698	0.3536	0.58486	0.34803	0.41175	0.34712	0.57816	0.30523	0.53429	0.30449	0.3431
0.35622	0.58571	0.3641	0.61007	-1.14684	0.2875	0.41051	0.75082	0.3556	0.59121	0.35003	0.37299	0.34912	0.53686	0.30723	0.51543	0.30649	0.34996
0.35822	0.50714	0.3661	0.50979	-1.14484	0.28678	0.41251	0.74312	0.3576	0.56579	0.35203	0.36331	0.35112	0.45427	0.30923	0.58457	0.30849	0.41858
0.36022	0.47143	0.3681	0.5265	-1.14284	0.28678	0.41451	0.74312	0.3596	0.54036	0.35403	0.31971	0.35312	0.42674	0.31123	0.59714	0.31049	0.44259
0.36222	0.40714	0.3701	0.55157	-1.14084	0.28678	0.41651	0.72773	0.3616	0.534	0.35603	0.32455	0.35512	0.41297	0.31323	0.62229	0.31249	0.49749
0.36422	0.45714	0.3721	0.56829	-1.13884	0.28606	0.41851	0.71235	0.3636	0.57214	0.35803	0.31971	0.35712	0.40609	0.31523	0.60971	0.31449	0.49063
0.36622	0.47857	0.3741	0.51814	-1.13684	0.28606	0.42051	0.70465	0.3656	0.50221	0.36003	0.30518	0.35912	0.41297	0.31723	0.60343	0.31649	0.52494
0.36822	0.46429	0.3761	0.49307	-1.13484	0.28606	0.42251	0.72004	0.3676	0.47043	0.36203	0.35362	0.36112	0.41297	0.31923	0.56571	0.31849	0.54552
0.37022	0.47857	0.3781	0.45129	-1.13284	0.28606	0.42451	0.67388	0.3696	0.41957	0.36403	0.3294	0.36312	0.4405	0.32123	0.58457	0.32049	0.50778
0.37222	0.50714	0.3801	0.45129	-1.13084	0.28606	0.42651	0.73543	0.3716	0.445	0.36603	0.34393	0.36512	0.42674	0.32323	0.54686	0.32249	0.50092
0.37422	0.49286	0.3821	0.42621	-1.12884	0.28606	0.42851	0.69696	0.3736	0.38143	0.36803	0.29549	0.36712	0.51621	0.32523	0.44	0.32449	0.4769
0.37622	0.48571	0.3841	0.37607	-1.12684	0.28606	0.43051	0.71235	0.3756	0.37507	0.37003	0.33424	0.36912	0.57128	0.32723	0.42743	0.32649	0.46661
0.37822	0.42143	0.3861	0.41786	-1.12484	0.28606	0.43251	0.74312	0.3776	0.39414	0.37203	0.30518	0.37112	0.60569	0.32923	0.47771	0.32849	0.43916
0.38022	0.36429	0.3881	0.40114	-1.12284	0.28606	0.43451	0.73543	0.3796	0.37507	0.37403	0.26642	0.37312	0.55063	0.33123	0.47771	0.33049	0.43573
0.38222	0.39286	0.3901	0.4095	-1.12084	0.28606	0.43651	0.74312	0.3816	0.38143	0.37603	0.34877	0.37512	0.51621	0.33323	0.484	0.33249	0.4323
0.38422	0.40714	0.3921	0.351	-1.11884	0.28678	0.43851	0.75082	0.3836	0.36236	0.37803	0.31486	0.37712	0.48868	0.33523	0.47771	0.33449	0.46318
0.38622	0.42857	0.3941	0.36771	-1.11684	0.28678	0.44051	0.7662	0.3856	0.40686	0.38003	0.31002	0.37912	0.52998	0.33723	0.572	0.33649	0.47004
0.38822	0.45714	0.3961	0.38443	-1.11484	0.28678	0.44251	0.78159	0.3876	0.36236	0.38203	0.32455	0.38112	0.47492	0.33923	0.51543	0.33849	0.46318
0.39022	0.44286	0.3981	0.32593	-1.11284	0.2875	0.44451	0.70465	0.3896	0.36871	0.38403	0.31486	0.38312	0.46803	0.34123	0.54686	0.34049	0.47004
0.39222	0.42143	0.4001	0.34264	-1.11084	0.2875	0.44651	0.70465	0.3916	0.38779	0.38603	0.3294	0.38512	0.40609	0.34323	0.50286	0.34249	0.41858
0.39422	0.4	0.4021	0.28414	-1.10884	0.2875	0.44851	0.70465	0.3936	0.36871	0.38803	0.3294	0.38712	0.37167	0.34523	0.43371	0.34449	0.35339
0.39622	0.33571	0.4041	0.2925	-1.10684	0.28822	0.45051	0.71235	0.3956	0.32421	0.39003	0.32455	0.38912	0.35103	0.34723	0.43371	0.34649	0.3328
0.39822	0.33571	0.4061	0.30086	-1.10484	0.28894	0.45251	0.63541	0.3976	0.40686	0.39203	0.27127	0.39112	0.2822	0.34923	0.38971	0.34849	0.29506
0.40022	0.25	0.4081	0.30086	-1.10284	0.28894	0.45451	0.59694	0.3996	0.37507	0.39403	0.26642	0.39312	0.30285	0.35123	0.37086	0.35049	0.28477
0.40222	0.26429	0.4101	0.33429	-1.10084	0.28966	0.45651	0.58925	0.4016	0.39414	0.39603	0.21798	0.39512	0.33038	0.35323	0.27029	0.35249	0.27105
0.40422	0.19286	0.4121	0.36771	-1.09884	0.28966	0.45851	0.59694	0.4036	0.42593	0.39803	0.23252	0.39712	0.36479	0.35523	0.31429	0.35449	0.21272
0.40622	0.24286	0.4141	0.28414	-1.09684	0.29038	0.46051	0.56617	0.4056	0.39414	0.40003	0.20345	0.39912	0.37856	0.35723	0.31429	0.35649	0.20243
0.40822	0.24286	0.4161	0.22564	-1.09484	0.29109	0.46251	0.50462	0.4076	0.41321	0.40203	0.2083	0.40112	0.33038	0.35923	0.32686	0.35849	0.19213
0.41022	0.25714	0.4181	0.21729	-1.09284	0.29181	0.46451	0.54309	0.4096	0.33693	0.40403	0.22767	0.40312	0.29596	0.36123	0.33943	0.36049	0.19556
0.41222	0.22143	0.4201	0.20057	-1.09084	0.29253	0.46651	0.53539	0.4116	0.36236	0.40603	0.21798	0.40512	0.30973	0.36323	0.34571	0.36249	0.22644
0.41422	0.19286	0.4221	0.1755	-1.08884	0.29253	0.46851	0.48923	0.4136	0.3115	0.40803	0.15985	0.40712	0.23402	0.36523	0.34571	0.36449	0.23331
0.41622	0.17143	0.4241	0.16714	-1.08684	0.29325	0.47051	0.48923	0.4156	0.30514	0.41003	0.14048	0.40912	0.23402	0.36723	0.36457	0.36649	0.26418
0.41822	0.15714	0.4261	0.09193	-1.08484	0.29397	0.47251	0.53539	0.4176	0.3115	0.41203	0.17439	0.41112	0.16519	0.36923	0.36457	0.36849	0.25732
0.42022	0.14286	0.4281	0.09193	-1.08284	0.29469	0.47451	0.5277	0.4196	0.24793	0.41403	0.18407	0.41312	0.13766	0.37123	0.44	0.37049	0.27791
0.42222	0.12857	0.4301	0.06686	-1.08084	0.29541	0.47651	0.54309	0.4216	0.24793	0.41603	0.17923	0.41512	0.08948	0.37323	0.40857	0.37249	0.29163
0.42422	0.07143	0.4321	0.09193	-1.07884	0.29612	0.47851	0.5277	0.4236	0.24793	0.41803	0.17923	0.41712	0.13077	0.37523	0.38971	0.37449	0.28477
0.42622	0.07857	0.4341	0.15879	-1.07684	0.29684	0.48051	0.48923	0.4256	0.20979	0.42003	0.21314	0.41912	0.14454	0.37723	0.34571	0.37649	0.29849
0.42822	0.08571	0.4361	0.15879	-1.07484	0.29756	0.48251	0.44307	0.4276	0.2225	0.42203	0.22767	0.42112	0.15142	0.37923	0.37086	0.37849	0.29163
0.43022	0.1	0.4381	0.13371	-1.07284	0.29828	0.48451	0.46615	0.4296	0.15257	0.42403	0.22283	0.42312	0.15831	0.38123	0.34571	0.38049	0.2882
0.43222	0.11429	0.4401	0.10864	-1.07084	0.299	0.48651	0.49692	0.4316	0.16529	0.42603	0.23252	0.42512	0.25467	0.38323	0.308	0.38249	0.26761
0.43422	0.11429	0.4421	0.13371	-1.06884	0.29972	0.48851	0.46615	0.4336	0.10807	0.42803	0.21798	0.42712	0.27531	0.38523	0.23886	0.38449	0.30192
0.43622	0.12143	0.4441	0.13371	-1.06684	0.30044	0.49051	0.44307	0.4356	0.15893	0.43003	0.21798	0.42912	0.26155	0.38723	0.14457	0.38649	0.29163
0.43822	0.08571	0.4461	0.10864	-1.06484	0.30116	0.49251	0.49692	0.4376	0.15257	0.43203	0.21314	0.43112	0.24778	0.38923	0.20114	0.38849	0.28134
0.44022	0.1	0.4481	0.16714	-1.06284	0.30188	0.49451	0.42768	0.4396	0.1335	0.43403	0.19861	0.43312	0.28908	0.39123	0.22	0.39049	0.25389
0.44222	0.10714	0.4501	0.07521	-1.06084	0.30259	0.49651	0.41999	0.4416	0.15893	0.43603	0.18407	0.43512	0.23402	0.39323	0.22629	0.39249	0.21615
0.44422	0.06429	0.4521	0.08357	-1.05884	0.30331	0.49851	0.43537	0.4436	0.13986	0.43803	0.16954	0.43712	0.1996	0.39523	0.28286	0.39449	0.20586
0.44622	0.1	0.4541	0.10029	-1.05684	0.30331	0.50051	0.41229	0.4456	0.12714	0.44003	0.1647	0.43912	0.20649	0.39723	0.25771	0.39649	0.20243
0.44822	0.07143	0.4561	0.05014	-1.05484	0.30403	0.50251	0.44307	0.4476	0.17164	0.44203	0.1647	0.44112	0.11013	0.39923	0.264	0.39849	0.21615
0.45022	0.07857	0.4581	0.12536	-1.05284	0.30475	0.50451	0.32766	0.4496	0.17164	0.44403	0.15017	0.44312	0.06195	0.40123	0.28914	0.40049	0.199
0.45222	0.05	0.4601	0.07521	-1.05084	0.30547	0.50651	0.4046	0.4516	0.20979	0.44603	0.10173	0.44512	0.09636	0.40323	0.27029	0.40249	0.199
0.45422	0.00714	0.4621	0.09193	-1.04884	0.30547	0.50851	0.35844	0.4536	0.20979	0.44803	0.11626	0.44712	-0.02065	0.40523	0.27029	0.40449	0.19556
0.45622	-0.02857	0.4641	0.08357	-1.04684	0.30619	0.51051	0.34305	0.4556	0.19707	0.45003	0.13079	0.44912	-0.00688	0.40723	0.22	0.40649	0.18527
0.45822	-0.03571	0.4661	0.02507	-1.04484	0.30691	0.51251	0.25842	0.4576	0.13986	0.45203	0.13079	0.45112	0.00688	0.40923	0.22	0.40849	0.16812
0.46022	-0.05	0.4681	-0.02507	-1.04284	0.30691	0.51451	0.35844	0.4596	0.15257	0.45403	0.07751	0.45312	0.05506	0.41123	0.16971	0.41049	0.18184
0.46222	-0.05	0.4701	0.03343	-1.04084	0.30762	0.51651	0.26611	0.4616	0.16529	0.45603	0.08235	0.45512	0.05506	0.41323	0.15086	0.41249	0.15096
0.46422	-0.05714	0.4721	0.00836	-1.03884	0.30834	0.51851	0.25072	0.4636	0.14621	0.45803	0.08235	0.45712	0.06883	0.41523	0.132	0.41449	0.10293
0.46622	-0.07143	0.4741	-0.06686	-1.03684	0.30834	0.52051	0.26611	0.4656	0.03814	0.46003	0.04844	0.45912	0.02753	0.41723	0.09429	0.41649	0.09264
0.46822	-0.1	0.4761	-0.03343	-1.03484	0.30906	0.52251	0.26611	0.4676	0.089	0.46203	0.0436	0.46112	0.08259	0.41923	0.10057	0.41849	0.07205
0.47022	-0.07857	0.4781	-0.06686	-1.03284	0.30906	0.52451	0.22764	0.4696	0.089	0.46403	0.03391	0.46312	0.09636	0.42123	0.088	0.42049	0.07548
0.47222	-0.07857	0.4801	-0.0585	-1.03084	0.30978	0.52651	0.25072	0.4716	0.02543	0.46603	0.03391	0.46512	0.00688	0.42323	0.16343	0.42249	0.07891
0.47422	-0.14286	0.4821	-0.07521	-1.02884	0.30978	0.52851	0.22764	0.4736	0.03179	0.46803	0.05813	0.46712	0.00688	0.42523	0.19486	0.42449	0.09607
0.47622	-0.15	0.4841	-0.00836	-1.02684	0.3105	0.53051	0.18148	0.4756	-0.01271	0.47003	0.01453	0.46912	-0.0413	0.42723	0.176	0.42649	0.12008
0.47822	-0.13571	0.4861	-0.00836	-1.02484	0.3105	0.53251	0.15071	0.4776	0.01271	0.47203	0.0436	0.47112	-0.02065	0.42923	0.20114	0.42849	0.14067
0.48022	-0.08571	0.4881	-0.0585	-1.02284	0.31122	0.53451	0.23534	0.4796	0.00636	0.47403	0.05328	0.47312	-0.01377	0.43123	0.20114	0.43049	0.17155
0.48222	-0.07143	0.4901	-0.03343	-1.02084	0.31122	0.53651	0.24303	0.4816	0.03814	0.47603	0.06297	0.47512	-0.03441	0.43323	0.27029	0.43249	0.19213
0.48422	-0.05714	0.4921	-0.03343	-1.01884	0.31194	0.53851	0.24303	0.4836	0.01271	0.47803	0.04844	0.47712	0	0.43523	0.20743	0.43449	0.21615
0.48622	-0.07857	0.4941	0.03343	-1.01684	0.31194	0.54051	0.31227	0.4856	-0.05086	0.48003	0.07266	0.47912	-0.02753	0.43723	0.176	0.43649	0.20586
0.48822	-0.08571	0.4961	-0.04179	-1.01484	0.31266	0.54251	0.25072	0.4876	0	0.48203	0.0436	0.48112	0.05506	0.43923	0.15086	0.43849	0.17498
0.49022	-0.12857	0.4981	-0.05014	-1.01284	0.31266	0.54451	0.23534	0.4896	-0.05086	0.48403	0.05813	0.48312	0.05506	0.44123	0.11314	0.44049	0.13381
0.49222	-0.08571	0.5001	-0.04179	-1.01084	0.31338	0.54651	0.21995	0.4916	-0.01907	0.48603	0.0436	0.48512	0.07571	0.44323	0.06914	0.44249	0.12695
0.49422	-0.07857	0.5021	-0.0585	-1.00884	0.31338	0.54851	0.25072	0.4936	-0.03179	0.48803	0.01453	0.48712	0.14454	0.44523	0.07543	0.44449	0.09264
0.49622	-0.06429	0.5041	-0.12536	-1.00684	0.31409	0.55051	0.19687	0.4956	-0.02543	0.49003	0.0436	0.48912	0.13077	0.44723	0.03771	0.44649	0.07548
0.49822	-0.14286	0.5061	-0.10029	-1.00484	0.31409	0.55251	0.18148	0.4976	-0.09536	0.49203	0.02906	0.49112	0.12389	0.44923	0.02514	0.44849	0.03774
0.50022	-0.11429	0.5081	-0.04179	-1.00284	0.31481	0.55451	0.14301	0.4996	-0.08264	0.49403	-0.01453	0.49312	0.09636	0.45123	0.08171	0.45049	0.0446
0.50222	-0.12857	0.5101	-0.117	-1.00084	0.31481	0.55651	0.15071	0.5016	-0.07629	0.49603	-0.00484	0.49512	0.07571	0.45323	0.08171	0.45249	0.02059
0.50422	-0.12857	0.5121	-0.16714	-0.99884	0.31553	0.55851	0.16609	0.5036	-0.01907	0.49803	-0.03391	0.49712	0.04818	0.45523	0.088	0.45449	0.06862
0.50622	-0.11429	0.5141	-0.14207	-0.99684	0.31625	0.56051	0.11993	0.5056	-0.03179	0.50003	-0.06782	0.49912	0	0.45723	0.088	0.45649	0.05146
0.50822	-0.19286	0.5161	-0.13371	-0.99484	0.31625	0.56251	0.09685	0.5076	-0.089	0.50203	-0.04844	0.50112	-0.07571	0.45923	0.06286	0.45849	0.06519
0.51022	-0.12143	0.5181	-0.18386	-0.99284	0.31697	0.56451	0.08916	0.5096	-0.089	0.50403	-0.06782	0.50312	-0.08259	0.46123	0.05657	0.46049	0.05833
0.51222	-0.15714	0.5201	-0.18386	-0.99084	0.31769	0.56651	0.05838	0.5116	-0.03179	0.50603	-0.04844	0.50512	-0.08948	0.46323	0.05657	0.46249	0.0446
0.51422	-0.18571	0.5221	-0.07521	-0.98884	0.31769	0.56851	0.05069	0.5136	-0.10807	0.50803	-0.05328	0.50712	-0.08259	0.46523	0.05029	0.46449	0.06862
0.51622	-0.2	0.5241	-0.12536	-0.98684	0.31841	0.57051	0.06608	0.5156	-0.0445	0.51003	-0.02906	0.50912	-0.08259	0.46723	-0.02514	0.46649	0.06519
0.51822	-0.18571	0.5261	-0.18386	-0.98484	0.31841	0.57251	0.05838	0.5176	-0.06357	0.51203	-0.05328	0.51112	-0.11013	0.46923	-0.05029	0.46849	0.06176
0.52022	-0.21429	0.5281	-0.12536	-0.98284	0.31912	0.57451	0.06608	0.5196	-0.089	0.51403	-0.05328	0.51312	-0.08259	0.47123	-0.01886	0.47049	0.04117
0.52222	-0.19286	0.5301	-0.18386	-0.98084	0.31984	0.57651	0.07377	0.5216	-0.07629	0.51603	-0.07266	0.51512	-0.02753	0.47323	-0.01886	0.47249	0.0446
0.52422	-0.3	0.5321	-0.22564	-0.97884	0.31984	0.57851	0.01222	0.5236	-0.10807	0.51803	-0.08235	0.51712	-0.02753	0.47523	-0.01257	0.47449	0.03431
0.52622	-0.22143	0.5341	-0.19221	-0.97684	0.32056	0.58051	0.01222	0.5256	-0.10807	0.52003	-0.07266	0.51912	-0.02065	0.47723	-0.05029	0.47649	0.02745
0.52822	-0.27143	0.5361	-0.20057	-0.97484	0.32128	0.58251	-0.00317	0.5276	-0.14621	0.52203	-0.06782	0.52112	-0.01377	0.47923	-0.03771	0.47849	0.03088
0.53022	-0.19286	0.5381	-0.24236	-0.97284	0.32128	0.58451	-0.00317	0.5296	-0.20343	0.52403	-0.05328	0.52312	-0.01377	0.48123	0.01886	0.48049	0.04803
0.53222	-0.20714	0.5401	-0.30921	-0.97084	0.322	0.58651	0.04299	0.5316	-0.17164	0.52603	-0.06297	0.52512	-0.01377	0.48323	-0.01257	0.48249	0.0549
0.53422	-0.21429	0.5421	-0.25907	-0.96884	0.322	0.58851	0.04299	0.5336	-0.14621	0.52803	-0.07751	0.52712	-0.00688	0.48523	0	0.48449	0.04117
0.53622	-0.22857	0.5441	-0.1755	-0.96684	0.32272	0.59051	0.08916	0.5356	-0.12079	0.53003	-0.05328	0.52912	-0.06883	0.48723	0	0.48649	0.05146
0.53822	-0.26429	0.5461	-0.16714	-0.96484	0.32272	0.59251	-0.00317	0.5376	-0.20343	0.53203	-0.05328	0.53112	-0.07571	0.48923	0.00629	0.48849	0.0549
0.54022	-0.17857	0.5481	-0.27579	-0.96284	0.32344	0.59451	0.06608	0.5396	-0.17164	0.53403	-0.04844	0.53312	-0.13077	0.49123	0.00629	0.49049	0.04117
0.54222	-0.20714	0.5501	-0.25071	-0.96084	0.32344	0.59651	0.11224	0.5416	-0.178	0.53603	-0.04844	0.53512	-0.08259	0.49323	0.02514	0.49249	0.05833
0.54422	-0.19286	0.5521	-0.234	-0.95884	0.32344	0.59851	0.13532	0.5436	-0.20979	0.53803	-0.03875	0.53712	-0.13077	0.49523	0.044	0.49449	0.01715
0.54622	-0.24286	0.5541	-0.21729	-0.95684	0.32344	0.60051	0.07377	0.5456	-0.19707	0.54003	-0.03875	0.53912	-0.09636	0.49723	0.01257	0.49649	0.02402
0.54822	-0.25714	0.5561	-0.25071	-0.95484	0.32344	0.60251	0.10454	0.5476	-0.22886	0.54203	-0.05813	0.54112	-0.09636	0.49923	-0.05029	0.49849	-0.01372
0.55022	-0.24286	0.5581	-0.1755	-0.95284	0.32344	0.60451	0.17379	0.5496	-0.20343	0.54403	-0.05328	0.54312	-0.07571	0.50123	-0.05029	0.50049	-0.03431
0.55222	-0.25714	0.5601	-0.24236	-0.95084	0.32344	0.60651	0.14301	0.5516	-0.20343	0.54603	-0.10173	0.54512	-0.09636	0.50323	-0.09429	0.50249	-0.03774
0.55422	-0.19286	0.5621	-0.25907	-0.94884	0.32344	0.60851	0.10454	0.5536	-0.178	0.54803	-0.13079	0.54712	-0.08948	0.50523	-0.09429	0.50449	-0.02745
0.55622	-0.19286	0.5641	-0.22564	-0.94684	0.32344	0.61051	0.14301	0.5556	-0.21614	0.55003	-0.11626	0.54912	-0.08259	0.50723	-0.132	0.50649	-0.0446
0.55822	-0.25714	0.5661	-0.21729	-0.94484	0.32344	0.61251	0.08916	0.5576	-0.19707	0.55203	-0.11626	0.55112	-0.08948	0.50923	-0.088	0.50849	-0.07548
0.56022	-0.27143	0.5681	-0.30921	-0.94284	0.32272	0.61451	0.10454	0.5596	-0.178	0.55403	-0.1211	0.55312	-0.11013	0.51123	-0.10686	0.51049	-0.08577
0.56222	-0.26429	0.5701	-0.30921	-0.94084	0.32272	0.61651	0.09685	0.5616	-0.19071	0.55603	-0.10173	0.55512	-0.15142	0.51323	-0.10686	0.51249	-0.0995
0.56422	-0.23571	0.5721	-0.30086	-0.93884	0.322	0.61851	0.09685	0.5636	-0.16529	0.55803	-0.11626	0.55712	-0.14454	0.51523	-0.11314	0.51449	-0.09607
0.56622	-0.22857	0.5741	-0.31757	-0.93684	0.322	0.62051	0.01991	0.5656	-0.19707	0.56003	-0.10657	0.55912	-0.13766	0.51723	-0.09429	0.51649	-0.10636
0.56822	-0.27857	0.5761	-0.34264	-0.93484	0.32128	0.62251	0.06608	0.5676	-0.15893	0.56203	-0.11626	0.56112	-0.22025	0.51923	-0.06286	0.51849	-0.07205
0.57022	-0.29286	0.5781	-0.30086	-0.93284	0.32056	0.62451	0.0353	0.5696	-0.19071	0.56403	-0.11626	0.56312	-0.23402	0.52123	-0.02514	0.52049	-0.04803
0.57222	-0.30714	0.5801	-0.33429	-0.93084	0.31984	0.62651	0.00453	0.5716	-0.22886	0.56603	-0.12595	0.56512	-0.22713	0.52323	-0.02514	0.52249	-0.03774
0.57422	-0.27143	0.5821	-0.30086	-0.92884	0.31912	0.62851	-0.05702	0.5736	-0.24793	0.56803	-0.11626	0.56712	-0.18584	0.52523	-0.01886	0.52449	-0.02059
0.57622	-0.32143	0.5841	-0.35936	-0.92684	0.31841	0.63051	-0.03394	0.5756	-0.19707	0.57003	-0.12595	0.56912	-0.17895	0.52723	-0.03143	0.52649	-0.01715
0.57822	-0.32857	0.5861	-0.33429	-0.92484	0.31769	0.63251	-0.04933	0.5776	-0.24793	0.57203	-0.11141	0.57112	-0.22025	0.52923	-0.10057	0.52849	-0.01715
0.58022	-0.3	0.5881	-0.351	-0.92284	0.31697	0.63451	-0.08011	0.5796	-0.24157	0.57403	-0.11626	0.57312	-0.18584	0.53123	-0.088	0.53049	-0.03431
0.58222	-0.35714	0.5901	-0.35936	-0.92084	0.31553	0.63651	-0.08011	0.5816	-0.267	0.57603	-0.06782	0.57512	-0.15142	0.53323	-0.088	0.53249	-0.03088
0.58422	-0.31429	0.5921	-0.35936	-0.91884	0.31481	0.63851	-0.04933	0.5836	-0.25429	0.57803	-0.09204	0.57712	-0.13077	0.53523	-0.05657	0.53449	-0.0446
0.58622	-0.32143	0.5941	-0.22564	-0.91684	0.31338	0.64051	-0.01856	0.5856	-0.28607	0.58003	-0.06782	0.57912	-0.09636	0.53723	-0.11314	0.53649	-0.03088
0.58822	-0.31429	0.5961	-0.24236	-0.91484	0.31266	0.64251	-0.04933	0.5876	-0.28607	0.58203	-0.06782	0.58112	-0.11013	0.53923	-0.12571	0.53849	-0.02402
0.59022	-0.30714	0.5981	-0.31757	-0.91284	0.31122	0.64451	-0.03394	0.5896	-0.29879	0.58403	-0.09204	0.58312	-0.08948	0.54123	-0.07543	0.54049	-0.0446
0.59222	-0.32857	0.6001	-0.32593	-0.91084	0.30978	0.64651	-0.03394	0.5916	-0.33693	0.58603	-0.11141	0.58512	-0.17207	0.54323	-0.06286	0.54249	-0.06176
0.59422	-0.34286	0.6021	-0.27579	-0.90884	0.30834	0.64851	-0.04933	0.5936	-0.30514	0.58803	-0.09688	0.58712	-0.17207	0.54523	-0.03143	0.54449	-0.05146
0.59622	-0.32857	0.6041	-0.34264	-0.90684	0.30762	0.65051	-0.05702	0.5956	-0.33057	0.59003	-0.09204	0.58912	-0.19272	0.54723	0	0.54649	-0.06176
0.59822	-0.37857	0.6061	-0.31757	-0.90484	0.30619	0.65251	-0.08011	0.5976	-0.3115	0.59203	-0.10657	0.59112	-0.22713	0.54923	-0.01257	0.54849	-0.03774
0.60022	-0.39286	0.6081	-0.30921	-0.90284	0.30475	0.65451	-0.09549	0.5996	-0.31786	0.59403	-0.1211	0.59312	-0.21337	0.55123	-0.05029	0.55049	-0.02745
0.60222	-0.31429	0.6101	-0.40114	-0.90084	0.30331	0.65651	-0.09549	0.6016	-0.29243	0.59603	-0.14048	0.59512	-0.24778	0.55323	-0.044	0.55249	-0.03431
0.60422	-0.37143	0.6121	-0.35936	-0.89884	0.30188	0.65851	-0.11857	0.6036	-0.3115	0.59803	-0.14532	0.59712	-0.25467	0.55523	-0.07543	0.55449	-0.04803
0.60622	-0.41429	0.6141	-0.35936	-0.89684	0.30044	0.66051	-0.12627	0.6056	-0.30514	0.60003	-0.13563	0.59912	-0.2409	0.55723	-0.06286	0.55649	-0.0892
0.60822	-0.43571	0.6161	-0.34264	-0.89484	0.299	0.66251	-0.0878	0.6076	-0.27336	0.60203	-0.1647	0.60112	-0.26843	0.55923	-0.088	0.55849	-0.07205
0.61022	-0.37143	0.6181	-0.36771	-0.89284	0.29756	0.66451	-0.14935	0.6096	-0.27336	0.60403	-0.15501	0.60312	-0.25467	0.56123	-0.09429	0.56049	-0.11665
0.61222	-0.37857	0.6201	-0.39279	-0.89084	0.29541	0.66651	-0.12627	0.6116	-0.27971	0.60603	-0.1647	0.60512	-0.24778	0.56323	-0.10686	0.56249	-0.11665
0.61422	-0.32857	0.6221	-0.38443	-0.88884	0.29397	0.66851	-0.13396	0.6136	-0.30514	0.60803	-0.19861	0.60712	-0.19272	0.56523	-0.132	0.56449	-0.10636
0.61622	-0.35714	0.6241	-0.40114	-0.88684	0.29253	0.67051	-0.14935	0.6156	-0.28607	0.61003	-0.17923	0.60912	-0.17895	0.56723	-0.12571	0.56649	-0.14753
0.61822	-0.37857	0.6261	-0.41786	-0.88484	0.29109	0.67251	-0.16474	0.6176	-0.29243	0.61203	-0.18892	0.61112	-0.20649	0.56923	-0.15086	0.56849	-0.15782
0.62022	-0.37143	0.6281	-0.41786	-0.88284	0.28966	0.67451	-0.13396	0.6196	-0.33057	0.61403	-0.22283	0.61312	-0.21337	0.57123	-0.11314	0.57049	-0.13038
0.62222	-0.42857	0.6301	-0.42621	-0.88084	0.28822	0.67651	-0.19551	0.6216	-0.26064	0.61603	-0.2422	0.61512	-0.22713	0.57323	-0.07543	0.57249	-0.1441
0.62422	-0.44286	0.6321	-0.42621	-0.87884	0.28678	0.67851	-0.14165	0.6236	-0.31786	0.61803	-0.2422	0.61712	-0.26843	0.57523	-0.05657	0.57449	-0.11322
0.62622	-0.40714	0.6341	-0.42621	-0.87684	0.28534	0.68051	-0.16474	0.6256	-0.31786	0.62003	-0.24705	0.61912	-0.24778	0.57723	-0.02514	0.57649	-0.0892
0.62822	-0.42143	0.6361	-0.35936	-0.87484	0.28391	0.68251	-0.16474	0.6276	-0.34329	0.62203	-0.22283	0.62112	-0.28908	0.57923	-0.05029	0.57849	-0.10636
0.63022	-0.43571	0.6381	-0.42621	-0.87284	0.28319	0.68451	-0.12627	0.6296	-0.30514	0.62403	-0.22767	0.62312	-0.31661	0.58123	-0.03771	0.58049	-0.08234
0.63222	-0.39286	0.6401	-0.48471	-0.87084	0.28175	0.68651	-0.11857	0.6316	-0.33693	0.62603	-0.23736	0.62512	-0.27531	0.58323	-0.05657	0.58249	-0.06862
0.63422	-0.43571	0.6421	-0.44293	-0.86884	0.28031	0.68851	-0.13396	0.6336	-0.33693	0.62803	-0.23252	0.62712	-0.31661	0.58523	-0.05029	0.58449	-0.06176
0.63622	-0.39286	0.6441	-0.39279	-0.86684	0.27887	0.69051	-0.14165	0.6356	-0.32421	0.63003	-0.2083	0.62912	-0.29596	0.58723	-0.132	0.58649	-0.07548
0.63822	-0.40714	0.6461	-0.38443	-0.86484	0.27816	0.69251	-0.11088	0.6376	-0.356	0.63203	-0.2422	0.63112	-0.22713	0.58923	-0.132	0.58849	-0.0892
0.64022	-0.40714	0.6481	-0.47636	-0.86284	0.27672	0.69451	-0.09549	0.6396	-0.356	0.63403	-0.21798	0.63312	-0.2409	0.59123	-0.12571	0.59049	-0.08234
0.64222	-0.43571	0.6501	-0.45129	-0.86084	0.276	0.69651	-0.16474	0.6416	-0.36871	0.63603	-0.22283	0.63512	-0.16519	0.59323	-0.132	0.59249	-0.11665
0.64422	-0.37857	0.6521	-0.45129	-0.85884	0.27456	0.69851	-0.13396	0.6436	-0.4005	0.63803	-0.2422	0.63712	-0.18584	0.59523	-0.16343	0.59449	-0.11665
0.64622	-0.43571	0.6541	-0.45964	-0.85684	0.27384	0.70051	-0.04933	0.6456	-0.39414	0.64003	-0.19861	0.63912	-0.15831	0.59723	-0.13829	0.59649	-0.14067
0.64822	-0.37857	0.6561	-0.43457	-0.85484	0.27313	0.70251	-0.11857	0.6476	-0.4005	0.64203	-0.23252	0.64112	-0.22025	0.59923	-0.18857	0.59849	-0.14753
0.65022	-0.4	0.6581	-0.49307	-0.85284	0.27241	0.70451	-0.18782	0.6496	-0.38779	0.64403	-0.21314	0.64312	-0.21337	0.60123	-0.20114	0.60049	-0.16812
0.65222	-0.42143	0.6601	-0.50979	-0.85084	0.27169	0.70651	-0.18012	0.6516	-0.41321	0.64603	-0.22767	0.64512	-0.2409	0.60323	-0.176	0.60249	-0.19556
0.65422	-0.42143	0.6621	-0.55993	-0.84884	0.27097	0.70851	-0.10319	0.6536	-0.43229	0.64803	-0.24705	0.64712	-0.33726	0.60523	-0.15714	0.60449	-0.17498
0.65622	-0.42143	0.6641	-0.47636	-0.84684	0.27025	0.71051	-0.15704	0.6556	-0.42593	0.65003	-0.23736	0.64912	-0.32349	0.60723	-0.13829	0.60649	-0.12351
0.65822	-0.41429	0.6661	-0.50143	-0.84484	0.26953	0.71251	-0.14165	0.6576	-0.42593	0.65203	-0.22283	0.65112	-0.32349	0.60923	-0.132	0.60849	-0.15439
0.66022	-0.41429	0.6681	-0.49307	-0.84284	0.26953	0.71451	-0.11088	0.6596	-0.38779	0.65403	-0.26158	0.65312	-0.37856	0.61123	-0.13829	0.61049	-0.16812
0.66222	-0.41429	0.6701	-0.50143	-0.84084	0.26881	0.71651	-0.13396	0.6616	-0.45136	0.65603	-0.25189	0.65512	-0.41297	0.61323	-0.12571	0.61249	-0.18527
0.66422	-0.42143	0.6721	-0.49307	-0.83884	0.26881	0.71851	-0.13396	0.6636	-0.42593	0.65803	-0.2858	0.65712	-0.42674	0.61523	-0.16343	0.61449	-0.18527
0.66622	-0.40714	0.6741	-0.51814	-0.83684	0.26881	0.72051	-0.11857	0.6656	-0.40686	0.66003	-0.26642	0.65912	-0.41985	0.61723	-0.20114	0.61649	-0.18527
0.66822	-0.45	0.6761	-0.56829	-0.83484	0.26881	0.72251	-0.2032	0.6676	-0.36236	0.66203	-0.26642	0.66112	-0.37167	0.61923	-0.16343	0.61849	-0.17498
0.67022	-0.43571	0.6781	-0.50979	-0.83284	0.26881	0.72451	-0.13396	0.6696	-0.37507	0.66403	-0.29549	0.66312	-0.39921	0.62123	-0.176	0.62049	-0.17498
0.67222	-0.45	0.6801	-0.56829	-0.83084	0.26881	0.72651	-0.16474	0.6716	-0.36871	0.66603	-0.29549	0.66512	-0.38544	0.62323	-0.16971	0.62249	-0.20586
0.67422	-0.48571	0.6821	-0.57664	-0.82884	0.26881	0.72851	-0.18782	0.6736	-0.36871	0.66803	-0.28096	0.66712	-0.39921	0.62523	-0.20114	0.62449	-0.21958
0.67622	-0.52857	0.6841	-0.56829	-0.82684	0.26881	0.73051	-0.16474	0.6756	-0.40686	0.67003	-0.30518	0.66912	-0.37167	0.62723	-0.20114	0.62649	-0.21958
0.67822	-0.52143	0.6861	-0.55157	-0.82484	0.26881	0.73251	-0.17243	0.6776	-0.39414	0.67203	-0.30033	0.67112	-0.30973	0.62923	-0.176	0.62849	-0.20243
0.68022	-0.51429	0.6881	-0.53486	-0.82284	0.26953	0.73451	-0.18782	0.6796	-0.43229	0.67403	-0.31002	0.67312	-0.33038	0.63123	-0.176	0.63049	-0.21615
0.68222	-0.47857	0.6901	-0.50143	-0.82084	0.26953	0.73651	-0.15704	0.6816	-0.42593	0.67603	-0.29064	0.67512	-0.35791	0.63323	-0.15086	0.63249	-0.20586
0.68422	-0.47143	0.6921	-0.53486	-0.81884	0.27025	0.73851	-0.22629	0.6836	-0.42593	0.67803	-0.32455	0.67712	-0.38544	0.63523	-0.132	0.63449	-0.20586
0.68622	-0.47143	0.6941	-0.50979	-0.81684	0.27097	0.74051	-0.18012	0.6856	-0.43864	0.68003	-0.31971	0.67912	-0.39232	0.63723	-0.132	0.63649	-0.20586
0.68822	-0.51429	0.6961	-0.56829	-0.81484	0.27097	0.74251	-0.15704	0.6876	-0.43229	0.68203	-0.31002	0.68112	-0.40609	0.63923	-0.12571	0.63849	-0.17841
0.69022	-0.50714	0.6981	-0.55157	-0.81284	0.27169	0.74451	-0.15704	0.6896	-0.43864	0.68403	-0.28096	0.68312	-0.35791	0.64123	-0.13829	0.64049	-0.18527
0.69222	-0.51429	0.7001	-0.53486	-0.81084	0.27241	0.74651	-0.17243	0.6916	-0.47679	0.68603	-0.28096	0.68512	-0.40609	0.64323	-0.15086	0.64249	-0.19556
0.69422	-0.55714	0.7021	-0.57664	-0.80884	0.27313	0.74851	-0.14165	0.6936	-0.42593	0.68803	-0.28096	0.68712	-0.41297	0.64523	-0.15714	0.64449	-0.21272
0.69622	-0.53571	0.7041	-0.56829	-0.80684	0.27384	0.75051	-0.14935	0.6956	-0.46407	0.69003	-0.2858	0.68912	-0.39921	0.64723	-0.19486	0.64649	-0.22644
0.69822	-0.55714	0.7061	-0.5265	-0.80484	0.27456	0.75251	-0.16474	0.6976	-0.45771	0.69203	-0.28096	0.69112	-0.37167	0.64923	-0.21371	0.64849	-0.21615
0.70022	-0.49286	0.7081	-0.54321	-0.80284	0.27528	0.75451	-0.14935	0.6996	-0.46407	0.69403	-0.2858	0.69312	-0.35103	0.65123	-0.21371	0.65049	-0.20929
0.70222	-0.50714	0.7101	-0.59336	-0.80084	0.276	0.75651	-0.18012	0.7016	-0.46407	0.69603	-0.31486	0.69512	-0.35791	0.65323	-0.23886	0.65249	-0.22987
0.70422	-0.51429	0.7121	-0.56829	-0.79884	0.27744	0.75851	-0.15704	0.7036	-0.445	0.69803	-0.3294	0.69712	-0.41297	0.65523	-0.27657	0.65449	-0.25389
0.70622	-0.52143	0.7141	-0.61843	-0.79684	0.27816	0.76051	-0.2032	0.7056	-0.47043	0.70003	-0.34393	0.69912	-0.38544	0.65723	-0.28286	0.65649	-0.27448
0.70822	-0.55	0.7161	-0.53486	-0.79484	0.27887	0.76251	-0.14935	0.7076	-0.47043	0.70203	-0.29064	0.70112	-0.37167	0.65923	-0.29543	0.65849	-0.2882
0.71022	-0.57857	0.7181	-0.59336	-0.79284	0.27959	0.76451	-0.16474	0.7096	-0.47043	0.70403	-0.35362	0.70312	-0.37856	0.66123	-0.29543	0.66049	-0.27448
0.71222	-0.61429	0.7201	-0.55993	-0.79084	0.28103	0.76651	-0.24167	0.7116	-0.46407	0.70603	-0.37784	0.70512	-0.47492	0.66323	-0.25771	0.66249	-0.29849
0.71422	-0.52857	0.7221	-0.60171	-0.78884	0.28175	0.76851	-0.22629	0.7136	-0.45136	0.70803	-0.38268	0.70712	-0.43362	0.66523	-0.22	0.66449	-0.28477
0.71622	-0.49286	0.7241	-0.66021	-0.78684	0.28247	0.77051	-0.24937	0.7156	-0.45136	0.71003	-0.37299	0.70912	-0.43362	0.66723	-0.27029	0.66649	-0.28134
0.71822	-0.54286	0.7261	-0.60171	-0.78484	0.28319	0.77251	-0.27245	0.7176	-0.48314	0.71203	-0.37299	0.71112	-0.52998	0.66923	-0.176	0.66849	-0.25046
0.72022	-0.54286	0.7281	-0.62679	-0.78284	0.28463	0.77451	-0.27245	0.7196	-0.43864	0.71403	-0.37784	0.71312	-0.5231	0.67123	-0.16971	0.67049	-0.24017
0.72222	-0.53571	0.7301	-0.66857	-0.78084	0.28534	0.77651	-0.31092	0.7216	-0.45136	0.71603	-0.37784	0.71512	-0.48868	0.67323	-0.25771	0.67249	-0.22301
0.72422	-0.56429	0.7321	-0.63514	-0.77884	0.28606	0.77851	-0.36477	0.7236	-0.47679	0.71803	-0.36331	0.71712	-0.55063	0.67523	-0.25771	0.67449	-0.21615
0.72622	-0.59286	0.7341	-0.62679	-0.77684	0.28678	0.78051	-0.31092	0.7256	-0.45771	0.72003	-0.35362	0.71912	-0.5231	0.67723	-0.23886	0.67649	-0.21615
0.72822	-0.57143	0.7361	-0.66857	-0.77484	0.2875	0.78251	-0.3263	0.7276	-0.47679	0.72203	-0.35846	0.72112	-0.50245	0.67923	-0.22	0.67849	-0.19213
0.73022	-0.59286	0.7381	-0.6435	-0.77284	0.28822	0.78451	-0.31092	0.7296	-0.50857	0.72403	-0.37784	0.72312	-0.47492	0.68123	-0.25771	0.68049	-0.20929
0.73222	-0.61429	0.7401	-0.61843	-0.77084	0.28966	0.78651	-0.334	0.7316	-0.49586	0.72603	-0.35846	0.72512	-0.48868	0.68323	-0.24514	0.68249	-0.19213
0.73422	-0.59286	0.7421	-0.59336	-0.76884	0.29038	0.78851	-0.40324	0.7336	-0.47679	0.72803	-0.38753	0.72712	-0.46115	0.68523	-0.22629	0.68449	-0.21958
0.73622	-0.63571	0.7441	-0.62679	-0.76684	0.29109	0.79051	-0.38016	0.7356	-0.47043	0.73003	-0.38753	0.72912	-0.4818	0.68723	-0.29543	0.68649	-0.199
0.73822	-0.58571	0.7461	-0.63514	-0.76484	0.29181	0.79251	-0.31092	0.7376	-0.47679	0.73203	-0.39721	0.73112	-0.4405	0.68923	-0.264	0.68849	-0.22301
0.74022	-0.59286	0.7481	-0.63514	-0.76284	0.29253	0.79451	-0.3263	0.7396	-0.47679	0.73403	-0.37784	0.73312	-0.46115	0.69123	-0.25771	0.69049	-0.22987
0.74222	-0.57857	0.7501	-0.66021	-0.76084	0.29325	0.79651	-0.334	0.7416	-0.51493	0.73603	-0.39237	0.73512	-0.41985	0.69323	-0.28914	0.69249	-0.20243
0.74422	-0.67143	0.7521	-0.66021	-0.75884	0.29397	0.79851	-0.34169	0.7436	-0.51493	0.73803	-0.38753	0.73712	-0.46803	0.69523	-0.25143	0.69449	-0.22301
0.74622	-0.61429	0.7541	-0.68529	-0.75684	0.29469	0.80051	-0.36477	0.7456	-0.50857	0.74003	-0.37299	0.73912	-0.4818	0.69723	-0.24514	0.69649	-0.24017
0.74822	-0.57143	0.7561	-0.66857	-0.75484	0.29469	0.80251	-0.36477	0.7476	-0.54671	0.74203	-0.4069	0.74112	-0.53686	0.69923	-0.24514	0.69849	-0.22644
0.75022	-0.6	0.7581	-0.67693	-0.75284	0.29541	0.80451	-0.34169	0.7496	-0.52129	0.74403	-0.40206	0.74312	-0.57816	0.70123	-0.24514	0.70049	-0.2436
0.75222	-0.62143	0.7601	-0.67693	-0.75084	0.29612	0.80651	-0.37247	0.7516	-0.54036	0.74603	-0.4069	0.74512	-0.56439	0.70323	-0.27657	0.70249	-0.21615
0.75422	-0.62143	0.7621	-0.702	-0.74884	0.29684	0.80851	-0.38785	0.7536	-0.54036	0.74803	-0.38753	0.74712	-0.53686	0.70523	-0.34571	0.70449	-0.26761
0.75622	-0.61429	0.7641	-0.72707	-0.74684	0.29684	0.81051	-0.35708	0.7556	-0.54036	0.75003	-0.39237	0.74912	-0.56439	0.70723	-0.352	0.70649	-0.30192
0.75822	-0.62857	0.7661	-0.74379	-0.74484	0.29756	0.81251	-0.37247	0.7576	-0.5785	0.75203	-0.39721	0.75112	-0.52998	0.70923	-0.36457	0.70849	-0.27791
0.76022	-0.60714	0.7681	-0.71871	-0.74284	0.29828	0.81451	-0.35708	0.7596	-0.57214	0.75403	-0.39237	0.75312	-0.55751	0.71123	-0.32686	0.71049	-0.29506
0.76222	-0.58571	0.7701	-0.74379	-0.74084	0.29828	0.81651	-0.41093	0.7616	-0.54036	0.75603	-0.42628	0.75512	-0.56439	0.71323	-0.352	0.71249	-0.30536
0.76422	-0.62857	0.7721	-0.77721	-0.73884	0.299	0.81851	-0.38016	0.7636	-0.55307	0.75803	-0.44565	0.75712	-0.58504	0.71523	-0.40229	0.71449	-0.32251
0.76622	-0.64286	0.7741	-0.75214	-0.73684	0.299	0.82051	-0.41863	0.7656	-0.54671	0.76003	-0.41175	0.75912	-0.55063	0.71723	-0.396	0.71649	-0.33966
0.76822	-0.7	0.7761	-0.77721	-0.73484	0.29972	0.82251	-0.38785	0.7676	-0.55943	0.76203	-0.44081	0.76112	-0.58504	0.71923	-0.36457	0.71849	-0.32594
0.77022	-0.61429	0.7781	-0.82736	-0.73284	0.29972	0.82451	-0.41093	0.7696	-0.5785	0.76403	-0.44565	0.76312	-0.57128	0.72123	-0.36457	0.72049	-0.30536
0.77222	-0.69286	0.7801	-0.77721	-0.73084	0.29972	0.82651	-0.43402	0.7716	-0.58486	0.76603	-0.43597	0.76512	-0.57816	0.72323	-0.34571	0.72249	-0.31908
0.77422	-0.66429	0.7821	-0.84407	-0.72884	0.30044	0.82851	-0.4571	0.7736	-0.54671	0.76803	-0.45534	0.76712	-0.63322	0.72523	-0.32686	0.72449	-0.31222
0.77622	-0.69286	0.7841	-0.78557	-0.72684	0.30044	0.83051	-0.48018	0.7756	-0.5785	0.77003	-0.46019	0.76912	-0.71582	0.72723	-0.27657	0.72649	-0.32937
0.77822	-0.73571	0.7861	-0.85243	-0.72484	0.30044	0.83251	-0.46479	0.7776	-0.57214	0.77203	-0.45534	0.77112	-0.65387	0.72923	-0.28286	0.72849	-0.2882
0.78022	-0.66429	0.7881	-0.82736	-0.72284	0.30044	0.83451	-0.46479	0.7796	-0.58486	0.77403	-0.45534	0.77312	-0.68829	0.73123	-0.22	0.73049	-0.27448
0.78222	-0.75	0.7901	-0.84407	-0.72084	0.30044	0.83651	-0.50326	0.7816	-0.61029	0.77603	-0.49894	0.77512	-0.67452	0.73323	-0.24514	0.73249	-0.28134
0.78422	-0.70714	0.7921	-0.8775	-0.71884	0.30044	0.83851	-0.54942	0.7836	-0.623	0.77803	-0.48925	0.77712	-0.66764	0.73523	-0.27029	0.73449	-0.29163
0.78622	-0.72857	0.7941	-0.89421	-0.71684	0.30044	0.84051	-0.55712	0.7856	-0.64207	0.78003	-0.49894	0.77912	-0.6814	0.73723	-0.29543	0.73649	-0.30536
0.78822	-0.77143	0.7961	-0.88586	-0.71484	0.30044	0.84251	-0.53403	0.7876	-0.6675	0.78203	-0.50378	0.78112	-0.66764	0.73923	-0.34571	0.73849	-0.3328
0.79022	-0.82143	0.7981	-0.90257	-0.71284	0.30044	0.84451	-0.53403	0.7896	-0.67386	0.78403	-0.51347	0.78312	-0.59881	0.74123	-0.32057	0.74049	-0.30192
0.79222	-0.8	0.8001	-0.91093	-0.71084	0.30044	0.84651	-0.54173	0.7916	-0.68021	0.78603	-0.49894	0.78512	-0.64699	0.74323	-0.32057	0.74249	-0.35682
0.79422	-0.78571	0.8021	-0.8775	-0.70884	0.30044	0.84851	-0.54942	0.7936	-0.69293	0.78803	-0.49894	0.78712	-0.61257	0.74523	-0.32686	0.74449	-0.35682
0.79622	-0.82857	0.8041	-0.91929	-0.70684	0.29972	0.85051	-0.55712	0.7956	-0.72471	0.79003	-0.50378	0.78912	-0.60569	0.74723	-0.37086	0.74649	-0.38084
0.79822	-0.8	0.8061	-0.89421	-0.70484	0.29972	0.85251	-0.51095	0.7976	-0.67386	0.79203	-0.51347	0.79112	-0.61946	0.74923	-0.40229	0.74849	-0.40142
0.80022	-0.8	0.8081	-0.89421	-0.70284	0.29972	0.85451	-0.53403	0.7996	-0.73107	0.79403	-0.53285	0.79312	-0.60569	0.75123	-0.37714	0.75049	-0.41172
0.80222	-0.83571	0.8101	-0.95271	-0.70084	0.299	0.85651	-0.53403	0.8016	-0.70564	0.79603	-0.50378	0.79512	-0.65387	0.75323	-0.38971	0.75249	-0.40142
0.80422	-0.78571	0.8121	-0.94436	-0.69884	0.299	0.85851	-0.53403	0.8036	-0.68657	0.79803	-0.4941	0.79712	-0.62634	0.75523	-0.352	0.75449	-0.42887
0.80622	-0.83571	0.8141	-0.96107	-0.69684	0.29828	0.86051	-0.51095	0.8056	-0.65479	0.80003	-0.51347	0.79912	-0.70893	0.75723	-0.38343	0.75649	-0.44259
0.80822	-0.86429	0.8161	-0.97779	-0.69484	0.29828	0.86251	-0.50326	0.8076	-0.65479	0.80203	-0.52316	0.80112	-0.6814	0.75923	-0.33943	0.75849	-0.43916
0.81022	-0.86429	0.8181	-0.9945	-0.69284	0.29756	0.86451	-0.51095	0.8096	-0.67386	0.80403	-0.51347	0.80312	-0.66764	0.76123	-0.35829	0.76049	-0.43916
0.81222	-0.91429	0.8201	-0.9945	-0.69084	0.29756	0.86651	-0.55712	0.8116	-0.62936	0.80603	-0.528	0.80512	-0.70205	0.76323	-0.38971	0.76249	-0.42544
0.81422	-0.87857	0.8221	-0.98614	-0.68884	0.29684	0.86851	-0.5802	0.8136	-0.69293	0.80803	-0.50378	0.80712	-0.74335	0.76523	-0.396	0.76449	-0.41515
0.81622	-0.9	0.8241	-1.06971	-0.68684	0.29612	0.87051	-0.5802	0.8156	-0.70564	0.81003	-0.52316	0.80912	-0.75023	0.76723	-0.42114	0.76649	-0.4323
0.81822	-0.87857	0.8261	-1.03629	-0.68484	0.29541	0.87251	-0.60328	0.8176	-0.712	0.81203	-0.46987	0.81112	-0.72958	0.76923	-0.44	0.76849	-0.44946
0.82022	-0.92143	0.8281	-0.92764	-0.68284	0.29469	0.87451	-0.58789	0.8196	-0.75014	0.81403	-0.45534	0.81312	-0.73647	0.77123	-0.46514	0.77049	-0.43916
0.82222	-0.93571	0.8301	-1.04464	-0.68084	0.29397	0.87651	-0.59558	0.8216	-0.712	0.81603	-0.48925	0.81512	-0.72958	0.77323	-0.40229	0.77249	-0.41172
0.82422	-0.96429	0.8321	-1.00286	-0.67884	0.29397	0.87851	-0.58789	0.8236	-0.75014	0.81803	-0.4941	0.81712	-0.70893	0.77523	-0.42743	0.77449	-0.44259
0.82622	-0.97857	0.8341	-0.98614	-0.67684	0.29325	0.88051	-0.61867	0.8256	-0.75014	0.82003	-0.51347	0.81912	-0.70893	0.77723	-0.44629	0.77649	-0.45289
0.82822	-0.98571	0.8361	-1.01957	-0.67484	0.29253	0.88251	-0.59558	0.8276	-0.76286	0.82203	-0.56191	0.82112	-0.70205	0.77923	-0.37714	0.77849	-0.4323
0.83022	-1.00714	0.8381	-1.01957	-0.67284	0.29109	0.88451	-0.61867	0.8296	-0.7565	0.82403	-0.57644	0.82312	-0.70205	0.78123	-0.396	0.78049	-0.42887
0.83222	-1.07143	0.8401	-0.95271	-0.67084	0.29038	0.88651	-0.61097	0.8316	-0.73743	0.82603	-0.6152	0.82512	-0.75711	0.78323	-0.352	0.78249	-0.43916
0.83422	-1.05	0.8421	-0.96943	-0.66884	0.28966	0.88851	-0.61867	0.8336	-0.76286	0.82803	-0.62973	0.82712	-0.75023	0.78523	-0.396	0.78449	-0.42201
0.83622	-1.02857	0.8441	-1.00286	-0.66684	0.28894	0.89051	-0.61097	0.8356	-0.76921	0.83003	-0.63942	0.82912	-0.74335	0.78723	-0.41486	0.78649	-0.42887
0.83822	-1.05714	0.8461	-0.9945	-0.66484	0.28822	0.89251	-0.59558	0.8376	-0.77557	0.83203	-0.64426	0.83112	-0.79841	0.78923	-0.396	0.78849	-0.42201
0.84022	-0.99286	0.8481	-0.96943	-0.66284	0.2875	0.89451	-0.5802	0.8396	-0.78829	0.83403	-0.6152	0.83312	-0.77776	0.79123	-0.396	0.79049	-0.43916
0.84222	-1.05	0.8501	-0.96943	-0.66084	0.28678	0.89651	-0.5802	0.8416	-0.78193	0.83603	-0.61035	0.83512	-0.81906	0.79323	-0.41486	0.79249	-0.41172
0.84422	-1.02143	0.8521	-0.98614	-0.65884	0.28534	0.89851	-0.56481	0.8436	-0.78829	0.83803	-0.64426	0.83712	-0.86036	0.79523	-0.47771	0.79449	-0.42201
0.84622	-0.97143	0.8541	-0.98614	-0.65684	0.28463	0.90051	-0.59558	0.8456	-0.76921	0.84003	-0.64426	0.83912	-0.87412	0.79723	-0.47143	0.79649	-0.46318
0.84822	-0.97857	0.8561	-0.95271	-0.65484	0.28391	0.90251	-0.55712	0.8476	-0.78829	0.84203	-0.68301	0.84112	-0.81218	0.79923	-0.484	0.79849	-0.4769
0.85022	-0.97143	0.8581	-1.00286	-0.65284	0.28319	0.90451	-0.5802	0.8496	-0.77557	0.84403	-0.63942	0.84312	-0.77776	0.80123	-0.46514	0.80049	-0.47347
0.85222	-1.01429	0.8601	-0.94436	-0.65084	0.28247	0.90651	-0.51865	0.8516	-0.7565	0.84603	-0.63457	0.84512	-0.77776	0.80323	-0.56571	0.80249	-0.51121
0.85422	-0.94286	0.8621	-0.97779	-0.64884	0.28175	0.90851	-0.5725	0.8536	-0.801	0.84803	-0.63942	0.84712	-0.78465	0.80523	-0.56571	0.80449	-0.49063
0.85622	-0.96429	0.8641	-0.92764	-0.64684	0.28103	0.91051	-0.52634	0.8556	-0.76921	0.85003	-0.62489	0.84912	-0.764	0.80723	-0.60343	0.80649	-0.49406
0.85822	-0.98571	0.8661	-0.92764	-0.64484	0.27959	0.91251	-0.56481	0.8576	-0.76921	0.85203	-0.6152	0.85112	-0.72958	0.80923	-0.54686	0.80849	-0.50092
0.86022	-0.92143	0.8681	-0.91929	-0.64284	0.27887	0.91451	-0.60328	0.8596	-0.77557	0.85403	-0.62004	0.85312	-0.69517	0.81123	-0.528	0.81049	-0.51464
0.86222	-0.91429	0.8701	-0.936	-0.64084	0.27816	0.91651	-0.64175	0.8616	-0.76921	0.85603	-0.62004	0.85512	-0.69517	0.81323	-0.49029	0.81249	-0.51464
0.86422	-0.95	0.8721	-0.85243	-0.63884	0.27816	0.91851	-0.64175	0.8636	-0.73107	0.85803	-0.6152	0.85712	-0.764	0.81523	-0.52171	0.81449	-0.53523
0.86622	-0.99286	0.8741	-0.81064	-0.63684	0.27744	0.92051	-0.58789	0.8656	-0.77557	0.86003	-0.62489	0.85912	-0.77088	0.81723	-0.50914	0.81649	-0.51121
0.86822	-0.97857	0.8761	-0.92764	-0.63484	0.27672	0.92251	-0.60328	0.8676	-0.76921	0.86203	-0.61035	0.86112	-0.75023	0.81923	-0.54057	0.81849	-0.52151
0.87022	-0.91429	0.8781	-0.91929	-0.63284	0.276	0.92451	-0.5802	0.8696	-0.76286	0.86403	-0.58613	0.86312	-0.79841	0.82123	-0.50286	0.82049	-0.52837
0.87222	-0.91429	0.8801	-0.83571	-0.63084	0.276	0.92651	-0.61097	0.8716	-0.74379	0.86603	-0.6152	0.86512	-0.79153	0.82323	-0.484	0.82249	-0.53523
0.87422	-0.90714	0.8821	-0.84407	-0.62884	0.27528	0.92851	-0.61097	0.8736	-0.77557	0.86803	-0.5716	0.86712	-0.81906	0.82523	-0.51543	0.82449	-0.51807
0.87622	-0.90714	0.8841	-0.819	-0.62684	0.27528	0.93051	-0.63405	0.8756	-0.73107	0.87003	-0.56676	0.86912	-0.81218	0.82723	-0.53429	0.82649	-0.4872
0.87822	-0.87143	0.8861	-0.78557	-0.62484	0.27456	0.93251	-0.68021	0.8776	-0.78193	0.87203	-0.57644	0.87112	-0.764	0.82923	-0.52171	0.82849	-0.4872
0.88022	-0.88571	0.8881	-0.82736	-0.62284	0.27456	0.93451	-0.62636	0.8796	-0.74379	0.87403	-0.57644	0.87312	-0.70893	0.83123	-0.53429	0.83049	-0.47004
0.88222	-0.89286	0.8901	-0.819	-0.62084	0.27456	0.93651	-0.66483	0.8816	-0.78193	0.87603	-0.56191	0.87512	-0.70205	0.83323	-0.55943	0.83249	-0.46318
0.88422	-0.87857	0.8921	-0.81064	-0.61884	0.27456	0.93851	-0.65713	0.8836	-0.77557	0.87803	-0.54738	0.87712	-0.74335	0.83523	-0.55943	0.83449	-0.45632
0.88622	-0.88571	0.8941	-0.77721	-0.61684	0.27456	0.94051	-0.66483	0.8856	-0.82007	0.88003	-0.53769	0.87912	-0.75023	0.83723	-0.51543	0.83649	-0.44602
0.88822	-0.89286	0.8961	-0.82736	-0.61484	0.27456	0.94251	-0.65713	0.8876	-0.85186	0.88203	-0.56191	0.88112	-0.69517	0.83923	-0.55314	0.83849	-0.45289
0.89022	-0.87143	0.8981	-0.77721	-0.61284	0.27456	0.94451	-0.59558	0.8896	-0.8455	0.88403	-0.59098	0.88312	-0.71582	0.84123	-0.55314	0.84049	-0.42887
0.89222	-0.85	0.9001	-0.76886	-0.61084	0.27528	0.94651	-0.5802	0.8916	-0.81371	0.88603	-0.60066	0.88512	-0.7227	0.84323	-0.54686	0.84249	-0.41172
0.89422	-0.84286	0.9021	-0.77721	-0.60884	0.27528	0.94851	-0.55712	0.8936	-0.83279	0.88803	-0.6152	0.88712	-0.70893	0.84523	-0.52171	0.84449	-0.41515
0.89622	-0.76429	0.9041	-0.82736	-0.60684	0.276	0.95051	-0.51095	0.8956	-0.82643	0.89003	-0.6152	0.88912	-0.72958	0.84723	-0.528	0.84649	-0.40828
0.89822	-0.77143	0.9061	-0.76886	-0.60484	0.27672	0.95251	-0.51865	0.8976	-0.85186	0.89203	-0.6152	0.89112	-0.70893	0.84923	-0.55943	0.84849	-0.41515
0.90022	-0.77143	0.9081	-0.76886	-0.60284	0.27744	0.95451	-0.56481	0.8996	-0.85821	0.89403	-0.58129	0.89312	-0.764	0.85123	-0.51543	0.85049	-0.39456
0.90222	-0.77857	0.9101	-0.84407	-0.60084	0.27816	0.95651	-0.48787	0.9016	-0.85821	0.89603	-0.56191	0.89512	-0.7227	0.85323	-0.57829	0.85249	-0.41172
0.90422	-0.81429	0.9121	-0.75214	-0.59884	0.27887	0.95851	-0.44171	0.9036	-0.85186	0.89803	-0.56191	0.89712	-0.72958	0.85523	-0.572	0.85449	-0.39113
0.90622	-0.75714	0.9141	-0.76886	-0.59684	0.27959	0.96051	-0.4571	0.9056	-0.8455	0.90003	-0.56191	0.89912	-0.66075	0.85723	-0.60343	0.85649	-0.40828
0.90822	-0.74286	0.9161	-0.78557	-0.59484	0.28103	0.96251	-0.41093	0.9076	-0.82007	0.90203	-0.55222	0.90112	-0.68829	0.85923	-0.58457	0.85849	-0.39456
0.91022	-0.72857	0.9181	-0.702	-0.59284	0.28175	0.96451	-0.41863	0.9096	-0.81371	0.90403	-0.54738	0.90312	-0.65387	0.86123	-0.59086	0.86049	-0.41172
0.91222	-0.68571	0.9201	-0.66857	-0.59084	0.28319	0.96651	-0.38016	0.9116	-0.78193	0.90603	-0.528	0.90512	-0.61946	0.86323	-0.59086	0.86249	-0.41515
0.91422	-0.67857	0.9221	-0.71036	-0.58884	0.28391	0.96851	-0.36477	0.9136	-0.82643	0.90803	-0.48925	0.90712	-0.63322	0.86523	-0.64114	0.86449	-0.4323
0.91622	-0.66429	0.9241	-0.702	-0.58684	0.28534	0.97051	-0.31092	0.9156	-0.82007	0.91003	-0.45534	0.90912	-0.61257	0.86723	-0.60971	0.86649	-0.44602
0.91822	-0.66429	0.9261	-0.63514	-0.58484	0.28678	0.97251	-0.34169	0.9176	-0.82643	0.91203	-0.42628	0.91112	-0.56439	0.86923	-0.60971	0.86849	-0.45975
0.92022	-0.73571	0.9281	-0.65186	-0.58284	0.28822	0.97451	-0.35708	0.9196	-0.82643	0.91403	-0.41659	0.91312	-0.54375	0.87123	-0.59714	0.87049	-0.46318
0.92222	-0.67143	0.9301	-0.72707	-0.58084	0.28966	0.97651	-0.35708	0.9216	-0.801	0.91603	-0.45534	0.91512	-0.56439	0.87323	-0.59714	0.87249	-0.41858
0.92422	-0.68571	0.9321	-0.71871	-0.57884	0.29109	0.97851	-0.3263	0.9236	-0.79464	0.91803	-0.4505	0.91712	-0.56439	0.87523	-0.55314	0.87449	-0.43573
0.92622	-0.65714	0.9341	-0.73543	-0.57684	0.29253	0.98051	-0.27245	0.9256	-0.82643	0.92003	-0.47472	0.91912	-0.53686	0.87723	-0.55943	0.87649	-0.42201
0.92822	-0.6	0.9361	-0.78557	-0.57484	0.29469	0.98251	-0.28784	0.9276	-0.81371	0.92203	-0.46503	0.92112	-0.58504	0.87923	-0.56571	0.87849	-0.39456
0.93022	-0.55714	0.9381	-0.73543	-0.57284	0.29612	0.98451	-0.34169	0.9296	-0.78193	0.92403	-0.48441	0.92312	-0.57128	0.88123	-0.49657	0.88049	-0.37397
0.93222	-0.63571	0.9401	-0.74379	-0.57084	0.29756	0.98651	-0.37247	0.9316	-0.85186	0.92603	-0.43597	0.92512	-0.59881	0.88323	-0.54057	0.88249	-0.32594
0.93422	-0.57857	0.9421	-0.78557	-0.56884	0.299	0.98851	-0.36477	0.9336	-0.87729	0.92803	-0.39237	0.92712	-0.54375	0.88523	-0.46514	0.88449	-0.30879
0.93622	-0.60714	0.9441	-0.77721	-0.56684	0.30116	0.99051	-0.36477	0.9356	-0.85186	0.93003	-0.39237	0.92912	-0.57128	0.88723	-0.52171	0.88649	-0.27105
0.93822	-0.58571	0.9461	-0.76886	-0.56484	0.30259	0.99251	-0.38016	0.9376	-0.86457	0.93203	-0.4069	0.93112	-0.51621	0.88923	-0.528	0.88849	-0.26761
0.94022	-0.53571	0.9481	-0.74379	-0.56284	0.30403	0.99451	-0.42632	0.9396	-0.81371	0.93403	-0.36331	0.93312	-0.56439	0.89123	-0.528	0.89049	-0.27448
0.94222	-0.48571	0.9501	-0.76886	-0.56084	0.30619	0.99651	-0.40324	0.9416	-0.79464	0.93603	-0.36331	0.93512	-0.54375	0.89323	-0.55314	0.89249	-0.26761
0.94422	-0.48571	0.9521	-0.702	-0.55884	0.30762	0.99851	-0.46479	0.9436	-0.82643	0.93803	-0.37784	0.93712	-0.52998	0.89523	-0.484	0.89449	-0.27448
0.94622	-0.50714	0.9541	-0.702	-0.55684	0.30906	1.00051	-0.41093	0.9456	-0.82643	0.94003	-0.36815	0.93912	-0.46115	0.89723	-0.528	0.89649	-0.29163
0.94822	-0.55714	0.9561	-0.73543	-0.55484	0.3105	1.00251	-0.4494	0.9476	-0.85821	0.94203	-0.39237	0.94112	-0.46115	0.89923	-0.50914	0.89849	-0.29163
0.95022	-0.58571	0.9581	-0.69364	-0.55284	0.31194	1.00451	-0.41093	0.9496	-0.85186	0.94403	-0.41175	0.94312	-0.45427	0.90123	-0.50914	0.90049	-0.30536
0.95222	-0.55	0.9601	-0.80229	-0.55084	0.31338	1.00651	-0.38785	0.9516	-0.79464	0.94603	-0.43112	0.94512	-0.5231	0.90323	-0.49657	0.90249	-0.2882
0.95422	-0.52857	0.9621	-0.78557	-0.54884	0.31481	1.00851	-0.38016	0.9536	-0.80736	0.94803	-0.4069	0.94712	-0.4405	0.90523	-0.47771	0.90449	-0.27105
0.95622	-0.63571	0.9641	-0.75214	-0.54684	0.31625	1.01051	-0.37247	0.9556	-0.801	0.95003	-0.41659	0.94912	-0.45427	0.90723	-0.51543	0.90649	-0.25732
0.95822	-0.63571	0.9661	-0.80229	-0.54484	0.31769	1.01251	-0.38016	0.9576	-0.77557	0.95203	-0.43112	0.95112	-0.44739	0.90923	-0.46514	0.90849	-0.27105
0.96022	-0.57143	0.9681	-0.819	-0.54284	0.31841	1.01451	-0.38016	0.9596	-0.75014	0.95403	-0.47472	0.95312	-0.4405	0.91123	-0.47771	0.91049	-0.26075
0.96222	-0.62857	0.9701	-0.85243	-0.54084	0.31984	1.01651	-0.4494	0.9616	-0.7565	0.95603	-0.46019	0.95512	-0.47492	0.91323	-0.50914	0.91249	-0.25389
0.96422	-0.66429	0.9721	-0.84407	-0.53884	0.32128	1.01851	-0.48018	0.9636	-0.7565	0.95803	-0.4505	0.95712	-0.45427	0.91523	-0.51543	0.91449	-0.24703
0.96622	-0.6	0.9741	-0.79393	-0.53684	0.322	1.02051	-0.56481	0.9656	-0.76921	0.96003	-0.42628	0.95912	-0.46115	0.91723	-0.45886	0.91649	-0.2436
0.96822	-0.60714	0.9761	-0.86914	-0.53484	0.32272	1.02251	-0.56481	0.9676	-0.76286	0.96203	-0.41659	0.96112	-0.50245	0.91923	-0.45257	0.91849	-0.26761
0.97022	-0.58571	0.9781	-0.91093	-0.53284	0.32344	1.02451	-0.5725	0.9696	-0.75014	0.96403	-0.4505	0.96312	-0.49557	0.92123	-0.46514	0.92049	-0.27448
0.97222	-0.61429	0.9801	-0.96943	-0.53084	0.32416	1.02651	-0.5725	0.9716	-0.72471	0.96603	-0.4505	0.96512	-0.53686	0.92323	-0.45257	0.92249	-0.32594
0.97422	-0.62143	0.9821	-0.97779	-0.52884	0.32488	1.02851	-0.5802	0.9736	-0.69929	0.96803	-0.43112	0.96712	-0.49557	0.92523	-0.44629	0.92449	-0.32937
0.97622	-0.6	0.9841	-0.9945	-0.52684	0.32559	1.03051	-0.5802	0.9756	-0.70564	0.97003	-0.41175	0.96912	-0.46803	0.92723	-0.38971	0.92649	-0.32937
0.97822	-0.65	0.9861	-0.96943	-0.52484	0.32631	1.03251	-0.58789	0.9776	-0.68657	0.97203	-0.43597	0.97112	-0.5231	0.92923	-0.38971	0.92849	-0.34653
0.98022	-0.68571	0.9881	-0.95271	-0.52284	0.32775	1.03451	-0.5725	0.9796	-0.65479	0.97403	-0.45534	0.97312	-0.54375	0.93123	-0.33943	0.93049	-0.3431
0.98222	-0.7	0.9901	-1.00286	-0.52084	0.32847	1.03651	-0.59558	0.9816	-0.67386	0.97603	-0.45534	0.97512	-0.57816	0.93323	-0.33943	0.93249	-0.3328
0.98422	-0.7	0.9921	-0.9945	-0.51884	0.32991	1.03851	-0.54173	0.9836	-0.68657	0.97803	-0.46987	0.97712	-0.57128	0.93523	-0.308	0.93449	-0.32251
0.98622	-0.68571	0.9941	-1.02793	-0.51684	0.33134	1.04051	-0.51095	0.9856	-0.72471	0.98003	-0.46987	0.97912	-0.59881	0.93723	-0.37086	0.93649	-0.31565
0.98822	-0.75	0.9961	-1.00286	-0.51484	0.3335	1.04251	-0.51095	0.9876	-0.73743	0.98203	-0.46987	0.98112	-0.64699	0.93923	-0.35829	0.93849	-0.30192
0.99022	-0.69286	0.9981	-1.01121	-0.51284	0.33566	1.04451	-0.48018	0.9896	-0.74379	0.98403	-0.48441	0.98312	-0.66764	0.94123	-0.28914	0.94049	-0.29849
0.99222	-0.64286	1.0001	-0.90257	-0.51084	0.33853	1.04651	-0.4571	0.9916	-0.71836	0.98603	-0.46987	0.98512	-0.71582	0.94323	-0.30171	0.94249	-0.28477
0.99422	-0.65714	1.0021	-0.8775	-0.50884	0.34141	1.04851	-0.48018	0.9936	-0.7565	0.98803	-0.44565	0.98712	-0.6814	0.94523	-0.27657	0.94449	-0.29506
0.99622	-0.71429	1.0041	-0.90257	-0.50684	0.34572	1.05051	-0.47248	0.9956	-0.7565	0.99003	-0.43597	0.98912	-0.6814	0.94723	-0.28914	0.94649	-0.30879
0.99822	-0.77143	1.0061	-0.90257	-0.50484	0.35003	1.05251	-0.48018	0.9976	-0.72471	0.99203	-0.46503	0.99112	-0.68829	0.94923	-0.28286	0.94849	-0.3431
1.00022	-0.82857	1.0081	-1.04464	-0.50284	0.35578	1.05451	-0.56481	0.9996	-0.72471	0.99403	-0.51832	0.99312	-0.70893	0.95123	-0.28914	0.95049	-0.33966
1.00222	-0.97143	1.0101	-1.01121	-0.50084	0.36225	1.05651	-0.53403	1.0016	-0.67386	0.99603	-0.58613	0.99512	-0.68829	0.95323	-0.352	0.95249	-0.33623
1.00422	-0.98571	1.0121	-1.07807	-0.49884	0.36944	1.05851	-0.54173	1.0036	-0.69929	0.99803	-0.65395	0.99712	-0.73647	0.95523	-0.30171	0.95449	-0.33966
1.00622	-1	1.0141	-1.02793	-0.49684	0.37806	1.06051	-0.50326	1.0056	-0.67386	1.00003	-0.6927	0.99912	-0.70893	0.95723	-0.35829	0.95649	-0.3328
1.00822	-0.97857	1.0161	-1.00286	-0.49484	0.38741	1.06251	-0.54942	1.0076	-0.623	1.00203	-0.73145	1.00112	-0.6814	0.95923	-0.33314	0.95849	-0.37397
1.01022	-0.90714	1.0181	-0.97779	-0.49284	0.39891	1.06451	-0.54173	1.0096	-0.623	1.00403	-0.74599	1.00312	-0.66075	0.96123	-0.352	0.96049	-0.41172
1.01222	-0.92143	1.0201	-0.96107	-0.49084	0.41113	1.06651	-0.47248	1.0116	-0.5785	1.00603	-0.68786	1.00512	-0.73647	0.96323	-0.30171	0.96249	-0.42544
1.01422	-0.92143	1.0221	-1.00286	-0.48884	0.4255	1.06851	-0.54942	1.0136	-0.69929	1.00803	-0.62973	1.00712	-0.65387	0.96523	-0.33314	0.96449	-0.4323
1.01622	-0.92857	1.0241	-1.07807	-0.48684	0.44059	1.07051	-0.48018	1.0156	-0.68021	1.01003	-0.54254	1.00912	-0.70205	0.96723	-0.352	0.96649	-0.41858
1.01822	-0.85	1.0261	-1.07807	-0.48484	0.45856	1.07251	-0.47248	1.0176	-0.68021	1.01203	-0.48441	1.01112	-0.66764	0.96923	-0.35829	0.96849	-0.42887
1.02022	-0.87857	1.0281	-0.9945	-0.48284	0.47797	1.07451	-0.4494	1.0196	-0.67386	1.01403	-0.4505	1.01312	-0.71582	0.97123	-0.352	0.97049	-0.44602
1.02222	-0.87143	1.0301	-0.92764	-0.48084	0.49953	1.07651	-0.38016	1.0216	-0.73743	1.01603	-0.47956	1.01512	-0.77776	0.97323	-0.35829	0.97249	-0.45975
1.02422	-0.92143	1.0321	-0.92764	-0.47884	0.52325	1.07851	-0.38016	1.0236	-0.75014	1.01803	-0.50378	1.01712	-0.75711	0.97523	-0.38343	0.97449	-0.51121
1.02622	-0.94286	1.0341	-0.82736	-0.47684	0.54984	1.08051	-0.43402	1.0256	-0.73107	1.02003	-0.54738	1.01912	-0.79153	0.97723	-0.36457	0.97649	-0.51121
1.02822	-1	1.0361	-0.95271	-0.47484	0.57788	1.08251	-0.44171	1.0276	-0.79464	1.02203	-0.59098	1.02112	-0.80529	0.97923	-0.33943	0.97849	-0.51464
1.03022	-0.97143	1.0381	-1.06971	-0.47284	0.60878	1.08451	-0.39555	1.0296	-0.78193	1.02403	-0.56676	1.02312	-0.86724	0.98123	-0.30171	0.98049	-0.51807
1.03222	-1	1.0401	-1.04464	-0.47084	0.64256	1.08651	-0.43402	1.0316	-0.76921	1.02603	-0.55707	1.02512	-0.83283	0.98323	-0.28914	0.98249	-0.49063
1.03422	-1.10714	1.0421	-1.06971	-0.46884	0.6785	1.08851	-0.44171	1.0336	-0.76921	1.02803	-0.57644	1.02712	-0.79153	0.98523	-0.33314	0.98449	-0.46661
1.03622	-1.07857	1.0441	-1.06136	-0.46684	0.71731	1.09051	-0.49557	1.0356	-0.73107	1.03003	-0.60066	1.02912	-0.75711	0.98723	-0.31429	0.98649	-0.49063
1.03822	-1.11429	1.0461	-0.95271	-0.46484	0.759	1.09251	-0.54942	1.0376	-0.71836	1.03203	-0.65879	1.03112	-0.74335	0.98923	-0.32686	0.98849	-0.48377
1.04022	-1.17143	1.0481	-0.92764	-0.46284	0.80284	1.09451	-0.53403	1.0396	-0.72471	1.03403	-0.67817	1.03312	-0.74335	0.99123	-0.32057	0.99049	-0.50778
1.04222	-1.17857	1.0501	-0.90257	-0.46084	0.84956	1.09651	-0.54173	1.0416	-0.78193	1.03603	-0.68786	1.03512	-0.7227	0.99323	-0.27029	0.99249	-0.52837
1.04422	-1.13571	1.0521	-0.95271	-0.45884	0.89916	1.09851	-0.5725	1.0436	-0.79464	1.03803	-0.66364	1.03712	-0.64011	0.99523	-0.22629	0.99449	-0.52151
1.04622	-1.04286	1.0541	-0.98614	-0.45684	0.95091	1.10051	-0.5802	1.0456	-0.76921	1.04003	-0.64911	1.03912	-0.64011	0.99723	-0.264	0.99649	-0.50092
1.04822	-1.03571	1.0561	-1.1115	-0.45484	1.00553	1.10251	-0.63405	1.0476	-0.76286	1.04203	-0.69755	1.04112	-0.61257	0.99923	-0.27657	0.99849	-0.48033
1.05022	-1.07143	1.0581	-1.06971	-0.45284	1.06231	1.10451	-0.65713	1.0496	-0.71836	1.04403	-0.72177	1.04312	-0.63322	1.00123	-0.308	1.00049	-0.49063
1.05222	-0.92857	1.0601	-1.16164	-0.45084	1.12197	1.10651	-0.71099	1.0516	-0.73107	1.04603	-0.69755	1.04512	-0.61946	1.00323	-0.30171	1.00249	-0.49063
1.05422	-0.95	1.0621	-1.10314	-0.44884	1.18378	1.10851	-0.72638	1.0536	-0.69293	1.04803	-0.63942	1.04712	-0.62634	1.00523	-0.352	1.00449	-0.49406
1.05622	-1.02143	1.0641	-1.15329	-0.44684	1.24703	1.11051	-0.74946	1.0556	-0.70564	1.05003	-0.64426	1.04912	-0.65387	1.00723	-0.42114	1.00649	-0.48033
1.05822	-1.10714	1.0661	-1.09479	-0.44484	1.31316	1.11251	-0.78023	1.0576	-0.69293	1.05203	-0.65395	1.05112	-0.67452	1.00923	-0.44629	1.00849	-0.48377
1.06022	-1.15	1.0681	-1.01121	-0.44284	1.38072	1.11451	-0.84948	1.0596	-0.69929	1.05403	-0.67333	1.05312	-0.75711	1.01123	-0.47771	1.01049	-0.47004
1.06222	-1.17857	1.0701	-1.06136	-0.44084	1.44972	1.11651	-0.79562	1.0616	-0.68021	1.05603	-0.67333	1.05512	-0.84659	1.01323	-0.51543	1.01249	-0.48033
1.06422	-1.20714	1.0721	-1.15329	-0.43884	1.52088	1.11851	-0.83409	1.0636	-0.68021	1.05803	-0.68301	1.05712	-0.764	1.01523	-0.52171	1.01449	-0.45289
1.06622	-1.17857	1.0741	-1.18671	-0.43684	1.59275	1.12051	-0.78023	1.0656	-0.69293	1.06003	-0.71692	1.05912	-0.77088	1.01723	-0.59086	1.01649	-0.46318
1.06822	-1.11429	1.0761	-1.24521	-0.43484	1.66606	1.12251	-0.84948	1.0676	-0.70564	1.06203	-0.70723	1.06112	-0.79841	1.01923	-0.52171	1.01849	-0.45975
1.07022	-1.12143	1.0781	-1.30371	-0.43284	1.74081	1.12451	-0.86486	1.0696	-0.70564	1.06403	-0.67817	1.06312	-0.86724	1.02123	-0.50286	1.02049	-0.48377
1.07222	-1.03571	1.0801	-1.29536	-0.43084	1.81556	1.12651	-0.76485	1.0716	-0.66114	1.06603	-0.71208	1.06512	-0.86724	1.02323	-0.43371	1.02249	-0.50778
1.07422	-1.1	1.0821	-1.15329	-0.42884	1.89103	1.12851	-0.78023	1.0736	-0.66114	1.06803	-0.74114	1.06712	-0.91542	1.02523	-0.38971	1.02449	-0.51807
1.07622	-1.12857	1.0841	-1.12821	-0.42684	1.9665	1.13051	-0.79562	1.0756	-0.6675	1.07003	-0.70723	1.06912	-0.94295	1.02723	-0.36457	1.02649	-0.52837
1.07822	-1.14286	1.0861	-1.1115	-0.42484	2.04269	1.13251	-0.74946	1.0776	-0.70564	1.07203	-0.76052	1.07112	-1.02555	1.02923	-0.44	1.02849	-0.51464
1.08022	-1.15714	1.0881	-1.14493	-0.42284	2.11744	1.13451	-0.78793	1.0796	-0.65479	1.07403	-0.75568	1.07312	-1.04619	1.03123	-0.49029	1.03049	-0.51807
1.08222	-1.08571	1.0901	-1.24521	-0.42084	2.19219	1.13651	-0.83409	1.0816	-0.69293	1.07603	-0.80412	1.07512	-1.03243	1.03323	-0.57829	1.03249	-0.51121
1.08422	-1.1	1.0921	-1.30371	-0.41884	2.26622	1.13851	-0.88795	1.0836	-0.61664	1.07803	-0.79927	1.07712	-1.0049	1.03523	-0.64114	1.03449	-0.53866
1.08622	-1.05714	1.0941	-1.32879	-0.41684	2.33882	1.14051	-0.9418	1.0856	-0.67386	1.08003	-0.83318	1.07912	-1.04619	1.03723	-0.67886	1.03649	-0.57297
1.08822	-1.01429	1.0961	-1.25357	-0.41484	2.40996	1.14251	-0.98796	1.0876	-0.69929	1.08203	-0.8138	1.08112	-1.10126	1.03923	-0.59086	1.03849	-0.56954
1.09022	-1.09286	1.0981	-1.23686	-0.41284	2.4797	1.14451	-1.07259	1.0896	-0.68657	1.08403	-0.79927	1.08312	-1.12879	1.04123	-0.572	1.04049	-0.53523
1.09222	-1.15	1.1001	-1.22014	-0.41084	2.54725	1.14651	-1.02643	1.0916	-0.71836	1.08603	-0.79443	1.08512	-1.10814	1.04323	-0.51543	1.04249	-0.53523
1.09422	-1.26429	1.1021	-1.13657	-0.40884	2.61266	1.14851	-1.08029	1.0936	-0.68657	1.08803	-0.76052	1.08712	-1.10126	1.04523	-0.51543	1.04449	-0.53523
1.09622	-1.29286	1.1041	-1.26193	-0.40684	2.67591	1.15051	-1.04951	1.0956	-0.68021	1.09003	-0.76052	1.08912	-1.09437	1.04723	-0.53429	1.04649	-0.52494
1.09822	-1.26429	1.1061	-1.27864	-0.40484	2.73629	1.15251	-1.08029	1.0976	-0.66114	1.09203	-0.72177	1.09112	-1.05308	1.04923	-0.572	1.04849	-0.50778
1.10022	-1.18571	1.1081	-1.30371	-0.40284	2.7945	1.15451	-1.11106	1.0996	-0.67386	1.09403	-0.75568	1.09312	-1.07373	1.05123	-0.60971	1.05049	-0.45632
1.10222	-1.15714	1.1101	-1.23686	-0.40084	2.84984	1.15651	-1.03413	1.1016	-0.71836	1.09603	-0.75568	1.09512	-1.06684	1.05323	-0.68514	1.05249	-0.46318
1.10422	-1.07857	1.1121	-1.21179	-0.39884	2.90159	1.15851	-1.05721	1.1036	-0.76921	1.09803	-0.6927	1.09712	-1.03931	1.05523	-0.63486	1.05449	-0.45975
1.10622	-1.04286	1.1141	-1.1115	-0.39684	2.9512	1.16051	-1.0649	1.1056	-0.72471	1.10003	-0.67333	1.09912	-1.03243	1.05723	-0.572	1.05649	-0.45975
1.10822	-0.93571	1.1161	-1.053	-0.39484	2.9972	1.16251	-0.99566	1.1076	-0.73743	1.10203	-0.67817	1.10112	-1.03243	1.05923	-0.50286	1.05849	-0.46661
1.11022	-0.92857	1.1181	-1.053	-0.39284	3.03959	1.16451	-1.04951	1.1096	-0.79464	1.10403	-0.64426	1.10312	-1.04619	1.06123	-0.54686	1.06049	-0.4769
1.11222	-0.93571	1.1201	-0.9945	-0.39084	3.07913	1.16651	-1.11106	1.1116	-0.7565	1.10603	-0.62489	1.10512	-1.04619	1.06323	-0.44629	1.06249	-0.4872
1.11422	-0.99286	1.1221	-1.07807	-0.38884	3.11579	1.16851	-1.10337	1.1136	-0.76286	1.10803	-0.62973	1.10712	-0.98425	1.06523	-0.49029	1.06449	-0.47347
1.11622	-1.01429	1.1241	-1.13657	-0.38684	3.14813	1.17051	-1.16492	1.1156	-0.82007	1.11003	-0.63457	1.10912	-0.99113	1.06723	-0.52171	1.06649	-0.45289
1.11822	-0.97857	1.1261	-1.22014	-0.38484	3.17759	1.17251	-1.11106	1.1176	-0.85186	1.11203	-0.62973	1.11112	-0.97048	1.06923	-0.56571	1.06849	-0.40485
1.12022	-1	1.1281	-1.14493	-0.38284	3.20346	1.17451	-1.03413	1.1196	-0.89	1.11403	-0.66364	1.11312	-0.94983	1.07123	-0.55314	1.07049	-0.42544
1.12222	-0.95	1.1301	-1.08643	-0.38084	3.22646	1.17651	-1.01104	1.1216	-0.90907	1.11603	-0.6927	1.11512	-0.92919	1.07323	-0.62857	1.07249	-0.42201
1.12422	-1.00714	1.1321	-1.053	-0.37884	3.24587	1.17851	-0.9418	1.1236	-0.88364	1.11803	-0.70723	1.11712	-0.95672	1.07523	-0.57829	1.07449	-0.46318
1.12622	-1.08571	1.1341	-1.00286	-0.37684	3.2617	1.18051	-0.93411	1.1256	-0.8455	1.12003	-0.6927	1.11912	-0.90854	1.07723	-0.58457	1.07649	-0.43573
1.12822	-1.02857	1.1361	-1.1115	-0.37484	3.27463	1.18251	-0.79562	1.1276	-0.83279	1.12203	-0.64911	1.12112	-0.94295	1.07923	-0.54686	1.07849	-0.44602
1.13022	-1.05714	1.1381	-1.08643	-0.37284	3.28396	1.18451	-0.78793	1.1296	-0.79464	1.12403	-0.5716	1.12312	-0.97048	1.08123	-0.528	1.08049	-0.42544
1.13222	-1.05	1.1401	-1.11986	-0.37084	3.29045	1.18651	-0.75715	1.1316	-0.79464	1.12603	-0.51832	1.12512	-0.98425	1.08323	-0.58457	1.08249	-0.42201
1.13422	-1.07143	1.1421	-1.14493	-0.36884	3.29404	1.18851	-0.74946	1.1336	-0.76921	1.12803	-0.54738	1.12712	-0.98425	1.08523	-0.64743	1.08449	-0.4323
1.13622	-0.98571	1.1441	-1.09479	-0.36684	3.29546	1.19051	-0.67252	1.1356	-0.76921	1.13003	-0.56676	1.12912	-0.98425	1.08723	-0.59714	1.08649	-0.45632
1.13822	-1.03571	1.1461	-0.96107	-0.36484	3.29332	1.19251	-0.68791	1.1376	-0.87093	1.13203	-0.5716	1.13112	-0.95672	1.08923	-0.58457	1.08849	-0.4872
1.14022	-1.06429	1.1481	-1.00286	-0.36284	3.28971	1.19451	-0.7033	1.1396	-0.88364	1.13403	-0.56676	1.13312	-0.99113	1.09123	-0.46514	1.09049	-0.4769
1.14222	-1.18571	1.1501	-1.03629	-0.36084	3.28325	1.19651	-0.6956	1.1416	-0.94086	1.13603	-0.5716	1.13512	-0.90854	1.09323	-0.42743	1.09249	-0.45975
1.14422	-1.15	1.1521	-0.98614	-0.35884	3.27463	1.19851	-0.66483	1.1436	-0.92179	1.13803	-0.5716	1.13712	-0.88101	1.09523	-0.43371	1.09449	-0.45289
1.14622	-1.22143	1.1541	-1.01121	-0.35684	3.26384	1.20051	-0.65713	1.1456	-0.94086	1.14003	-0.60066	1.13912	-0.85347	1.09723	-0.43371	1.09649	-0.44602
1.14822	-1.13571	1.1561	-1.04464	-0.35484	3.25091	1.20251	-0.60328	1.1476	-0.92814	1.14203	-0.64426	1.14112	-0.85347	1.09923	-0.47143	1.09849	-0.38427
1.15022	-1.12857	1.1581	-0.936	-0.35284	3.23725	1.20451	-0.60328	1.1496	-0.92179	1.14403	-0.62489	1.14312	-0.79153	1.10123	-0.54057	1.10049	-0.41858
1.15222	-1.12857	1.1601	-0.91093	-0.35084	3.22145	1.20651	-0.5802	1.1516	-0.94721	1.14603	-0.58613	1.14512	-0.6814	1.10323	-0.62857	1.10249	-0.41172
1.15422	-1.15714	1.1621	-0.94436	-0.34884	3.2042	1.20851	-0.55712	1.1536	-0.95993	1.14803	-0.54254	1.14712	-0.57128	1.10523	-0.62229	1.10449	-0.36711
1.15622	-1.17857	1.1641	-0.91093	-0.34684	3.1855	1.21051	-0.5802	1.1556	-0.94086	1.15003	-0.49894	1.14912	-0.51621	1.10723	-0.60343	1.10649	-0.36368
1.15822	-1.09286	1.1661	-0.83571	-0.34484	3.1668	1.21251	-0.50326	1.1576	-0.95993	1.15203	-0.47956	1.15112	-0.52998	1.10923	-0.52171	1.10849	-0.31565
1.16022	-0.94286	1.1681	-0.83571	-0.34284	3.14596	1.21451	-0.47248	1.1596	-0.96629	1.15403	-0.42628	1.15312	-0.50933	1.11123	-0.45257	1.11049	-0.33966
1.16222	-0.86429	1.1701	-0.77721	-0.34084	3.12513	1.21651	-0.46479	1.1616	-0.95357	1.15603	-0.4505	1.15512	-0.38544	1.11323	-0.44629	1.11249	-0.33623
1.16422	-0.77143	1.1721	-0.76886	-0.33884	3.10357	1.21851	-0.41863	1.1636	-0.94721	1.15803	-0.43112	1.15712	-0.39921	1.11523	-0.42743	1.11449	-0.33623
1.16622	-0.71429	1.1741	-0.76886	-0.33684	3.08129	1.22051	-0.42632	1.1656	-0.92814	1.16003	-0.39721	1.15912	-0.35791	1.11723	-0.44629	1.11649	-0.32937
1.16822	-0.75	1.1761	-0.83571	-0.33484	3.059	1.22251	-0.40324	1.1676	-0.90907	1.16203	-0.37784	1.16112	-0.37856	1.11923	-0.45257	1.11849	-0.36025
1.17022	-0.82143	1.1781	-0.78557	-0.33284	3.036	1.22451	-0.39555	1.1696	-0.91543	1.16403	-0.34393	1.16312	-0.42674	1.12123	-0.45257	1.12049	-0.42544
1.17222	-0.80714	1.1801	-0.79393	-0.33084	3.01229	1.22651	-0.36477	1.1716	-0.95993	1.16603	-0.33424	1.16512	-0.38544	1.12323	-0.43371	1.12249	-0.43916
1.17422	-0.83571	1.1821	-0.81064	-0.32884	2.98929	1.22851	-0.38785	1.1736	-0.92814	1.16803	-0.36331	1.16712	-0.34414	1.12523	-0.44	1.12449	-0.47004
1.17622	-0.9	1.1841	-0.85243	-0.32684	2.96629	1.23051	-0.39555	1.1756	-0.95993	1.17003	-0.35846	1.16912	-0.42674	1.12723	-0.43371	1.12649	-0.44946
1.17822	-0.9	1.1861	-0.8775	-0.32484	2.94257	1.23251	-0.37247	1.1776	-0.96629	1.17203	-0.48441	1.17112	-0.40609	1.12923	-0.49029	1.12849	-0.42201
1.18022	-0.89286	1.1881	-0.94436	-0.32284	2.91957	1.23451	-0.38785	1.1796	-0.99807	1.17403	-0.47472	1.17312	-0.35103	1.13123	-0.53429	1.13049	-0.44946
1.18222	-0.87857	1.1901	-0.90257	-0.32084	2.89584	1.23651	-0.44171	1.1816	-1.00443	1.17603	-0.49894	1.17512	-0.36479	1.13323	-0.54057	1.13249	-0.48377
1.18422	-0.85714	1.1921	-0.80229	-0.31884	2.87284	1.23851	-0.42632	1.1836	-0.95357	1.17803	-0.50863	1.17712	-0.31661	1.13523	-0.57829	1.13449	-0.4872
1.18622	-0.82143	1.1941	-0.78557	-0.31684	2.84984	1.24051	-0.43402	1.1856	-0.9345	1.18003	-0.53285	1.17912	-0.29596	1.13723	-0.56571	1.13649	-0.50435
1.18822	-0.78571	1.1961	-0.73543	-0.31484	2.82757	1.24251	-0.39555	1.1876	-0.94721	1.18203	-0.50863	1.18112	-0.35791	1.13923	-0.484	1.13849	-0.47347
1.19022	-0.76429	1.1981	-0.72707	-0.31284	2.80529	1.24451	-0.41863	1.1896	-0.89	1.18403	-0.4505	1.18312	-0.30285	1.14123	-0.41486	1.14049	-0.45975
1.19222	-0.76429	1.2001	-0.75214	-0.31084	2.78371	1.24651	-0.35708	1.1916	-0.89636	1.18603	-0.42628	1.18512	-0.30285	1.14323	-0.44	1.14249	-0.4323
1.19422	-0.76429	1.2021	-0.7605	-0.30884	2.76216	1.24851	-0.34939	1.1936	-0.8455	1.18803	-0.43112	1.18712	-0.37856	1.14523	-0.45257	1.14449	-0.43916
1.19622	-0.72857	1.2041	-0.73543	-0.30684	2.74132	1.25051	-0.38016	1.1956	-0.79464	1.19003	-0.48441	1.18912	-0.32349	1.14723	-0.46514	1.14649	-0.4769
1.19822	-0.70714	1.2061	-0.76886	-0.30484	2.72046	1.25251	-0.41863	1.1976	-0.78193	1.19203	-0.52316	1.19112	-0.39232	1.14923	-0.528	1.14849	-0.47004
1.20022	-0.77857	1.2081	-0.76886	-0.30284	2.70034	1.25451	-0.41863	1.1996	-0.801	1.19403	-0.58129	1.19312	-0.33038	1.15123	-0.52171	1.15049	-0.44946
1.20222	-0.78571	1.2101	-0.819	-0.30084	2.68021	1.25651	-0.40324	1.2016	-0.83914	1.19603	-0.59582	1.19512	-0.33726	1.15323	-0.53429	1.15249	-0.4769
1.20422	-0.85714	1.2121	-0.83571	-0.29884	2.66082	1.25851	-0.49557	1.2036	-0.83914	1.19803	-0.58613	1.19712	-0.33038	1.15523	-0.47771	1.15449	-0.46661
1.20622	-0.81429	1.2141	-0.86079	-0.29684	2.64141	1.26051	-0.55712	1.2056	-0.82007	1.20003	-0.57644	1.19912	-0.34414	1.15723	-0.36457	1.15649	-0.44946
1.20822	-0.88571	1.2161	-0.96943	-0.29484	2.622	1.26251	-0.5725	1.2076	-0.8455	1.20203	-0.59098	1.20112	-0.34414	1.15923	-0.38343	1.15849	-0.42887
1.21022	-0.86429	1.2181	-1.00286	-0.29284	2.60332	1.26451	-0.60328	1.2096	-0.81371	1.20403	-0.62489	1.20312	-0.33038	1.16123	-0.45257	1.16049	-0.44946
1.21222	-0.92857	1.2201	-1.00286	-0.29084	2.58463	1.26651	-0.67252	1.2116	-0.801	1.20603	-0.67333	1.20512	-0.35103	1.16323	-0.45257	1.16249	-0.46318
1.21422	-0.95714	1.2221	-1.08643	-0.28884	2.56666	1.26851	-0.64944	1.2136	-0.78829	1.20803	-0.66848	1.20712	-0.36479	1.16523	-0.54686	1.16449	-0.47347
1.21622	-1.05	1.2241	-1.16164	-0.28684	2.5487	1.27051	-0.64175	1.2156	-0.73107	1.21003	-0.68301	1.20912	-0.37856	1.16723	-0.67886	1.16649	-0.4769
1.21822	-1.09286	1.2261	-1.14493	-0.28484	2.53071	1.27251	-0.6956	1.2176	-0.75014	1.21203	-0.69755	1.21112	-0.36479	1.16923	-0.71657	1.16849	-0.44259
1.22022	-1.05714	1.2281	-1.20343	-0.28284	2.51275	1.27451	-0.75715	1.2196	-0.76286	1.21403	-0.6927	1.21312	-0.37856	1.17123	-0.75429	1.17049	-0.4323
1.22222	-0.97857	1.2301	-1.17836	-0.28084	2.4955	1.27651	-0.77254	1.2216	-0.72471	1.21603	-0.69755	1.21512	-0.37167	1.17323	-0.69143	1.17249	-0.42887
1.22422	-0.92143	1.2321	-1.17836	-0.27884	2.47825	1.27851	-0.84178	1.2236	-0.74379	1.21803	-0.65395	1.21712	-0.39921	1.17523	-0.63486	1.17449	-0.45975
1.22622	-0.92143	1.2341	-1.21179	-0.27684	2.461	1.28051	-0.80331	1.2256	-0.73743	1.22003	-0.63942	1.21912	-0.48868	1.17723	-0.59086	1.17649	-0.46661
1.22822	-0.90714	1.2361	-1.21179	-0.27484	2.44446	1.28251	-0.86486	1.2276	-0.70564	1.22203	-0.62004	1.22112	-0.52998	1.17923	-0.64114	1.17849	-0.49406
1.23022	-0.92857	1.2381	-1.27029	-0.27284	2.42721	1.28451	-0.87256	1.2296	-0.69293	1.22403	-0.62489	1.22312	-0.59881	1.18123	-0.64114	1.18049	-0.49063
1.23222	-1.04286	1.2401	-1.25357	-0.27084	2.4107	1.28651	-0.89564	1.2316	-0.68657	1.22603	-0.64426	1.22512	-0.64011	1.18323	-0.67257	1.18249	-0.50092
1.23422	-1.02143	1.2421	-1.13657	-0.26884	2.39345	1.28851	-0.87256	1.2336	-0.67386	1.22803	-0.62489	1.22712	-0.62634	1.18523	-0.62857	1.18449	-0.49749
1.23622	-0.99286	1.2441	-1.07807	-0.26684	2.37691	1.29051	-0.86486	1.2356	-0.6675	1.23003	-0.59582	1.22912	-0.67452	1.18723	-0.63486	1.18649	-0.50092
1.23822	-0.97857	1.2461	-1.12821	-0.26484	2.36037	1.29251	-0.79562	1.2376	-0.76286	1.23203	-0.6152	1.23112	-0.66764	1.18923	-0.59086	1.18849	-0.50435
1.24022	-1.00714	1.2481	-1.08643	-0.26284	2.34313	1.29451	-0.78793	1.2396	-0.78193	1.23403	-0.62489	1.23312	-0.66764	1.19123	-0.53429	1.19049	-0.45289
1.24222	-1.06429	1.2501	-1.09479	-0.26084	2.32659	1.29651	-0.78023	1.2416	-0.76286	1.23603	-0.63457	1.23512	-0.73647	1.19323	-0.54057	1.19249	-0.44946
1.24422	-1.05	1.2521	-1.19507	-0.25884	2.30934	1.29851	-0.78023	1.2436	-0.79464	1.23803	-0.65395	1.23712	-0.77776	1.19523	-0.528	1.19449	-0.4872
1.24622	-1.02143	1.2541	-1.10314	-0.25684	2.29281	1.30051	-0.8187	1.2456	-0.77557	1.24003	-0.65395	1.23912	-0.82594	1.19723	-0.50914	1.19649	-0.45975
1.24822	-1.00714	1.2561	-1.11986	-0.25484	2.27556	1.30251	-0.83409	1.2476	-0.77557	1.24203	-0.67817	1.24112	-0.79841	1.19923	-0.54057	1.19849	-0.45975
1.25022	-1.04286	1.2581	-1.08643	-0.25284	2.25903	1.30451	-0.78793	1.2496	-0.78829	1.24403	-0.6927	1.24312	-0.77088	1.20123	-0.57829	1.20049	-0.4323
1.25222	-1.05714	1.2601	-1.15329	-0.25084	2.24178	1.30651	-0.71868	1.2516	-0.73743	1.24603	-0.67817	1.24512	-0.764	1.20323	-0.616	1.20249	-0.4323
1.25422	-1.02857	1.2621	-1.22014	-0.24884	2.22453	1.30851	-0.71099	1.2536	-0.66114	1.24803	-0.62489	1.24712	-0.73647	1.20523	-0.57829	1.20449	-0.41515
1.25622	-0.95714	1.2641	-1.287	-0.24684	2.208	1.31051	-0.63405	1.2556	-0.69929	1.25003	-0.59582	1.24912	-0.78465	1.20723	-0.50286	1.20649	-0.41172
1.25822	-0.95714	1.2661	-1.3455	-0.24484	2.19075	1.31251	-0.41863	1.2576	-0.61029	1.25203	-0.63457	1.25112	-0.78465	1.20923	-0.45886	1.20849	-0.44259
1.26022	-0.92143	1.2681	-1.44579	-0.24284	2.1735	1.31451	-0.34939	1.2596	-0.52129	1.25403	-0.70239	1.25312	-0.80529	1.21123	-0.46514	1.21049	-0.42887
1.26222	-0.94286	1.2701	-1.47921	-0.24084	2.15553	1.31651	-0.28784	1.2616	-0.46407	1.25603	-0.7363	1.25512	-0.81218	1.21323	-0.47771	1.21249	-0.45632
1.26422	-0.97857	1.2721	-1.37893	-0.23884	2.13828	1.31851	-0.28784	1.2636	-0.34964	1.25803	-0.73145	1.25712	-0.84659	1.21523	-0.50286	1.21449	-0.49063
1.26622	-0.95	1.2741	-1.32879	-0.23684	2.12103	1.32051	-0.26475	1.2656	-0.29243	1.26003	-0.68786	1.25912	-0.89477	1.21723	-0.59714	1.21649	-0.49063
1.26822	-0.99286	1.2761	-1.38729	-0.23484	2.10306	1.32251	-0.18782	1.2676	-0.19071	1.26203	-0.63457	1.26112	-0.90165	1.21923	-0.66	1.21849	-0.51464
1.27022	-1.02143	1.2781	-1.27864	-0.23284	2.08509	1.32451	-0.18012	1.2696	-0.10171	1.26403	-0.58129	1.26312	-0.85347	1.22123	-0.63486	1.22049	-0.50778
1.27222	-1	1.2801	-1.25357	-0.23084	2.06784	1.32651	-0.10319	1.2716	0.0445	1.26603	-0.53769	1.26512	-0.82594	1.22323	-0.60343	1.22249	-0.49063
1.27422	-0.98571	1.2821	-1.20343	-0.22884	2.04988	1.32851	-0.07241	1.2736	0.1335	1.26803	-0.528	1.26712	-0.78465	1.22523	-0.616	1.22449	-0.4769
1.27622	-1.06429	1.2841	-1.25357	-0.22684	2.03191	1.33051	0.06608	1.2756	0.15257	1.27003	-0.60551	1.26912	-0.70205	1.22723	-0.62229	1.22649	-0.49063
1.27822	-1.03571	1.2861	-1.16164	-0.22484	2.01394	1.33251	0.16609	1.2776	0.19071	1.27203	-0.62004	1.27112	-0.64011	1.22923	-0.60343	1.22849	-0.49406
1.28022	-1.03571	1.2881	-1.17836	-0.22284	1.99597	1.33451	0.18917	1.2796	0.26064	1.27403	-0.63942	1.27312	-0.56439	1.23123	-0.53429	1.23049	-0.49749
1.28222	-1.05714	1.2901	-1.20343	-0.22084	1.97728	1.33651	0.16609	1.2816	0.31786	1.27603	-0.62973	1.27512	-0.50245	1.23323	-0.50286	1.23249	-0.46661
1.28422	-1	1.2921	-1.10314	-0.21884	1.95931	1.33851	0.25842	1.2836	0.4005	1.27803	-0.62004	1.27712	-0.39232	1.23523	-0.49029	1.23449	-0.43573
1.28622	-0.91429	1.2941	-1.09479	-0.21684	1.94134	1.34051	0.23534	1.2856	0.46407	1.28003	-0.48925	1.27912	-0.36479	1.23723	-0.42114	1.23649	-0.39799
1.28822	-0.7	1.2961	-0.94436	-0.21484	1.92338	1.34251	0.21995	1.2876	0.48314	1.28203	-0.29064	1.28112	-0.31661	1.23923	-0.49029	1.23849	-0.38427
1.29022	-0.49286	1.2981	-0.72707	-0.21284	1.90469	1.34451	0.25842	1.2896	0.45771	1.28403	-0.10173	1.28312	-0.18584	1.24123	-0.484	1.24049	-0.32594
1.29222	-0.22857	1.3001	-0.50979	-0.21084	1.88672	1.34651	0.26611	1.2916	0.4895	1.28603	0.03875	1.28512	-0.15142	1.24323	-0.54057	1.24249	-0.29506
1.29422	0.03571	1.3021	-0.20893	-0.20884	1.86875	1.34851	0.33536	1.2936	0.46407	1.28803	0.13563	1.28712	-0.11701	1.24523	-0.53429	1.24449	-0.30879
1.29622	0.32143	1.3041	-0.05014	-0.20684	1.85006	1.35051	0.32766	1.2956	0.40686	1.29003	0.19376	1.28912	-0.08948	1.24723	-0.52171	1.24649	-0.35339
1.29822	0.5	1.3061	0.18386	-0.20484	1.83209	1.35251	0.4046	1.2976	0.34964	1.29203	0.30033	1.29112	-0.00688	1.24923	-0.50286	1.24849	-0.40485
1.30022	0.7	1.3081	0.41786	-0.20284	1.81413	1.35451	0.47384	1.2996	0.31786	1.29403	0.4505	1.29312	0.15142	1.25123	-0.50286	1.25049	-0.45632
1.30222	0.84286	1.3101	0.6435	-0.20084	1.79616	1.35651	0.48923	1.3016	0.29243	1.29603	0.59098	1.29512	0.22713	1.25323	-0.55314	1.25249	-0.42544
1.30422	1	1.3121	0.72707	-0.19884	1.77819	1.35851	0.57386	1.3036	0.27971	1.29803	0.65879	1.29712	0.28908	1.25523	-0.49029	1.25449	-0.31565
1.30622	1.14286	1.3141	0.94436	-0.19684	1.76022	1.36051	0.62772	1.3056	0.30514	1.30003	0.77505	1.29912	0.35791	1.25723	-0.50914	1.25649	-0.18184
1.30822	1.14286	1.3161	1.02793	-0.19484	1.74297	1.36251	0.72004	1.3076	0.28607	1.30203	0.72661	1.30112	0.4405	1.25923	-0.55314	1.25849	-0.06519
1.31022	1.16429	1.3181	0.91929	-0.19284	1.725	1.36451	0.71235	1.3096	0.33693	1.30403	0.66848	1.30312	0.58504	1.26123	-0.56571	1.26049	0.04117
1.31222	0.97857	1.3201	0.92764	-0.19084	1.70775	1.36651	0.66619	1.3116	0.37507	1.30603	0.61035	1.30512	0.6814	1.26323	-0.68514	1.26249	0.16126
1.31422	0.82857	1.3221	0.80229	-0.18884	1.6905	1.36851	0.66619	1.3136	0.32421	1.30803	0.55222	1.30712	0.78465	1.26523	-0.64743	1.26449	0.28477
1.31622	0.6	1.3241	0.73543	-0.18684	1.67325	1.37051	0.58925	1.3156	0.29243	1.31003	0.50863	1.30912	0.88101	1.26723	-0.71657	1.26649	0.42201
1.31822	0.45714	1.3261	0.73543	-0.18484	1.65672	1.37251	0.56617	1.3176	0.16529	1.31203	0.50378	1.31112	0.92919	1.26923	-0.71029	1.26849	0.51121
1.32022	0.51429	1.3281	0.72707	-0.18284	1.63947	1.37451	0.58925	1.3196	0.09536	1.31403	0.50378	1.31312	1.01866	1.27123	-0.66	1.27049	0.6313
1.32222	0.57143	1.3301	0.73543	-0.18084	1.62294	1.37651	0.68157	1.3216	0.01907	1.31603	0.48441	1.31512	1.05308	1.27323	-0.59714	1.27249	0.67247
1.32422	0.71429	1.3321	0.63514	-0.17884	1.60641	1.37851	0.61233	1.3236	-0.05086	1.31803	0.53769	1.31712	1.08749	1.27523	-0.52171	1.27449	0.70678
1.32622	0.81429	1.3341	0.59336	-0.17684	1.59059	1.38051	0.6431	1.3256	-0.05721	1.32003	0.56191	1.31912	1.05308	1.27723	-0.51543	1.27649	0.68276
1.32822	0.72857	1.3361	0.66021	-0.17484	1.57406	1.38251	0.69696	1.3276	-0.05086	1.32203	0.56191	1.32112	0.99801	1.27923	-0.51543	1.27849	0.61414
1.33022	0.63571	1.3381	0.71036	-0.17284	1.55825	1.38451	0.68157	1.3296	-0.06993	1.32403	0.48925	1.32312	1.0049	1.28123	-0.50914	1.28049	0.53523
1.33222	0.54286	1.3401	0.65186	-0.17084	1.54316	1.38651	0.63541	1.3316	-0.14621	1.32603	0.50863	1.32512	0.9636	1.28323	-0.55314	1.28249	0.48377
1.33422	0.43571	1.3421	0.65186	-0.16884	1.52734	1.38851	0.58155	1.3336	-0.10171	1.32803	0.46503	1.32712	1.0049	1.28523	-0.54057	1.28449	0.44259
1.33622	0.36429	1.3441	0.55993	-0.16684	1.51225	1.39051	0.58925	1.3356	-0.15257	1.33003	0.4069	1.32912	1.01178	1.28723	-0.56571	1.28649	0.43916
1.33822	0.35714	1.3461	0.42621	-0.16484	1.49788	1.39251	0.55847	1.3376	-0.12079	1.33203	0.30033	1.33112	1.01178	1.28923	-0.51543	1.28849	0.42201
1.34022	0.42857	1.3481	0.38443	-0.16284	1.48278	1.39451	0.55078	1.3396	-0.14621	1.33403	0.31486	1.33312	0.94983	1.29123	-0.51543	1.29049	0.40485
1.34222	0.47143	1.3501	0.33429	-0.16084	1.46841	1.39651	0.51231	1.3416	-0.20979	1.33603	0.35846	1.33512	0.94295	1.29323	-0.49657	1.29249	0.42201
1.34422	0.45	1.3521	0.31757	-0.15884	1.45403	1.39851	0.42768	1.3436	-0.21614	1.33803	0.34393	1.33712	0.89477	1.29523	-0.55314	1.29449	0.41515
1.34622	0.34286	1.3541	0.35936	-0.15684	1.44038	1.40051	0.2815	1.3456	-0.23521	1.34003	0.36331	1.33912	0.81906	1.29723	-0.54686	1.29649	0.39456
1.34822	0.22857	1.3561	0.34264	-0.15484	1.42672	1.40251	0.2815	1.3476	-0.16529	1.34203	0.31002	1.34112	0.82594	1.29923	-0.55314	1.29849	0.38084
1.35022	0.07143	1.3581	0.234	-0.15284	1.41306	1.40451	0.20456	1.3496	-0.09536	1.34403	0.2422	1.34312	0.81218	1.30123	-0.55314	1.30049	0.3431
1.35222	0.10714	1.3601	0.117	-0.15084	1.39941	1.40651	0.15071	1.3516	-0.05086	1.34603	0.14532	1.34512	0.84659	1.30323	-0.54686	1.30249	0.31222
1.35422	0.00714	1.3621	0.03343	-0.14884	1.38647	1.40851	0.05838	1.3536	-0.03179	1.34803	0.14048	1.34712	0.84659	1.30523	-0.44629	1.30449	0.22644
1.35622	0.05714	1.3641	-0.01671	-0.14684	1.37353	1.41051	-0.01856	1.3556	-0.01907	1.35003	0.08719	1.34912	0.83971	1.30723	-0.34571	1.30649	0.19556
1.35822	0.1	1.3661	0.01671	-0.14484	1.36131	1.41251	-0.08011	1.3576	0.03179	1.35203	0.06297	1.35112	0.79153	1.30923	-0.15086	1.30849	0.21272
1.36022	0.07143	1.3681	0.02507	-0.14284	1.34838	1.41451	-0.05702	1.3596	0.09536	1.35403	0.01453	1.35312	0.7227	1.31123	-0.03143	1.31049	0.22987
1.36222	0.06429	1.3701	0.03343	-0.14084	1.33616	1.41651	-0.09549	1.3616	0.16529	1.35603	-0.01938	1.35512	0.63322	1.31323	0.132	1.31249	0.29506
1.36422	0.00714	1.3721	0.04179	-0.13884	1.32394	1.41851	-0.02625	1.3636	0.19707	1.35803	-0.00969	1.35712	0.64699	1.31523	0.29543	1.31449	0.29849
1.36622	-0.03571	1.3741	0.00836	-0.13684	1.31172	1.42051	-0.0878	1.3656	0.19071	1.36003	0.02906	1.35912	0.59881	1.31723	0.40229	1.31649	0.31222
1.36822	-0.13571	1.3761	0.117	-0.13484	1.30022	1.42251	0.07377	1.3676	0.26064	1.36203	0.08719	1.36112	0.55751	1.31923	0.46514	1.31849	0.30192
1.37022	-0.17857	1.3781	0.04179	-0.13284	1.28872	1.42451	0.06608	1.3696	0.33693	1.36403	0.10173	1.36312	0.51621	1.32123	0.60971	1.32049	0.24703
1.37222	-0.19286	1.3801	-0.0585	-0.13084	1.2765	1.42651	0.11224	1.3716	0.40686	1.36603	0.06782	1.36512	0.39921	1.32323	0.75429	1.32249	0.199
1.37422	-0.15714	1.3821	-0.12536	-0.12884	1.265	1.42851	0.14301	1.3736	0.50857	1.36803	-0.01938	1.36712	0.32349	1.32523	0.86743	1.32449	0.14753
1.37622	-0.08571	1.3841	-0.18386	-0.12684	1.25422	1.43051	0.14301	1.3756	0.61664	1.37003	-0.08719	1.36912	0.30285	1.32723	0.99314	1.32649	0.12008
1.37822	-0.07857	1.3861	-0.21729	-0.12484	1.24272	1.43251	0.19687	1.3776	0.74379	1.37203	-0.13563	1.37112	0.22025	1.32923	1.00571	1.32849	0.11665
1.38022	0.00714	1.3881	-0.27579	-0.12284	1.23122	1.43451	0.27381	1.3796	0.81371	1.37403	-0.11626	1.37312	0.10324	1.33123	0.89886	1.33049	0.11665
1.38222	0.02143	1.3901	-0.21729	-0.12084	1.22044	1.43651	0.30458	1.3816	0.91543	1.37603	-0.07266	1.37512	0.03441	1.33323	0.78571	1.33249	0.15782
1.38422	-0.02857	1.3921	-0.16714	-0.11884	1.20894	1.43851	0.28919	1.3836	1.01079	1.37803	-0.02906	1.37712	-0.02753	1.33523	0.69143	1.33449	0.1887
1.38622	-0.00714	1.3941	-0.32593	-0.11684	1.19816	1.44051	0.41999	1.3856	1.09979	1.38003	0.01938	1.37912	0.00688	1.33723	0.54057	1.33649	0.23331
1.38822	0.03571	1.3961	-0.34264	-0.11484	1.18666	1.44251	0.38921	1.3876	1.16971	1.38203	0.00484	1.38112	0.01377	1.33923	0.41486	1.33849	0.28477
1.39022	0.06429	1.3981	-0.41786	-0.11284	1.17588	1.44451	0.46615	1.3896	1.22693	1.38403	0.01453	1.38312	0.05506	1.34123	0.396	1.34049	0.24017
1.39222	0.07143	1.4001	-0.39279	-0.11084	1.16509	1.44651	0.45076	1.3916	1.30321	1.38603	0.06782	1.38512	0.04818	1.34323	0.43371	1.34249	0.22301
1.39422	0.12857	1.4021	-0.38443	-0.10884	1.15359	1.44851	0.43537	1.3936	1.26507	1.38803	0.06297	1.38712	0.10324	1.34523	0.42114	1.34449	0.25389
1.39622	0.15714	1.4041	-0.38443	-0.10684	1.14281	1.45051	0.45076	1.3956	1.23964	1.39003	0.07266	1.38912	0.07571	1.34723	0.49657	1.34649	0.27105
1.39822	0.22143	1.4061	-0.40114	-0.10484	1.13131	1.45251	0.43537	1.3976	1.17607	1.39203	0.03875	1.39112	0.17895	1.34923	0.484	1.34849	0.31222
1.40022	0.2	1.4081	-0.36771	-0.10284	1.12053	1.45451	0.42768	1.3996	1.13793	1.39403	0.04844	1.39312	0.1996	1.35123	0.484	1.35049	0.36025
1.40222	0.25714	1.4101	-0.24236	-0.10084	1.10903	1.45651	0.48923	1.4016	1.08071	1.39603	0.05813	1.39512	0.26843	1.35323	0.42743	1.35249	0.36368
1.40422	0.33571	1.4121	-0.15043	-0.09884	1.09753	1.45851	0.44307	1.4036	1.02986	1.39803	0.1211	1.39712	0.33038	1.35523	0.45257	1.35449	0.33623
1.40622	0.4	1.4141	-0.15043	-0.09684	1.08675	1.46051	0.4046	1.4056	1.08071	1.40003	0.21798	1.39912	0.36479	1.35723	0.40857	1.35649	0.30192
1.40822	0.37857	1.4161	-0.18386	-0.09484	1.07525	1.46251	0.45076	1.4076	1.06164	1.40203	0.26642	1.40112	0.40609	1.35923	0.40229	1.35849	0.31222
1.41022	0.30714	1.4181	-0.1755	-0.09284	1.06375	1.46451	0.38921	1.4096	1.01079	1.40403	0.27127	1.40312	0.37856	1.36123	0.36457	1.36049	0.31908
1.41222	0.20714	1.4201	-0.12536	-0.09084	1.05225	1.46651	0.38152	1.4116	0.95993			1.40512	0.34414	1.36323	0.38343	1.36249	0.3328
1.41422	0.15714	1.4221	-0.06686	-0.08884	1.04075	1.46851	0.36613	1.4136	0.94721			1.40712	0.36479	1.36523	0.36457	1.36449	0.3431
1.41622	0.1	1.4241	-0.03343	-0.08684	1.02853	1.47051	0.41229	1.4156	0.87093			1.40912	0.37167	1.36723	0.32057	1.36649	0.33966
1.41822	0.13571	1.4261	0.13371	-0.08484	1.01703	1.47251	0.37382	1.4176	0.85821			1.41112	0.30973	1.36923	0.308	1.36849	0.36711
1.42022	0.21429	1.4281	0.1755	-0.08284	1.00553			1.4196	0.76921			1.41312	0.35791	1.37123	0.32686	1.37049	0.41858
1.42222	0.31429	1.4301	0.18386	-0.08084	0.99331			1.4216	0.7565			1.41512	0.37167	1.37323	0.37714	1.37249	0.44946
1.42422	0.34286	1.4321	0.20893	-0.07884	0.98109			1.4236	0.68657			1.41712	0.41985	1.37523	0.40857	1.37449	0.46661
1.42622	0.35	1.4341	0.26743	-0.07684	0.96959			1.4256	0.65479			1.41912	0.40609	1.37723	0.396	1.37649	0.47347
1.42822	0.39286	1.4361	0.31757	-0.07484	0.95738			1.4276	0.58486			1.42112	0.39921	1.37923	0.28286	1.37849	0.47004
1.43022	0.41429	1.4381	0.4095	-0.07284	0.94516			1.4296	0.47679			1.42312	0.44739	1.38123	0.176	1.38049	0.46661
1.43222	0.47143	1.4401	0.37607	-0.07084	0.93294			1.4316	0.45136			1.42512	0.4405	1.38323	0.08171	1.38249	0.42887
1.43422	0.55714	1.4421	0.35936	-0.06884	0.92072			1.4336	0.41957			1.42712	0.42674	1.38523	0.044	1.38449	0.35682
1.43622	0.6	1.4441	0.34264	-0.06684	0.9085			1.4356	0.37507			1.42912	0.40609	1.38723	0.09429	1.38649	0.30192
1.43822	0.64286	1.4461	0.35936	-0.06484	0.89628			1.4376	0.33693			1.43112	0.40609	1.38923	0.15086	1.38849	0.25732
1.44022	0.75	1.4481	0.351	-0.06284	0.88406			1.4396	0.36871			1.43312	0.39232	1.39123	0.20743	1.39049	0.25046
1.44222	0.76429	1.4501	0.47636	-0.06084	0.87184			1.4416	0.4005			1.43512	0.40609	1.39323	0.20114	1.39249	0.26075
1.44422	0.73571	1.4521	0.53486	-0.05884	0.85963			1.4436	0.40686			1.43712	0.41985	1.39523	0.13829	1.39449	0.31908
1.44622	0.61429	1.4541	0.60171	-0.05684	0.84741			1.4456	0.4005			1.43912	0.48868	1.39723	0.12571	1.39649	0.38084
1.44822	0.55714	1.4561	0.61007	-0.05484	0.83519			1.4476	0.4005			1.44112	0.56439	1.39923	0.07543	1.39849	0.40142
1.45022	0.49286	1.4581	0.61007	-0.05284	0.82297			1.4496	0.39414			1.44312	0.57816	1.40123	0.03143	1.40049	0.37741
1.45222	0.35	1.4601	0.66857	-0.05084	0.81075			1.4516	0.42593			1.44512	0.66075	1.40323	-0.02514	1.40249	0.40142
1.45422	0.31429	1.4621	0.702	-0.04884	0.79853			1.4536	0.46407			1.44712	0.70205	1.40523	0.03143	1.40449	0.40828
1.45622	0.35	1.4641	0.67693	-0.04684	0.78631			1.4556	0.43864			1.44912	0.66075	1.40723	0.06286	1.40649	0.42544
1.45822	0.35	1.4661	0.63514	-0.04484	0.77409			1.4576	0.42593			1.45112	0.764	1.40923	0.08171	1.40849	0.44259
1.46022	0.45	1.4681	0.53486	-0.04284	0.76259			1.4596	0.445			1.45312	0.81218	1.41123	0.05029	1.41049	0.4323
1.46222	0.43571	1.4701	0.59336	-0.04084	0.75038			1.4616	0.37507			1.45512	0.86036	1.41323	0.03143	1.41249	0.45289
1.46422	0.42143	1.4721	0.65186	-0.03884	0.73888			1.4636	0.3115			1.45712	0.91542	1.41523	-0.03771	1.41449	0.45289
1.46622	0.37143			-0.03684	0.72738			1.4656	0.27971			1.45912	0.99113	1.41723	-0.08171	1.41649	0.46318
1.46822	0.38571			-0.03484	0.71588			1.4676	0.27336			1.46112	1.0049	1.41923	0.03143	1.41849	0.43916
1.47022	0.45714			-0.03284	0.70438			1.4696	0.2225			1.46312	1.07373	1.42123	0.10057	1.42049	0.35682
1.47222	0.48571			-0.03084	0.69359			1.4716	0.20979			1.46512	1.07373	1.42323	0.11943	1.42249	0.33623
1.47422	0.53571			-0.02884	0.68209			1.4736	0.19071			1.46712	1.0049	1.42523	0.10057	1.42449	0.33966
1.47622	0.54286			-0.02684	0.67131			1.4756	0.17164			1.46912	1.03243	1.42723	0.11314	1.42649	0.34996
1.47822	0.57857			-0.02484	0.66053			1.4776	0.16529			1.47112	0.95672	1.42923	0.12571	1.42849	0.36368
1.48022	0.55			-0.02284	0.64975			1.4796	0.1335			1.47312	0.94295	1.43123	0.07543	1.43049	0.35682
1.48222	0.47857			-0.02084	0.63897			1.4816	0.1335			1.47512	0.9636	1.43323	0.06914	1.43249	0.33623
1.48422	0.38571			-0.01884	0.62891			1.4836	0.12714			1.47712	1.03243	1.43523	0.10057	1.43449	0.35339
1.48622	0.37857			-0.01684	0.61884			1.4856	0.10807			1.47912	1.05308	1.43723	0.15714	1.43649	0.33966
1.48822	0.33571			-0.01484	0.60806			1.4876	0.178			1.48112	1.03243	1.43923	0.23886	1.43849	0.35682
1.49022	0.31429			-0.01284	0.598			1.4896	0.16529			1.48312	0.91542	1.44123	0.308	1.44049	0.36025
1.49222	0.30714			-0.01084	0.58866			1.4916	0.1335			1.48512	0.90854	1.44323	0.37714	1.44249	0.36025
1.49422	0.25			-0.00884	0.57859			1.4936	0.15257			1.48712	0.84659	1.44523	0.45257	1.44449	0.39456
1.49622	0.25			-0.00684	0.56925			1.4956	0.09536			1.48912	0.83283	1.44723	0.55314	1.44649	0.37741
1.49822	0.22857			-0.00484	0.55919			1.4976	0.12079			1.49112	0.78465	1.44923	0.58457	1.44849	0.39113
1.50022	0.21429			-0.00284	0.54984			1.4996	0.11443			1.49312	0.77776	1.45123	0.66	1.45049	0.36025
1.50222	0.19286			-0.000842958	0.5405			1.5016	0.12079			1.49512	0.75711	1.45323	0.69143	1.45249	0.32251
1.50422	0.15714			0.00116	0.53116			1.5036	0.1335			1.49712	0.78465	1.45523	0.78571	1.45449	0.33966
1.50622	0.17143			0.00316	0.52253			1.5056	0.1335			1.49912	0.75711	1.45723	0.77943	1.45649	0.33623
1.50822	0.06429			0.00516	0.51319			1.5076	0.19071			1.50112	0.71582	1.45923	0.80457	1.45849	0.35339
1.51022	0.03571			0.00716	0.50384			1.5096	0.24793			1.50312	0.67452	1.46123	0.81086	1.46049	0.32937
1.51222	0.00714			0.00916	0.49522			1.5116	0.24157			1.50512	0.66764	1.46323	0.76057	1.46249	0.29506
1.51422	0.00714			0.01116	0.48659			1.5136	0.23521			1.50712	0.61257	1.46523	0.72286	1.46449	0.22644
1.51622	0			0.01316	0.47725			1.5156	0.25429			1.50912	0.66075	1.46723	0.66629	1.46649	0.20243
1.51822	0.04286			0.01516	0.46862			1.5176	0.22886			1.51112	0.65387	1.46923	0.63486	1.46849	0.21958
1.52022	0.03571			0.01716	0.46			1.5196	0.21614			1.51312	0.61946	1.47123	0.62857	1.47049	0.21958
1.52222	0.1			0.01916	0.45066			1.5216	0.19071			1.51512	0.61946	1.47323	0.56571	1.47249	0.21615
1.52422	0.00714			0.02116	0.44203			1.5236	0.2225			1.51712	0.59193	1.47523	0.54057	1.47449	0.22301
1.52622	-0.00714			0.02316	0.43341			1.5256	0.178			1.51912	0.57816	1.47723	0.50914	1.47649	0.1887
1.52822	-0.05714			0.02516	0.42478			1.5276	0.178			1.52112	0.5231	1.47923	0.47771	1.47849	0.1887
				0.02716	0.41616			1.5296	0.17164			1.52312	0.44739	1.48123	0.44629	1.48049	0.15782
				0.02916	0.40681			1.5316	0.1335			1.52512	0.38544	1.48323	0.47143	1.48249	0.14067
				0.03116	0.39819			1.5336	0.11443			1.52712	0.30973	1.48523	0.46514	1.48449	0.10293
				0.03316	0.38956			1.5356	0.02543			1.52912	0.29596	1.48723	0.53429	1.48649	0.12695
				0.03516	0.38022			1.5376	0.06993			1.53112	0.30285	1.48923	0.59086	1.48849	0.12008
				0.03716	0.37159			1.5396	0.03814			1.53312	0.26843	1.49123	0.62857	1.49049	0.14753
				0.03916	0.36225			1.5416	0.03179			1.53512	0.34414	1.49323	0.54057	1.49249	0.12008
				0.04116	0.35291			1.5436	0.03179			1.53712	0.39232	1.49523	0.46514	1.49449	0.10979
				0.04316	0.34428			1.5456	-0.03814			1.53912	0.35103	1.49723	0.32686	1.49649	0.10636
				0.04516	0.33494			1.5476	-0.11443			1.54112	0.37167	1.49923	0.29543	1.49849	0.10636
				0.04716	0.32559			1.5496	-0.14621			1.54312	0.36479	1.50123	0.28914	1.50049	0.11665
				0.04916	0.31625			1.5516	-0.16529			1.54512	0.35791	1.50323	0.23886	1.50249	0.0892
				0.05116	0.30691			1.5536	-0.23521			1.54712	0.25467	1.50523	0.28914	1.50449	0.07548
				0.05316	0.29756			1.5556	-0.24793			1.54912	0.28908	1.50723	0.35829	1.50649	0.09264
				0.05516	0.28822			1.5576	-0.27336			1.55112	0.26843	1.50923	0.34571	1.50849	0.08234
				0.05716	0.27887			1.5596	-0.22886			1.55312	0.25467	1.51123	0.37086	1.51049	0.0892
				0.05916	0.26881			1.5616	-0.19071			1.55512	0.26155	1.51323	0.30171	1.51249	0.07548
				0.06116	0.25947			1.5636	-0.16529			1.55712	0.26155	1.51523	0.28286	1.51449	0.0549
				0.06316	0.25013			1.5656	-0.10171			1.55912	0.27531	1.51723	0.32057	1.51649	0.03774
				0.06516	0.24078			1.5676	-0.09536					1.51923	0.30171	1.51849	0.01372
				0.06716	0.23072			1.5696	-0.05086					1.52123	0.28914	1.52049	0.03088
				0.06916	0.22138			1.5716	-0.06357					1.52323	0.38343	1.52249	0.04117
				0.07116	0.21203			1.5736	-0.06357					1.52523	0.32686	1.52449	0.04803
				0.07316	0.20197			1.5756	-0.09536					1.52723	0.34571	1.52649	-0.01029
				0.07516	0.19262			1.5776	-0.12079					1.52923	0.28286	1.52849	-0.00686
				0.07716	0.18328			1.5796	-0.12079					1.53123	0.27657	1.53049	-0.02402
				0.07916	0.17394			1.5816	-0.11443					1.53323	0.25771	1.53249	-0.01029
				0.08116	0.16459			1.5836	-0.16529					1.53523	0.19486	1.53449	0.01029
				0.08316	0.15525			1.5856	-0.24157					1.53723	0.22	1.53649	0.01372
				0.08516	0.14663			1.5876	-0.24157					1.53923	0.19486	1.53849	0.01372
				0.08716	0.13728			1.5896	-0.26064					1.54123	0.27657	1.54049	0.05146
				0.08916	0.12866			1.5916	-0.267					1.54323	0.23886	1.54249	0.03774
				0.09116	0.12003			1.5936	-0.27971					1.54523	0.27029	1.54449	0.06519
				0.09316	0.11141			1.5956	-0.27971					1.54723	0.22629	1.54649	0.03431
				0.09516	0.10278			1.5976	-0.34329					1.54923	0.22	1.54849	0.04803
				0.09716	0.09488			1.5996	-0.356					1.55123	0.264	1.55049	0.06862
				0.09916	0.08625			1.6016	-0.32421					1.55323	0.23886	1.55249	0.08234
				0.10116	0.07834			1.6036	-0.30514					1.55523	0.22	1.55449	0.08234
				0.10316	0.07116			1.6056	-0.3115					1.55723	0.22629	1.55649	0.04803
				0.10516	0.06325			1.6076	-0.30514					1.55923	0.16343	1.55849	0.02402
				0.10716	0.05606			1.6096	-0.29243					1.56123	0.18229	1.56049	0
				0.10916	0.04888			1.6116	-0.3115					1.56323	0.132	1.56249	0.00343
				0.11116	0.04241									1.56523	0.11314	1.56449	0.03431
				0.11316	0.03522									1.56723	0.14457	1.56649	0.08577
				0.11516	0.02875									1.56923	0.06914	1.56849	0.13038
				0.11716	0.02228									1.57123	0.11314	1.57049	0.12351
				0.11916	0.01653									1.57323	0.06286	1.57249	0.07548
				0.12116	0.01078									1.57523	0.02514	1.57449	0.0549
				0.12316	0.00503									1.57723	0.05029	1.57649	0.05146
				0.12516	-0.00071875									1.57923	0.02514	1.57849	0.00686
				0.12716	-0.00575									1.58123	0.06286	1.58049	0.03088
				0.12916	-0.01078									1.58323	0.09429	1.58249	0.03774
				0.13116	-0.01581									1.58523	0.06286	1.58449	0.03774
				0.13316	-0.02084									1.58723	-0.01257	1.58649	0.02745
				0.13516	-0.02516									1.58923	-0.01257	1.58849	0.00343
				0.13716	-0.03019									1.59123	0.01886	1.59049	-0.03088
				0.13916	-0.0345									1.59323	-0.02514	1.59249	-0.03774
				0.14116	-0.03881									1.59523	-0.08171	1.59449	-0.05146
				0.14316	-0.04313									1.59723	-0.15714	1.59649	-0.0446
				0.14516	-0.04744									1.59923	-0.132	1.59849	-0.07205
				0.14716	-0.05103									1.60123	-0.11314	1.60049	-0.09264
				0.14916	-0.05534									1.60323	-0.06914	1.60249	-0.15096
				0.15116	-0.05966									1.60523	-0.05657	1.60449	-0.15782
				0.15316	-0.06397									1.60723	-0.03771	1.60649	-0.16469
				0.15516	-0.06756									1.60923	0.03771	1.60849	-0.14067
				0.15716	-0.07187									1.61123	0.02514	1.61049	-0.13381
				0.15916	-0.07619									1.61323	0.08171	1.61249	-0.12351
				0.16116	-0.0805									1.61523	0.05029	1.61449	-0.13724
				0.16316	-0.08481									1.61723	-0.00629	1.61649	-0.10979
				0.16516	-0.08912									1.61923	-0.044	1.61849	-0.11665
				0.16716	-0.09344									1.62123	-0.07543	1.62049	-0.09607
				0.16916	-0.09775									1.62323	-0.01886	1.62249	-0.12351
				0.17116	-0.10278									1.62523	0	1.62449	-0.15782
				0.17316	-0.10781									1.62723	-0.07543	1.62649	-0.16469
				0.17516	-0.11213									1.62923	0.00629	1.62849	-0.17498
				0.17716	-0.11716									1.63123	-0.05657	1.63049	-0.1887
				0.17916	-0.12219									1.63323	-0.11943	1.63249	-0.20243
				0.18116	-0.12794									1.63523	-0.16971	1.63449	-0.19556
				0.18316	-0.13297									1.63723	-0.19486	1.63649	-0.22301
				0.18516	-0.13872									1.63923	-0.15086	1.63849	-0.23674
				0.18716	-0.14447									1.64123	-0.18857	1.64049	-0.23674
				0.18916	-0.15022									1.64323	-0.15714	1.64249	-0.22987
				0.19116	-0.15597									1.64523	-0.10057	1.64449	-0.21958
				0.19316	-0.16172									1.64723	-0.13829	1.64649	-0.20243
				0.19516	-0.16819									1.64923	-0.16971	1.64849	-0.18184
				0.19716	-0.17394									1.65123	-0.20743	1.65049	-0.17498
				0.19916	-0.18041									1.65323	-0.16343	1.65249	-0.17498
				0.20116	-0.18688									1.65523	-0.18857	1.65449	-0.20243
				0.20316	-0.19334									1.65723	-0.18857	1.65649	-0.25732
				0.20516	-0.19981									1.65923	-0.13829	1.65849	-0.22644
				0.20716	-0.20628									1.66123	-0.10057	1.66049	-0.21958
				0.20916	-0.21275									1.66323	-0.13829	1.66249	-0.20243
				0.21116	-0.21922									1.66523	-0.25143	1.66449	-0.19556
				0.21316	-0.22569									1.66723	-0.35829	1.66649	-0.20929
				0.21516	-0.23216									1.66923	-0.38343	1.66849	-0.20586
				0.21716	-0.23863									1.67123	-0.37714	1.67049	-0.21272
				0.21916	-0.24509									1.67323	-0.37714	1.67249	-0.17155
				0.22116	-0.25084									1.67523	-0.33943	1.67449	-0.15096
				0.22316	-0.25731									1.67723	-0.33314	1.67649	-0.19556
				0.22516	-0.26378									1.67923	-0.34571	1.67849	-0.18527
				0.22716	-0.26953									1.68123	-0.40857	1.68049	-0.17841
				0.22916	-0.27528									1.68323	-0.38343	1.68249	-0.18527
				0.23116	-0.28175									1.68523	-0.45886	1.68449	-0.20586
				0.23316	-0.2875									1.68723	-0.484	1.68649	-0.2436
				0.23516	-0.29253									1.68923	-0.46514	1.68849	-0.27105
				0.23716	-0.29828									1.69123	-0.38971	1.69049	-0.26418
				0.23916	-0.30403									1.69323	-0.36457	1.69249	-0.25046
				0.24116	-0.30906									1.69523	-0.40857	1.69449	-0.24703
				0.24316	-0.31409									1.69723	-0.44629	1.69649	-0.22644
				0.24516	-0.31912									1.69923	-0.47771	1.69849	-0.23331
				0.24716	-0.32344									1.70123	-0.44629	1.70049	-0.22644
				0.24916	-0.32847									1.70323	-0.42114	1.70249	-0.21958
				0.25116	-0.33278									1.70523	-0.33943	1.70449	-0.2436
				0.25316	-0.33709									1.70723	-0.36457	1.70649	-0.20586
				0.25516	-0.34141									1.70923	-0.308	1.70849	-0.18527
				0.25716	-0.34572									1.71123	-0.33943	1.71049	-0.16812
				0.25916	-0.34931									1.71323	-0.36457	1.71249	-0.16812
				0.26116	-0.35363									1.71523	-0.37086	1.71449	-0.18527
				0.26316	-0.35722									1.71723	-0.37086	1.71649	-0.22301
				0.26516	-0.36081									1.71923	-0.38971	1.71849	-0.23674
				0.26716	-0.36441									1.72123	-0.308	1.72049	-0.28134
				0.26916	-0.368									1.72323	-0.264	1.72249	-0.29506
				0.27116	-0.37088									1.72523	-0.24514	1.72449	-0.26418
				0.27316	-0.37447									1.72723	-0.27657	1.72649	-0.21958
				0.27516	-0.37806									1.72923	-0.352	1.72849	-0.1887
				0.27716	-0.38166									1.73123	-0.37086	1.73049	-0.22644
				0.27916	-0.38453									1.73323	-0.396	1.73249	-0.21272
				0.28116	-0.38813									1.73523	-0.37086	1.73449	-0.22987
				0.28316	-0.39172									1.73723	-0.38971	1.73649	-0.23331
				0.28516	-0.39531
				0.28716	-0.39891
				0.28916	-0.40322
				0.29116	-0.40681
				0.29316	-0.41113
				0.29516	-0.41544
				0.29716	-0.41975
				0.29916	-0.42406
				0.30116	-0.42909
				0.30316	-0.43412
				0.30516	-0.43916
				0.30716	-0.44491
				0.30916	-0.45066
				0.31116	-0.45713
				0.31316	-0.46359
				0.31516	-0.47006
				0.31716	-0.47725
				0.31916	-0.48444
				0.32116	-0.49162
				0.32316	-0.49953
				0.32516	-0.50816
				0.32716	-0.51678
				0.32916	-0.52541
				0.33116	-0.53475
				0.33316	-0.54409
				0.33516	-0.55416
				0.33716	-0.5635
				0.33916	-0.57428
				0.34116	-0.58434
				0.34316	-0.59513
				0.34516	-0.60591
				0.34716	-0.61669
				0.34916	-0.62747
				0.35116	-0.63897
				0.35316	-0.64975
				0.35516	-0.66125
				0.35716	-0.67275
				0.35916	-0.68425
				0.36116	-0.69503
				0.36316	-0.70653
				0.36516	-0.71731
				0.36716	-0.72881
				0.36916	-0.73959
				0.37116	-0.74966
				0.37316	-0.76044
				0.37516	-0.7705
				0.37716	-0.78056
				0.37916	-0.78991
				0.38116	-0.79853
				0.38316	-0.80788
				0.38516	-0.81578
				0.38716	-0.82369
				0.38916	-0.83159
				0.39116	-0.83806
				0.39316	-0.84525
				0.39516	-0.851
				0.39716	-0.85675
				0.39916	-0.86178
				0.40116	-0.86609
				0.40316	-0.87041
				0.40516	-0.874
				0.40716	-0.87688
				0.40916	-0.87975
				0.41116	-0.88191
				0.41316	-0.88334
				0.41516	-0.88478
				0.41716	-0.88478
				0.41916	-0.8855
				0.42116	-0.8855
				0.42316	-0.88478
				0.42516	-0.88334
				0.42716	-0.88262
				0.42916	-0.88047
				0.43116	-0.87903
				0.43316	-0.87688
				0.43516	-0.874
				0.43716	-0.87184
				0.43916	-0.86897
				0.44116	-0.86609
				0.44316	-0.86322
				0.44516	-0.86034
				0.44716	-0.85675
				0.44916	-0.85388
				0.45116	-0.851
				0.45316	-0.84813
				0.45516	-0.84453
				0.45716	-0.84166
				0.45916	-0.8395
				0.46116	-0.83662
				0.46316	-0.83375
				0.46516	-0.83159
				0.46716	-0.82944
				0.46916	-0.82728
				0.47116	-0.82513
				0.47316	-0.82369
				0.47516	-0.82225
				0.47716	-0.82081
				0.47916	-0.81937
				0.48116	-0.81866
				0.48316	-0.81722
				0.48516	-0.8165
				0.48716	-0.81578
				0.48916	-0.81506
				0.49116	-0.81434
				0.49316	-0.81434
				0.49516	-0.81363
				0.49716	-0.81291
				0.49916	-0.81219
				0.50116	-0.81147
				0.50316	-0.81075
				0.50516	-0.81003
				0.50716	-0.80931
				0.50916	-0.80859
				0.51116	-0.80716
				0.51316	-0.80572
				0.51516	-0.80428
				0.51716	-0.80284
				0.51916	-0.80069
				0.52116	-0.79853
				0.52316	-0.79566
				0.52516	-0.7935
				0.52716	-0.78991
				0.52916	-0.78703
				0.53116	-0.78344
				0.53316	-0.77984
				0.53516	-0.77625
				0.53716	-0.77194
				0.53916	-0.76763
				0.54116	-0.76259
				0.54316	-0.75828
				0.54516	-0.75325
				0.54716	-0.74822
				0.54916	-0.74319
				0.55116	-0.73816
				0.55316	-0.73313
				0.55516	-0.72809
				0.55716	-0.72306
				0.55916	-0.71731
				0.56116	-0.71228
				0.56316	-0.70725
				0.56516	-0.70294
				0.56716	-0.69791
				0.56916	-0.69359
				0.57116	-0.68928
				0.57316	-0.68497
				0.57516	-0.68138
				0.57716	-0.67778
				0.57916	-0.67419
				0.58116	-0.67131
				0.58316	-0.66844
				0.58516	-0.66628
				0.58716	-0.66413
				0.58916	-0.66269
				0.59116	-0.66197
				0.59316	-0.66125
				0.59516	-0.66053
				0.59716	-0.66053
				0.59916	-0.66125
				0.60116	-0.66197
				0.60316	-0.66269
				0.60516	-0.66413
				0.60716	-0.66556
				0.60916	-0.66772
				0.61116	-0.67059
				0.61316	-0.67275
				0.61516	-0.67634
				0.61716	-0.67922
				0.61916	-0.68281
				0.62116	-0.68641
				0.62316	-0.69072
				0.62516	-0.69431
				0.62716	-0.69863
				0.62916	-0.70294
				0.63116	-0.70797
				0.63316	-0.71228
				0.63516	-0.71731
				0.63716	-0.72163
				0.63916	-0.72666
				0.64116	-0.73097
				0.64316	-0.736
				0.64516	-0.74031
				0.64716	-0.74463
				0.64916	-0.74894
				0.65116	-0.75325
				0.65316	-0.75756
				0.65516	-0.76187
				0.65716	-0.76619
				0.65916	-0.76978
				0.66116	-0.77338
				0.66316	-0.77697
				0.66516	-0.78056
				0.66716	-0.78416
				0.66916	-0.78703
				0.67116	-0.78991
				0.67316	-0.7935
				0.67516	-0.79638
				0.67716	-0.79925
				0.67916	-0.80213
				0.68116	-0.805
				0.68316	-0.80859
				0.68516	-0.81147
				0.68716	-0.81434
				0.68916	-0.81794
				0.69116	-0.82153
				0.69316	-0.82513
				0.69516	-0.82944
				0.69716	-0.83375
				0.69916	-0.83806
				0.70116	-0.84309
				0.70316	-0.84884
				0.70516	-0.85459
				0.70716	-0.86106
				0.70916	-0.86753
				0.71116	-0.87472
				0.71316	-0.88262
				0.71516	-0.89053
				0.71716	-0.89916
				0.71916	-0.90778
				0.72116	-0.91712
				0.72316	-0.92719
				0.72516	-0.93797
				0.72716	-0.94875
				0.72916	-0.95953
				0.73116	-0.97103
				0.73316	-0.98253
				0.73516	-0.99403
				0.73716	-1.00625
				0.73916	-1.01847
				0.74116	-1.03069
				0.74316	-1.04291
				0.74516	-1.05441
				0.74716	-1.06663
				0.74916	-1.07813
				0.75116	-1.08891
				0.75316	-1.09969
				0.75516	-1.10975
				0.75716	-1.11909
				0.75916	-1.12772
				0.76116	-1.13634
				0.76316	-1.14353
				0.76516	-1.14928
				0.76716	-1.15503
				0.76916	-1.15863
				0.77116	-1.16222
				0.77316	-1.16366
				0.77516	-1.16438
				0.77716	-1.16366
				0.77916	-1.1615
				0.78116	-1.15791
				0.78316	-1.15359
				0.78516	-1.14713
				0.78716	-1.13922
				0.78916	-1.12988
				0.79116	-1.11981
				0.79316	-1.10759
				0.79516	-1.09394
				0.79716	-1.07884
				0.79916	-1.06231
				0.80116	-1.04434
				0.80316	-1.02494
				0.80516	-1.00481
				0.80716	-0.98253
				0.80916	-0.95953
				0.81116	-0.93509
				0.81316	-0.90922
				0.81516	-0.88191
				0.81716	-0.85388
				0.81916	-0.82513
				0.82116	-0.79494
				0.82316	-0.76331
				0.82516	-0.73169
				0.82716	-0.69863
				0.82916	-0.66484
				0.83116	-0.63106
				0.83316	-0.59584
				0.83516	-0.56063
				0.83716	-0.52469
				0.83916	-0.48875
				0.84116	-0.45209
				0.84316	-0.41544
				0.84516	-0.37878
				0.84716	-0.34213
				0.84916	-0.30547
				0.85116	-0.26881
				0.85316	-0.23288
				0.85516	-0.19694
				0.85716	-0.16172
				0.85916	-0.1265
				0.86116	-0.09272
				0.86316	-0.05894
				0.86516	-0.02587
				0.86716	0.00575
				0.86916	0.03666
				0.87116	0.06613
				0.87316	0.09488
				0.87516	0.12219
				0.87716	0.14806
				0.87916	0.1725
				0.88116	0.19622
				0.88316	0.21778
				0.88516	0.23791
				0.88716	0.25731
				0.88916	0.27456
				0.89116	0.29038
				0.89316	0.30475
				0.89516	0.31769
				0.89716	0.32847
				0.89916	0.33853
				0.90116	0.34716
				0.90316	0.35506
				0.90516	0.36081
				0.90716	0.36656
				0.90916	0.37016
				0.91116	0.37375
				0.91316	0.37591
				0.91516	0.37734
				0.91716	0.37806
				0.91916	0.37806
				0.92116	0.37806
				0.92316	0.37806
				0.92516	0.37734
				0.92716	0.37663
				0.92916	0.37591
				0.93116	0.37591
				0.93316	0.37591
				0.93516	0.37591
				0.93716	0.37663
				0.93916	0.37806
				0.94116	0.38022
				0.94316	0.38238
				0.94516	0.38597
				0.94716	0.39028
				0.94916	0.39531
				0.95116	0.40106
				0.95316	0.40753
				0.95516	0.41544
				0.95716	0.42406
				0.95916	0.43341
				0.96116	0.44419
				0.96316	0.45497
				0.96516	0.46719
				0.96716	0.47941
				0.96916	0.49306
				0.97116	0.50672
				0.97316	0.52109
				0.97516	0.53547
				0.97716	0.55056
				0.97916	0.56566
				0.98116	0.58075
				0.98316	0.59656
				0.98516	0.61166
				0.98716	0.62675
				0.98916	0.64184
				0.99116	0.65622
				0.99316	0.67059
				0.99516	0.68425
				0.99716	0.69791
				0.99916	0.71013
				1.00116	0.72163
				1.00316	0.73313
				1.00516	0.74319
				1.00716	0.75253
				1.00916	0.76044
				1.01116	0.76763
				1.01316	0.77409
				1.01516	0.77912
				1.01716	0.78272
				1.01916	0.78559
				1.02116	0.78775
				1.02316	0.78775
				1.02516	0.78775
				1.02716	0.78559
				1.02916	0.78272
				1.03116	0.77912
				1.03316	0.77409
				1.03516	0.76763
				1.03716	0.76116
				1.03916	0.75253
				1.04116	0.74391
				1.04316	0.73384
				1.04516	0.72306
				1.04716	0.71156
				1.04916	0.69934
				1.05116	0.68641
				1.05316	0.67275
				1.05516	0.65838
				1.05716	0.64328
				1.05916	0.62819
				1.06116	0.61238
				1.06316	0.59656
				1.06516	0.58003
				1.06716	0.5635
				1.06916	0.54625
				1.07116	0.529
				1.07316	0.51247
				1.07516	0.49522
				1.07716	0.47797
				1.07916	0.46144
				1.08116	0.44419
				1.08316	0.42766
				1.08516	0.41113
				1.08716	0.39531
				1.08916	0.3795
				1.09116	0.36369
				1.09316	0.34859
				1.09516	0.33422
				1.09716	0.31984
				1.09916	0.30619
				1.10116	0.29325
				1.10316	0.28031
				1.10516	0.26809
				1.10716	0.25588
				1.10916	0.24509
