# Supplementary material for: Effect of internal phase particle size on properties of site mixed emulsion explosive at plateau environment
Source: Sci Rep. 2024 Apr 12;14:8549. doi: 10.1038/s41598-024-59215-z (PMC11014911; doi:10.1038/s41598-024-59215-z)
Supplement: Supplementary file 1 — Supplementary Information. [file 41598_2024_59215_MOESM1_ESM.zip › TG.xls]

## Sheet: Sheet1
1200r/min									1400r/min									1600r/min
30	100	30	100	30	100	30	100		30	100	30	100	30	100	30	100		30	100	30	100	30	100	30	100
30.0833	100	30.1667	100	30.25	100	30.3333	100		30.0833	100	30.1667	100	30.25	100	30.3333	100		30.0833	100	30.1667	100	30.25	100	30.3333	100
30.1667	100	30.3333	100	30.5	100	30.6667	100		30.1667	100	30.3333	100	30.5	100	30.6667	100		30.1667	100	30.3333	100	30.5	100	30.6667	100
30.25	100	30.5	100	30.75	99.951	31	100		30.25	100	30.5	100	30.75	100	31	100		30.25	99.9502	30.5	100	30.75	99.9505	31	100
30.3333	99.9507	30.6667	100	31	99.951	31.3333	99.9492		30.3333	99.9517	30.6667	99.9492	31	99.9505	31.3333	99.9512		30.3333	99.9502	30.6667	100	31	99.9505	31.3333	100
30.4167	99.9507	30.8333	100	31.25	99.951	31.6667	99.9492		30.4167	99.9517	30.8333	99.9492	31.25	99.9505	31.6667	99.9512		30.4167	99.9502	30.8333	100	31.25	99.9505	31.6667	100
30.5	99.9507	31	100	31.5	99.951	32	99.9492		30.5	99.9517	31	99.9492	31.5	99.9505	32	99.9512		30.5	99.9502	31	100	31.5	99.9505	32	100
30.5833	99.9507	31.1667	100	31.75	99.951	32.3333	100		30.5833	99.9517	31.1667	99.9492	31.75	99.9505	32.3333	100		30.5833	99.9502	31.1667	100	31.75	99.9505	32.3333	100.05
30.6667	99.9507	31.3333	99.9517	32	99.902	32.6667	100		30.6667	99.9517	31.3333	99.9492	32	99.9505	32.6667	100		30.6667	99.9005	31.3333	99.9498	32	99.9505	32.6667	100.05
30.75	99.9015	31.5	99.9034	32.25	99.8039	33	99.8477		30.75	99.9517	31.5	99.8985	32.25	99.8515	33	99.8537		30.75	99.9005	31.5	99.8995	32.25	99.8515	33	99.9005
30.8333	99.8522	31.6667	99.8551	32.5	99.7059	33.3333	99.6954		30.8333	99.9517	31.6667	99.8477	32.5	99.802	33.3333	99.7561		30.8333	99.8507	31.6667	99.799	32.5	99.802	33.3333	99.801
30.9167	99.8522	31.8333	99.8551	32.75	99.6569	33.6667	99.6447		30.9167	99.9517	31.8333	99.797	32.75	99.703	33.6667	99.6585		30.9167	99.801	31.8333	99.7487	32.75	99.7525	33.6667	99.7513
31	99.803	32	99.8068	33	99.6078	34	99.6447		31	99.9034	32	99.797	33	99.703	34	99.6585		31	99.801	32	99.7487	33	99.703	34	99.7015
31.0833	99.803	32.1667	99.8068	33.25	99.6078	34.3333	99.6447		31.0833	99.9034	32.1667	99.797	33.25	99.703	34.3333	99.6585		31.0833	99.801	32.1667	99.7487	33.25	99.703	34.3333	99.7015
31.1667	99.803	32.3333	99.8068	33.5	99.6078	34.6667	99.6447		31.1667	99.9034	32.3333	99.7462	33.5	99.703	34.6667	99.6585		31.1667	99.7513	32.3333	99.6985	33.5	99.703	34.6667	99.7015
31.25	99.803	32.5	99.7585	33.75	99.6078	35	99.6447		31.25	99.9034	32.5	99.7462	33.75	99.6535	35	99.6585		31.25	99.7513	32.5	99.6985	33.75	99.703	35	99.7513
31.3333	99.7537	32.6667	99.7585	34	99.5588	35.3333	99.6447		31.3333	99.9034	32.6667	99.7462	34	99.6535	35.3333	99.6585		31.3333	99.7015	32.6667	99.6985	34	99.6535	35.3333	99.7513
31.4167	99.7537	32.8333	99.7585	34.25	99.5588	35.6667	99.6447		31.4167	99.9034	32.8333	99.6954	34.25	99.6535	35.6667	99.6585		31.4167	99.7015	32.8333	99.6482	34.25	99.6535	35.6667	99.7513
31.5	99.7044	33	99.7101	34.5	99.5098	36	99.5939		31.5	99.9034	33	99.6954	34.5	99.604	36	99.6098		31.5	99.6517	33	99.6482	34.5	99.604	36	99.7513
31.5833	99.7044	33.1667	99.7101	34.75	99.5098	36.3333	99.5431		31.5833	99.9034	33.1667	99.6954	34.75	99.604	36.3333	99.6098		31.5833	99.6517	33.1667	99.598	34.75	99.604	36.3333	99.7513
31.6667	99.7044	33.3333	99.6618	35	99.4608	36.6667	99.5431		31.6667	99.9034	33.3333	99.6447	35	99.5545	36.6667	99.6098		31.6667	99.6517	33.3333	99.598	35	99.604	36.6667	99.7015
31.75	99.6552	33.5	99.6618	35.25	99.4118	37	99.5431		31.75	99.9034	33.5	99.6447	35.25	99.5545	37	99.561		31.75	99.602	33.5	99.598	35.25	99.5545	37	99.7015
31.8333	99.6552	33.6667	99.6618	35.5	99.4118	37.3333	99.4924		31.8333	99.9034	33.6667	99.5939	35.5	99.505	37.3333	99.561		31.8333	99.602	33.6667	99.5477	35.5	99.5545	37.3333	99.7015
31.9167	99.6552	33.8333	99.6618	35.75	99.4118	37.6667	99.4924		31.9167	99.8551	33.8333	99.5939	35.75	99.505	37.6667	99.5122		31.9167	99.602	33.8333	99.5477	35.75	99.505	37.6667	99.6517
32	99.6059	34	99.6135	36	99.3627	38	99.4416		32	99.8551	34	99.5939	36	99.505	38	99.5122		32	99.5522	34	99.4975	36	99.505	38	99.6517
32.0833	99.6059	34.1667	99.6135	36.25	99.3137	38.3333	99.4416		32.0833	99.8551	34.1667	99.5431	36.25	99.4555	38.3333	99.4634		32.0833	99.5522	34.1667	99.4975	36.25	99.505	38.3333	99.6517
32.1667	99.5566	34.3333	99.6135	36.5	99.3137	38.6667	99.3909		32.1667	99.8551	34.3333	99.5431	36.5	99.4555	38.6667	99.4634		32.1667	99.5025	34.3333	99.4975	36.5	99.4555	38.6667	99.602
32.25	99.5566	34.5	99.5652	36.75	99.3137	39	99.3909		32.25	99.8551	34.5	99.5431	36.75	99.4059	39	99.4634		32.25	99.5025	34.5	99.4472	36.75	99.4555	39	99.602
32.3333	99.5566	34.6667	99.5652	37	99.2647	39.3333	99.3401		32.3333	99.8551	34.6667	99.4924	37	99.4059	39.3333	99.4146		32.3333	99.4527	34.6667	99.397	37	99.4555	39.3333	99.602
32.4167	99.5566	34.8333	99.5169	37.25	99.2157	39.6667	99.3401		32.4167	99.8551	34.8333	99.4924	37.25	99.4059	39.6667	99.4146		32.4167	99.4527	34.8333	99.397	37.25	99.4059	39.6667	99.602
32.5	99.5566	35	99.5169	37.5	99.2157	40	99.2893		32.5	99.8551	35	99.4924	37.5	99.3564	40	99.3659		32.5	99.4527	35	99.397	37.5	99.3564	40	99.602
32.5833	99.5074	35.1667	99.5169	37.75	99.2157	40.3333	99.2893		32.5833	99.8068	35.1667	99.4924	37.75	99.3564	40.3333	99.3659		32.5833	99.403	35.1667	99.3467	37.75	99.3564	40.3333	99.5522
32.6667	99.5074	35.3333	99.5169	38	99.1667	40.6667	99.2386		32.6667	99.8068	35.3333	99.4416	38	99.3069	40.6667	99.3171		32.6667	99.403	35.3333	99.3467	38	99.3564	40.6667	99.5522
32.75	99.5074	35.5	99.5169	38.25	99.1667	41	99.2386		32.75	99.8068	35.5	99.4416	38.25	99.3069	41	99.3171		32.75	99.403	35.5	99.2965	38.25	99.3069	41	99.5025
32.8333	99.4581	35.6667	99.5169	38.5	99.1177	41.3333	99.2386		32.8333	99.8068	35.6667	99.4416	38.5	99.3069	41.3333	99.3171		32.8333	99.3532	35.6667	99.2965	38.5	99.3069	41.3333	99.5025
32.9167	99.4581	35.8333	99.4686	38.75	99.1177	41.6667	99.1878		32.9167	99.8068	35.8333	99.4416	38.75	99.2574	41.6667	99.2683		32.9167	99.3532	35.8333	99.2965	38.75	99.2574	41.6667	99.5025
33	99.4581	36	99.4686	39	99.0686	42	99.1371		33	99.8068	36	99.3909	39	99.2574	42	99.2683		33	99.3532	36	99.2965	39	99.2574	42	99.4527
33.0833	99.4581	36.1667	99.4203	39.25	99.0686	42.3333	99.1371		33.0833	99.8068	36.1667	99.3909	39.25	99.2574	42.3333	99.2195		33.0833	99.3035	36.1667	99.2965	39.25	99.2574	42.3333	99.4527
33.1667	99.4089	36.3333	99.4203	39.5	99.0196	42.6667	99.1371		33.1667	99.8068	36.3333	99.3401	39.5	99.2574	42.6667	99.2195		33.1667	99.3035	36.3333	99.2462	39.5	99.2574	42.6667	99.4527
33.25	99.4089	36.5	99.4203	39.75	99.0196	43	99.0863		33.25	99.8068	36.5	99.3401	39.75	99.2079	43	99.1707		33.25	99.3035	36.5	99.2462	39.75	99.2574	43	99.4527
33.3333	99.4089	36.6667	99.4203	40	98.9706	43.3333	99.0863		33.3333	99.8068	36.6667	99.3401	40	99.2079	43.3333	99.1707		33.3333	99.3035	36.6667	99.2462	40	99.2079	43.3333	99.4527
33.4167	99.4089	36.8333	99.4203	40.25	98.9706	43.6667	99.0355		33.4167	99.8068	36.8333	99.3401	40.25	99.2079	43.6667	99.1707		33.4167	99.2537	36.8333	99.196	40.25	99.2079	43.6667	99.403
33.5	99.3596	37	99.4203	40.5	98.9706	44	99.0355		33.5	99.8068	37	99.3401	40.5	99.1584	44	99.122		33.5	99.2537	37	99.196	40.5	99.1584	44	99.403
33.5833	99.3596	37.1667	99.372	40.75	98.9216	44.3333	98.9848		33.5833	99.8068	37.1667	99.3401	40.75	99.1584	44.3333	99.122		33.5833	99.2537	37.1667	99.196	40.75	99.1584	44.3333	99.403
33.6667	99.3596	37.3333	99.372	41	98.9216	44.6667	98.9848		33.6667	99.8068	37.3333	99.3401	41	99.1089	44.6667	99.0732		33.6667	99.2537	37.3333	99.1457	41	99.1584	44.6667	99.403
33.75	99.3596	37.5	99.372	41.25	98.9216	45	98.9848		33.75	99.8068	37.5	99.2893	41.25	99.1089	45	99.0732		33.75	99.204	37.5	99.1457	41.25	99.1089	45	99.403
33.8333	99.3103	37.6667	99.3237	41.5	98.8725	45.3333	98.934		33.8333	99.8068	37.6667	99.2893	41.5	99.1089	45.3333	99.0732		33.8333	99.204	37.6667	99.1457	41.5	99.1089	45.3333	99.3532
33.9167	99.3103	37.8333	99.3237	41.75	98.8725	45.6667	98.934		33.9167	99.8068	37.8333	99.2893	41.75	99.0594	45.6667	99.0244		33.9167	99.204	37.8333	99.0955	41.75	99.1089	45.6667	99.3532
34	99.3103	38	99.3237	42	98.8235	46	98.934		34	99.8068	38	99.2386	42	99.0594	46	99.0244		34	99.204	38	99.0452	42	99.0594	46	99.3532
34.0833	99.3103	38.1667	99.3237	42.25	98.8235	46.3333	98.8832		34.0833	99.8068	38.1667	99.2386	42.25	99.0594	46.3333	99.0244		34.0833	99.1542	38.1667	99.0452	42.25	99.0594	46.3333	99.3035
34.1667	99.2611	38.3333	99.3237	42.5	98.7745	46.6667	98.8832		34.1667	99.8068	38.3333	99.2386	42.5	99.0099	46.6667	98.9756		34.1667	99.1542	38.3333	99.0452	42.5	99.0594	46.6667	99.3035
34.25	99.2611	38.5	99.3237	42.75	98.7745	47	98.8325		34.25	99.8068	38.5	99.1878	42.75	99.0099	47	98.9756		34.25	99.1542	38.5	98.995	42.75	99.0099	47	99.3035
34.3333	99.2611	38.6667	99.3237	43	98.7255	47.3333	98.7817		34.3333	99.8068	38.6667	99.1878	43	99.0099	47.3333	98.9756		34.3333	99.1045	38.6667	98.995	43	99.0099	47.3333	99.2537
34.4167	99.2611	38.8333	99.2754	43.25	98.7255	47.6667	98.7817		34.4167	99.8068	38.8333	99.1878	43.25	99.0099	47.6667	98.9268		34.4167	99.1045	38.8333	98.995	43.25	99.0099	47.6667	99.2537
34.5	99.2611	39	99.2754	43.5	98.7255	48	98.7817		34.5	99.8068	39	99.1878	43.5	98.9604	48	98.9268		34.5	99.0547	39	98.9447	43.5	98.9604	48	99.2537
34.5833	99.2118	39.1667	99.2754	43.75	98.6765	48.3333	98.731		34.5833	99.8068	39.1667	99.1371	43.75	98.9604	48.3333	98.878		34.5833	99.0547	39.1667	98.9447	43.75	98.9604	48.3333	99.2537
34.6667	99.2118	39.3333	99.2271	44	98.6275	48.6667	98.6802		34.6667	99.8068	39.3333	99.1371	44	98.9604	48.6667	98.8293		34.6667	99.0547	39.3333	98.9447	44	98.9604	48.6667	99.2537
34.75	99.2118	39.5	99.2271	44.25	98.6275	49	98.6802		34.75	99.8068	39.5	99.1371	44.25	98.9109	49	98.8293		34.75	99.0547	39.5	98.8945	44.25	98.9604	49	99.2537
34.8333	99.2118	39.6667	99.2271	44.5	98.5784	49.3333	98.6294		34.8333	99.7585	39.6667	99.1371	44.5	98.9109	49.3333	98.8293		34.8333	99.0547	39.6667	98.8945	44.5	98.9109	49.3333	99.204
34.9167	99.2118	39.8333	99.2271	44.75	98.5784	49.6667	98.5787		34.9167	99.7585	39.8333	99.0863	44.75	98.8614	49.6667	98.7805		34.9167	99.005	39.8333	98.8442	44.75	98.9109	49.6667	99.204
35	99.1626	40	99.1787	45	98.5294	50	98.5787		35	99.7585	40	99.0863	45	98.8119	50	98.7805		35	99.005	40	98.8442	45	98.9109	50	99.204
35.0833	99.1626	40.1667	99.1787	45.25	98.5294	50.3333	98.5279		35.0833	99.7585	40.1667	99.0863	45.25	98.8119	50.3333	98.7317		35.0833	99.005	40.1667	98.794	45.25	98.8614	50.3333	99.204
35.1667	99.1626	40.3333	99.1787	45.5	98.4804	50.6667	98.4772		35.1667	99.7585	40.3333	99.0355	45.5	98.8119	50.6667	98.6829		35.1667	98.9552	40.3333	98.794	45.5	98.8614	50.6667	99.204
35.25	99.1626	40.5	99.1787	45.75	98.4314	51	98.4772		35.25	99.7585	40.5	99.0355	45.75	98.7624	51	98.6829		35.25	98.9552	40.5	98.7437	45.75	98.8119	51	99.204
35.3333	99.1626	40.6667	99.1787	46	98.4314	51.3333	98.4264		35.3333	99.7585	40.6667	99.0355	46	98.7624	51.3333	98.6341		35.3333	98.9055	40.6667	98.7437	46	98.7624	51.3333	99.1542
35.4167	99.1133	40.8333	99.1787	46.25	98.3823	51.6667	98.4264		35.4167	99.7585	40.8333	99.0355	46.25	98.7624	51.6667	98.5854		35.4167	98.9055	40.8333	98.7437	46.25	98.7624	51.6667	99.1542
35.5	99.1133	41	99.1787	46.5	98.3333	52	98.3756		35.5	99.7585	41	98.9848	46.5	98.7129	52	98.5854		35.5	98.9055	41	98.6935	46.5	98.7624	52	99.1542
35.5833	99.1133	41.1667	99.1787	46.75	98.3333	52.3333	98.3249		35.5833	99.7585	41.1667	98.9848	46.75	98.6634	52.3333	98.5854		35.5833	98.9055	41.1667	98.6935	46.75	98.7129	52.3333	99.1542
35.6667	99.1133	41.3333	99.1304	47	98.2843	52.6667	98.3249		35.6667	99.7585	41.3333	98.9848	47	98.6634	52.6667	98.5366		35.6667	98.9055	41.3333	98.6935	47	98.6634	52.6667	99.1542
35.75	99.064	41.5	99.1304	47.25	98.2843	53	98.2741		35.75	99.7585	41.5	98.9848	47.25	98.6634	53	98.4878		35.75	98.8557	41.5	98.6935	47.25	98.6634	53	99.1542
35.8333	99.064	41.6667	99.1304	47.5	98.2353	53.3333	98.2234		35.8333	99.7585	41.6667	98.9848	47.5	98.6139	53.3333	98.4878		35.8333	98.806	41.6667	98.6432	47.5	98.6634	53.3333	99.1045
35.9167	99.064	41.8333	99.1304	47.75	98.2353	53.6667	98.2234		35.9167	99.7585	41.8333	98.934	47.75	98.6139	53.6667	98.439		35.9167	98.806	41.8333	98.593	47.75	98.6139	53.6667	99.1045
36	99.0148	42	99.1304	48	98.1863	54	98.1726		36	99.7585	42	98.934	48	98.5644	54	98.3902		36	98.806	42	98.593	48	98.5644	54	99.1045
36.0833	99.0148	42.1667	99.1304	48.25	98.1373	54.3333	98.1218		36.0833	99.7585	42.1667	98.934	48.25	98.5644	54.3333	98.3902		36.0833	98.806	42.1667	98.5427	48.25	98.5644	54.3333	99.1045
36.1667	99.0148	42.3333	99.1304	48.5	98.1373	54.6667	98.1218		36.1667	99.7585	42.3333	98.934	48.5	98.5149	54.6667	98.3415		36.1667	98.7562	42.3333	98.5427	48.5	98.5644	54.6667	99.1045
36.25	99.0148	42.5	99.1304	48.75	98.0882	55	98.0711		36.25	99.7585	42.5	98.8832	48.75	98.5149	55	98.2927		36.25	98.7562	42.5	98.4925	48.75	98.5149	55	99.1045
36.3333	99.0148	42.6667	99.1304	49	98.0392	55.3333	98.0203		36.3333	99.7585	42.6667	98.8832	49	98.4653	55.3333	98.2927		36.3333	98.7562	42.6667	98.4925	49	98.4653	55.3333	99.1045
36.4167	99.0148	42.8333	99.0821	49.25	98.0392	55.6667	98.0203		36.4167	99.7585	42.8333	98.8832	49.25	98.4653	55.6667	98.2439		36.4167	98.7065	42.8333	98.4925	49.25	98.4653	55.6667	99.0547
36.5	98.9655	43	99.0821	49.5	97.9902	56	97.9695		36.5	99.7585	43	98.8832	49.5	98.4158	56	98.1951		36.5	98.7065	43	98.4422	49.5	98.4653	56	99.0547
36.5833	98.9655	43.1667	99.0821	49.75	97.9902	56.3333	97.9188		36.5833	99.7585	43.1667	98.8832	49.75	98.4158	56.3333	98.1951		36.5833	98.7065	43.1667	98.392	49.75	98.4158	56.3333	99.0547
36.6667	98.9163	43.3333	99.0821	50	97.9412	56.6667	97.868		36.6667	99.7585	43.3333	98.8325	50	98.3663	56.6667	98.1463		36.6667	98.6567	43.3333	98.392	50	98.3663	56.6667	99.005
36.75	98.9163	43.5	99.0821	50.25	97.8922	57	97.868		36.75	99.7585	43.5	98.8325	50.25	98.3663	57	98.0976		36.75	98.6567	43.5	98.392	50.25	98.3663	57	99.005
36.8333	98.9163	43.6667	99.0821	50.5	97.8431	57.3333	97.8173		36.8333	99.7585	43.6667	98.7817	50.5	98.3168	57.3333	98.0488		36.8333	98.6567	43.6667	98.392	50.5	98.3663	57.3333	99.005
36.9167	98.9163	43.8333	99.0821	50.75	97.8431	57.6667	97.7665		36.9167	99.7585	43.8333	98.7817	50.75	98.2673	57.6667	98.0488		36.9167	98.607	43.8333	98.392	50.75	98.3168	57.6667	99.005
37	98.9163	44	99.0821	51	97.7941	58	97.7157		37	99.7585	44	98.7817	51	98.2673	58	98		37	98.607	44	98.3417	51	98.2673	58	99.005
37.0833	98.9163	44.1667	99.0821	51.25	97.7451	58.3333	97.665		37.0833	99.7585	44.1667	98.731	51.25	98.2673	58.3333	97.9512		37.0833	98.5572	44.1667	98.3417	51.25	98.2673	58.3333	99.005
37.1667	98.867	44.3333	99.0821	51.5	97.7451	58.6667	97.6142		37.1667	99.7585	44.3333	98.731	51.5	98.2178	58.6667	97.9512		37.1667	98.5572	44.3333	98.2915	51.5	98.2673	58.6667	99.005
37.25	98.867	44.5	99.0821	51.75	97.6961	59	97.5635		37.25	99.7585	44.5	98.731	51.75	98.1683	59	97.9024		37.25	98.5572	44.5	98.2915	51.75	98.2178	59	98.9552
37.3333	98.8177	44.6667	99.0821	52	97.6471	59.3333	97.5635		37.3333	99.7585	44.6667	98.731	52	98.1683	59.3333	97.8537		37.3333	98.5075	44.6667	98.2412	52	98.1683	59.3333	98.9552
37.4167	98.8177	44.8333	99.0821	52.25	97.6471	59.6667	97.5127		37.4167	99.7585	44.8333	98.731	52.25	98.1188	59.6667	97.8049		37.4167	98.5075	44.8333	98.191	52.25	98.1683	59.6667	98.9552
37.5	98.8177	45	99.0821	52.5	97.598	60	97.4619		37.5	99.7585	45	98.731	52.5	98.1188	60	97.7561		37.5	98.5075	45	98.1407	52.5	98.1683	60	98.9552
37.5833	98.8177	45.1667	99.0821	52.75	97.549	60.3333	97.4112		37.5833	99.7585	45.1667	98.6802	52.75	98.0693	60.3333	97.7561		37.5833	98.5075	45.1667	98.0905	52.75	98.1683	60.3333	98.9552
37.6667	98.8177	45.3333	99.0821	53	97.5	60.6667	97.3604		37.6667	99.7585	45.3333	98.6802	53	98.0693	60.6667	97.7073		37.6667	98.4577	45.3333	98.0402	53	98.1188	60.6667	98.9552
37.75	98.8177	45.5	99.0338	53.25	97.5	61	97.3096		37.75	99.7585	45.5	98.6294	53.25	98.0198	61	97.7073		37.75	98.4577	45.5	98.0402	53.25	98.1188	61	98.9552
37.8333	98.7685	45.6667	99.0338	53.5	97.451	61.3333	97.3096		37.8333	99.7585	45.6667	98.6294	53.5	98.0198	61.3333	97.6585		37.8333	98.4577	45.6667	97.99	53.5	98.1188	61.3333	98.9552
37.9167	98.7685	45.8333	99.0338	53.75	97.402	61.6667	97.2589		37.9167	99.7585	45.8333	98.6294	53.75	97.9703	61.6667	97.6585		37.9167	98.408	45.8333	97.99	53.75	98.0693	61.6667	98.9055
38	98.7685	46	99.0338	54	97.3529	62	97.2081		38	99.7585	46	98.6294	54	97.9208	62	97.6097		38	98.408	46	97.99	54	98.0693	62	98.9055
38.0833	98.7685	46.1667	99.0338	54.25	97.3039	62.3333	97.1574		38.0833	99.7585	46.1667	98.5787	54.25	97.9208	62.3333	97.561		38.0833	98.3582	46.1667	97.9397	54.25	98.0198	62.3333	98.9055
38.1667	98.7685	46.3333	99.0338	54.5	97.3039	62.6667	97.1066		38.1667	99.7585	46.3333	98.5787	54.5	97.8713	62.6667	97.561		38.1667	98.3582	46.3333	97.9397	54.5	98.0198	62.6667	98.9055
38.25	98.7192	46.5	99.0338	54.75	97.2549	63	97.1066		38.25	99.7585	46.5	98.5787	54.75	97.8713	63	97.561		38.25	98.3582	46.5	97.8895	54.75	98.0198	63	98.9055
38.3333	98.7192	46.6667	98.9855	55	97.2059	63.3333	97.0558		38.3333	99.7585	46.6667	98.5787	55	97.8218	63.3333	97.561		38.3333	98.3085	46.6667	97.8895	55	98.0198	63.3333	98.8557
38.4167	98.7192	46.8333	98.9855	55.25	97.1569	63.6667	97.0558		38.4167	99.7585	46.8333	98.5787	55.25	97.8218	63.6667	97.561		38.4167	98.3085	46.8333	97.8392	55.25	98.0198	63.6667	98.8557
38.5	98.67	47	98.9855	55.5	97.1078	64	97.0051		38.5	99.7585	47	98.5787	55.5	97.7723	64	97.5122		38.5	98.3085	47	97.8392	55.5	97.9703	64	98.8557
38.5833	98.67	47.1667	98.9855	55.75	97.1078	64.3333	97.0051		38.5833	99.7585	47.1667	98.5787	55.75	97.7723	64.3333	97.5122		38.5833	98.2587	47.1667	97.7889	55.75	97.9703	64.3333	98.8557
38.6667	98.67	47.3333	98.9855	56	97.0588	64.6667	96.9543		38.6667	99.7585	47.3333	98.5279	56	97.7228	64.6667	97.5122		38.6667	98.2587	47.3333	97.7889	56	97.9703	64.6667	98.8557
38.75	98.67	47.5	98.9855	56.25	97.0098	65	96.9543		38.75	99.7585	47.5	98.5279	56.25	97.7228	65	97.5122		38.75	98.2587	47.5	97.7889	56.25	97.9703	65	98.8557
38.8333	98.67	47.6667	98.9855	56.5	96.9608	65.3333	96.9543		38.8333	99.7585	47.6667	98.5279	56.5	97.6733	65.3333	97.4634		38.8333	98.2587	47.6667	97.7387	56.5	97.9703	65.3333	98.8557
38.9167	98.67	47.8333	98.9855	56.75	96.9118	65.6667	96.9036		38.9167	99.7101	47.8333	98.5279	56.75	97.6733	65.6667	97.4634		38.9167	98.209	47.8333	97.7387	56.75	97.9208	65.6667	98.8557
39	98.67	48	98.9855	57	96.9118	66	96.8528		39	99.7101	48	98.5279	57	97.6733	66	97.4634		39	98.1592	48	97.7387	57	97.9208	66	98.806
39.0833	98.6207	48.1667	98.9855	57.25	96.8627	66.3333	96.8528		39.0833	99.7101	48.1667	98.5279	57.25	97.6733	66.3333	97.4634		39.0833	98.1592	48.1667	97.6884	57.25	97.9208	66.3333	98.806
39.1667	98.6207	48.3333	98.9855	57.5	96.8137	66.6667	96.8528		39.1667	99.7101	48.3333	98.5279	57.5	97.6733	66.6667	97.4146		39.1667	98.1592	48.3333	97.6382	57.5	97.9208	66.6667	98.806
39.25	98.5714	48.5	98.9855	57.75	96.7647	67	96.8528		39.25	99.7101	48.5	98.4772	57.75	97.6238	67	97.4146		39.25	98.1592	48.5	97.6382	57.75	97.9208	67	98.806
39.3333	98.5714	48.6667	98.9855	58	96.7157	67.3333	96.8528		39.3333	99.7101	48.6667	98.4772	58	97.6238	67.3333	97.4146		39.3333	98.1095	48.6667	97.5879	58	97.8713	67.3333	98.806
39.4167	98.5714	48.8333	98.9855	58.25	96.7157	67.6667	96.802		39.4167	99.7101	48.8333	98.4772	58.25	97.6238	67.6667	97.4146		39.4167	98.1095	48.8333	97.5377	58.25	97.8713	67.6667	98.7562
39.5	98.5714	49	98.9855	58.5	96.6667	68	96.802		39.5	99.7101	49	98.4772	58.5	97.6238	68	97.4146		39.5	98.1095	49	97.4874	58.5	97.8713	68	98.7562
39.5833	98.5714	49.1667	98.9855	58.75	96.6176	68.3333	96.802		39.5833	99.7101	49.1667	98.4772	58.75	97.6238	68.3333	97.4146		39.5833	98.0597	49.1667	97.4874	58.75	97.8713	68.3333	98.7562
39.6667	98.5714	49.3333	98.9855	59	96.5686	68.6667	96.802		39.6667	99.7101	49.3333	98.4772	59	97.5743	68.6667	97.4146		39.6667	98.0597	49.3333	97.4372	59	97.8713	68.6667	98.7562
39.75	98.5714	49.5	98.9855	59.25	96.5196	69	96.802		39.75	99.7101	49.5	98.4772	59.25	97.5743	69	97.4146		39.75	98.0597	49.5	97.3869	59.25	97.8713	69	98.7065
39.8333	98.5714	49.6667	98.9855	59.5	96.5196	69.3333	96.802		39.8333	99.7101	49.6667	98.4264	59.5	97.5743	69.3333	97.4146		39.8333	98.0597	49.6667	97.3367	59.5	97.8218	69.3333	98.7065
39.9167	98.5714	49.8333	98.9855	59.75	96.4706	69.6667	96.802		39.9167	99.7101	49.8333	98.4264	59.75	97.5743	69.6667	97.3659		39.9167	98.0099	49.8333	97.3367	59.75	97.8218	69.6667	98.7065
40	98.5714	50	98.9372	60	96.4706	70	96.802		40	99.7101	50	98.4264	60	97.5743	70	97.3659		40	98.0099	50	97.3367	60	97.8218	70	98.7065
40.0833	98.5714	50.1667	98.9372	60.25	96.4706	70.3333	96.802		40.0833	99.7101	50.1667	98.4264	60.25	97.5248	70.3333	97.3659		40.0833	97.9602	50.1667	97.2864	60.25	97.8218	70.3333	98.6567
40.1667	98.5714	50.3333	98.9372	60.5	96.4216	70.6667	96.7513		40.1667	99.7101	50.3333	98.4264	60.5	97.5248	70.6667	97.3659		40.1667	97.9602	50.3333	97.2864	60.5	97.8218	70.6667	98.6567
40.25	98.5714	50.5	98.9372	60.75	96.4216	71	96.7513		40.25	99.7101	50.5	98.4264	60.75	97.5248	71	97.3659		40.25	97.9602	50.5	97.2362	60.75	97.7723	71	98.6567
40.3333	98.5222	50.6667	98.9372	61	96.3725	71.3333	96.7513		40.3333	99.7101	50.6667	98.3756	61	97.5248	71.3333	97.3659		40.3333	97.9105	50.6667	97.2362	61	97.7723	71.3333	98.6567
40.4167	98.5222	50.8333	98.9372	61.25	96.3725	71.6667	96.7513		40.4167	99.7101	50.8333	98.3756	61.25	97.5248	71.6667	97.3659		40.4167	97.9105	50.8333	97.1859	61.25	97.7723	71.6667	98.6567
40.5	98.5222	51	98.8889	61.5	96.3725	72	96.7005		40.5	99.7101	51	98.3756	61.5	97.5248	72	97.3659		40.5	97.9105	51	97.1859	61.5	97.7723	72	98.607
40.5833	98.5222	51.1667	98.8889	61.75	96.3725	72.3333	96.7005		40.5833	99.7101	51.1667	98.3756	61.75	97.4753	72.3333	97.3659		40.5833	97.8607	51.1667	97.1357	61.75	97.7723	72.3333	98.607
40.6667	98.5222	51.3333	98.8889	62	96.3725	72.6667	96.7005		40.6667	99.7101	51.3333	98.3756	62	97.4753	72.6667	97.3171		40.6667	97.8607	51.3333	97.1357	62	97.7228	72.6667	98.607
40.75	98.5222	51.5	98.8889	62.25	96.3235	73	96.7005		40.75	99.7101	51.5	98.3756	62.25	97.4753	73	97.3171		40.75	97.8607	51.5	97.0854	62.25	97.7228	73	98.607
40.8333	98.5222	51.6667	98.8889	62.5	96.3235	73.3333	96.7005		40.8333	99.7101	51.6667	98.3249	62.5	97.4753	73.3333	97.3171		40.8333	97.8607	51.6667	97.0854	62.5	97.7228	73.3333	98.5572
40.9167	98.5222	51.8333	98.8889	62.75	96.2745	73.6667	96.6497		40.9167	99.7101	51.8333	98.2741	62.75	97.4753	73.6667	97.3171		40.9167	97.8109	51.8333	97.0352	62.75	97.7228	73.6667	98.5572
41	98.5222	52	98.8889	63	96.2745	74	96.6497		41	99.7101	52	98.2741	63	97.4258	74	97.3171		41	97.8109	52	96.9849	63	97.7228	74	98.5572
41.0833	98.5222	52.1667	98.8889	63.25	96.2745	74.3333	96.6497		41.0833	99.7101	52.1667	98.2741	63.25	97.4258	74.3333	97.3171		41.0833	97.7612	52.1667	96.9849	63.25	97.7228	74.3333	98.5572
41.1667	98.5222	52.3333	98.8889	63.5	96.2255	74.6667	96.6497		41.1667	99.7101	52.3333	98.2741	63.5	97.4258	74.6667	97.3171		41.1667	97.7612	52.3333	96.9347	63.5	97.6733	74.6667	98.5075
41.25	98.5222	52.5	98.8889	63.75	96.2255	75	96.6497		41.25	99.7101	52.5	98.2741	63.75	97.4258	75	97.3171		41.25	97.7612	52.5	96.9347	63.75	97.6733	75	98.5075
41.3333	98.5222	52.6667	98.8889	64	96.2255	75.3333	96.6497		41.3333	99.7101	52.6667	98.2741	64	97.4258	75.3333	97.3171		41.3333	97.7114	52.6667	96.8844	64	97.6733	75.3333	98.4577
41.4167	98.4729	52.8333	98.8889	64.25	96.2255	75.6667	96.6497		41.4167	99.7101	52.8333	98.2741	64.25	97.4258	75.6667	97.2683		41.4167	97.7114	52.8333	96.8844	64.25	97.6733	75.6667	98.4577
41.5	98.4729	53	98.8889	64.5	96.2255	76	96.6497		41.5	99.7101	53	98.2234	64.5	97.4258	76	97.2683		41.5	97.7114	53	96.8342	64.5	97.6733	76	98.4577
41.5833	98.4729	53.1667	98.8889	64.75	96.2255	76.3333	96.6497		41.5833	99.7101	53.1667	98.2234	64.75	97.4258	76.3333	97.2683		41.5833	97.7114	53.1667	96.8342	64.75	97.6238	76.3333	98.4577
41.6667	98.4729	53.3333	98.8889	65	96.1765	76.6667	96.599		41.6667	99.7101	53.3333	98.2234	65	97.4258	76.6667	97.2683		41.6667	97.6617	53.3333	96.7839	65	97.6238	76.6667	98.408
41.75	98.4729	53.5	98.8406	65.25	96.1765	77	96.599		41.75	99.7101	53.5	98.2234	65.25	97.4258	77	97.2683		41.75	97.6617	53.5	96.7839	65.25	97.6238	77	98.408
41.8333	98.4729	53.6667	98.8406	65.5	96.1765	77.3333	96.599		41.8333	99.7101	53.6667	98.2234	65.5	97.4258	77.3333	97.2683		41.8333	97.6617	53.6667	96.7337	65.5	97.6238	77.3333	98.408
41.9167	98.4729	53.8333	98.8406	65.75	96.1765	77.6667	96.599		41.9167	99.7101	53.8333	98.2234	65.75	97.3762	77.6667	97.2683		41.9167	97.6617	53.8333	96.7337	65.75	97.6238	77.6667	98.3582
42	98.4729	54	98.8406	66	96.1765	78	96.599		42	99.7101	54	98.2234	66	97.3762	78	97.2683		42	97.6617	54	96.6834	66	97.5743	78	98.3085
42.0833	98.4729	54.1667	98.8406	66.25	96.1274	78.3333	96.599		42.0833	99.6618	54.1667	98.1726	66.25	97.3762	78.3333	97.2683		42.0833	97.6119	54.1667	96.6332	66.25	97.5743	78.3333	98.3085
42.1667	98.4729	54.3333	98.8406	66.5	96.1274	78.6667	96.599		42.1667	99.6618	54.3333	98.1726	66.5	97.3762	78.6667	97.2683		42.1667	97.6119	54.3333	96.5829	66.5	97.5743	78.6667	98.3085
42.25	98.4729	54.5	98.8406	66.75	96.1274	79	96.599		42.25	99.6618	54.5	98.1726	66.75	97.3762	79	97.2195		42.25	97.5622	54.5	96.5829	66.75	97.5743	79	98.3085
42.3333	98.4729	54.6667	98.8406	67	96.1274	79.3333	96.599		42.3333	99.6618	54.6667	98.1726	67	97.3762	79.3333	97.2195		42.3333	97.5622	54.6667	96.5327	67	97.5743	79.3333	98.2587
42.4167	98.4237	54.8333	98.8406	67.25	96.1274	79.6667	96.5482		42.4167	99.6618	54.8333	98.1726	67.25	97.3762	79.6667	97.2195		42.4167	97.5622	54.8333	96.5327	67.25	97.5743	79.6667	98.2587
42.5	98.4237	55	98.8406	67.5	96.1274	80	96.5482		42.5	99.6618	55	98.1726	67.5	97.3762	80	97.2195		42.5	97.5622	55	96.5327	67.5	97.5248	80	98.209
42.5833	98.4237	55.1667	98.8406	67.75	96.1274	80.3333	96.5482		42.5833	99.6618	55.1667	98.1726	67.75	97.3762	80.3333	97.1707		42.5833	97.5622	55.1667	96.4824	67.75	97.5248	80.3333	98.209
42.6667	98.4237	55.3333	98.8406	68	96.1274	80.6667	96.5482		42.6667	99.6618	55.3333	98.1218	68	97.3762	80.6667	97.1707		42.6667	97.5124	55.3333	96.4322	68	97.5248	80.6667	98.209
42.75	98.4237	55.5	98.8406	68.25	96.1274	81	96.5482		42.75	99.6618	55.5	98.1218	68.25	97.3267	81	97.1707		42.75	97.5124	55.5	96.4322	68.25	97.5248	81	98.1592
42.8333	98.4237	55.6667	98.7923	68.5	96.1274	81.3333	96.4975		42.8333	99.6618	55.6667	98.1218	68.5	97.3267	81.3333	97.1707		42.8333	97.5124	55.6667	96.4322	68.5	97.5248	81.3333	98.1592
42.9167	98.4237	55.8333	98.7923	68.75	96.1274	81.6667	96.4975		42.9167	99.6618	55.8333	98.1218	68.75	97.3267	81.6667	97.1707		42.9167	97.5124	55.8333	96.4322	68.75	97.4753	81.6667	98.1095
43	98.4237	56	98.7923	69	96.0784	82	96.4975		43	99.6618	56	98.1218	69	97.3267	82	97.1707		43	97.5124	56	96.3819	69	97.4753	82	98.1095
43.0833	98.4237	56.1667	98.7923	69.25	96.0784	82.3333	96.4975		43.0833	99.6618	56.1667	98.1218	69.25	97.3267	82.3333	97.1707		43.0833	97.4627	56.1667	96.3819	69.25	97.4753	82.3333	98.1095
43.1667	98.4237	56.3333	98.7923	69.5	96.0784	82.6667	96.4467		43.1667	99.6618	56.3333	98.1218	69.5	97.3267	82.6667	97.1707		43.1667	97.4627	56.3333	96.3317	69.5	97.4753	82.6667	98.0597
43.25	98.4237	56.5	98.7923	69.75	96.0784	83	96.4467		43.25	99.6618	56.5	98.0711	69.75	97.2772	83	97.1707		43.25	97.4627	56.5	96.2814	69.75	97.4753	83	98.0597
43.3333	98.4237	56.6667	98.7923	70	96.0784	83.3333	96.4467		43.3333	99.6618	56.6667	98.0711	70	97.2772	83.3333	97.1707		43.3333	97.4627	56.6667	96.2814	70	97.4258	83.3333	98.0099
43.4167	98.3744	56.8333	98.744	70.25	96.0294	83.6667	96.4467		43.4167	99.6618	56.8333	98.0203	70.25	97.2772	83.6667	97.122		43.4167	97.4627	56.8333	96.2814	70.25	97.4258	83.6667	98.0099
43.5	98.3744	57	98.744	70.5	96.0294	84	96.4467		43.5	99.6618	57	98.0203	70.5	97.2772	84	97.122		43.5	97.4129	57	96.2312	70.5	97.4258	84	98.0099
43.5833	98.3744	57.1667	98.744	70.75	96.0294	84.3333	96.3959		43.5833	99.6618	57.1667	98.0203	70.75	97.2772	84.3333	97.122		43.5833	97.4129	57.1667	96.2312	70.75	97.4258	84.3333	97.9602
43.6667	98.3744	57.3333	98.744	71	96.0294	84.6667	96.3959		43.6667	99.6618	57.3333	98.0203	71	97.2277	84.6667	97.122		43.6667	97.4129	57.3333	96.2312	71	97.4258	84.6667	97.9602
43.75	98.3744	57.5	98.744	71.25	96.0294	85	96.3959		43.75	99.6618	57.5	98.0203	71.25	97.2277	85	97.0732		43.75	97.4129	57.5	96.1809	71.25	97.4258	85	97.9105
43.8333	98.3744	57.6667	98.744	71.5	96.0294	85.3333	96.3959		43.8333	99.6618	57.6667	97.9695	71.5	97.2277	85.3333	97.0732		43.8333	97.4129	57.6667	96.1809	71.5	97.3762	85.3333	97.9105
43.9167	98.3744	57.8333	98.744	71.75	96.0294	85.6667	96.3959		43.9167	99.6618	57.8333	97.9695	71.75	97.2277	85.6667	97.0732		43.9167	97.4129	57.8333	96.1809	71.75	97.3762	85.6667	97.9105
44	98.3744	58	98.6957	72	96.0294	86	96.3959		44	99.6618	58	97.9695	72	97.2277	86	97.0732		44	97.3632	58	96.1809	72	97.3762	86	97.8607
44.0833	98.3744	58.1667	98.6957	72.25	96.0294	86.3333	96.3959		44.0833	99.6618	58.1667	97.9695	72.25	97.1782	86.3333	97.0732		44.0833	97.3632	58.1667	96.1809	72.25	97.3762	86.3333	97.8109
44.1667	98.3744	58.3333	98.6957	72.5	96.0294	86.6667	96.3959		44.1667	99.6618	58.3333	97.9695	72.5	97.1782	86.6667	97.0732		44.1667	97.3632	58.3333	96.1809	72.5	97.3762	86.6667	97.8109
44.25	98.3744	58.5	98.6957	72.75	96.0294	87	96.3959		44.25	99.6618	58.5	97.9695	72.75	97.1782	87	97.0732		44.25	97.3632	58.5	96.1809	72.75	97.3267	87	97.8109
44.3333	98.3251	58.6667	98.6957	73	95.9804	87.3333	96.3452		44.3333	99.6618	58.6667	97.9188	73	97.1782	87.3333	97.0732		44.3333	97.3134	58.6667	96.1307	73	97.3267	87.3333	97.7612
44.4167	98.3251	58.8333	98.6957	73.25	95.9804	87.6667	96.3452		44.4167	99.6618	58.8333	97.9188	73.25	97.1782	87.6667	97.0732		44.4167	97.3134	58.8333	96.1307	73.25	97.3267	87.6667	97.7114
44.5	98.3251	59	98.6957	73.5	95.9804	88	96.3452		44.5	99.6618	59	97.9188	73.5	97.1782	88	97.0732		44.5	97.3134	59	96.1307	73.5	97.3267	88	97.7114
44.5833	98.3251	59.1667	98.6957	73.75	95.9804	88.3333	96.3452		44.5833	99.6618	59.1667	97.9188	73.75	97.1287	88.3333	97.0244		44.5833	97.3134	59.1667	96.1307	73.75	97.3267	88.3333	97.7114
44.6667	98.3251	59.3333	98.6957	74	95.9804	88.6667	96.3452		44.6667	99.6618	59.3333	97.9188	74	97.1287	88.6667	97.0244		44.6667	97.3134	59.3333	96.1307	74	97.2772	88.6667	97.6617
44.75	98.3251	59.5	98.6957	74.25	95.9314	89	96.2944		44.75	99.6618	59.5	97.9188	74.25	97.1287	89	97.0244		44.75	97.3134	59.5	96.1307	74.25	97.2277	89	97.6119
44.8333	98.3251	59.6667	98.6957	74.5	95.9314	89.3333	96.2944		44.8333	99.6618	59.6667	97.9188	74.5	97.1287	89.3333	97.0244		44.8333	97.3134	59.6667	96.1307	74.5	97.2277	89.3333	97.6119
44.9167	98.3251	59.8333	98.6957	74.75	95.9314	89.6667	96.2944		44.9167	99.6135	59.8333	97.868	74.75	97.1287	89.6667	97.0244		44.9167	97.2637	59.8333	96.0804	74.75	97.2277	89.6667	97.6119
45	98.3251	60	98.6957	75	95.9314	90	96.2944		45	99.6135	60	97.868	75	97.1287	90	96.9756		45	97.2637	60	96.0804	75	97.2277	90	97.5622
45.0833	98.3251	60.1667	98.6957	75.25	95.9314	90.3333	96.2944		45.0833	99.6135	60.1667	97.868	75.25	97.1287	90.3333	96.9756		45.0833	97.2637	60.1667	96.0804	75.25	97.2277	90.3333	97.5622
45.1667	98.3251	60.3333	98.6474	75.5	95.9314	90.6667	96.2437		45.1667	99.6135	60.3333	97.8173	75.5	97.1287	90.6667	96.9756		45.1667	97.2637	60.3333	96.0804	75.5	97.1782	90.6667	97.5124
45.25	98.3251	60.5	98.6474	75.75	95.8823	91	96.2437		45.25	99.6135	60.5	97.8173	75.75	97.1287	91	96.9756		45.25	97.2637	60.5	96.0804	75.75	97.1782	91	97.4627
45.3333	98.3251	60.6667	98.6474	76	95.8823	91.3333	96.2437		45.3333	99.6135	60.6667	97.8173	76	97.1287	91.3333	96.9268		45.3333	97.2637	60.6667	96.0804	76	97.1782	91.3333	97.4627
45.4167	98.3251	60.8333	98.6474	76.25	95.8823	91.6667	96.2437		45.4167	99.6135	60.8333	97.8173	76.25	97.1287	91.6667	96.9268		45.4167	97.2637	60.8333	96.0804	76.25	97.1782	91.6667	97.4129
45.5	98.3251	61	98.6474	76.5	95.8823	92	96.2437		45.5	99.6135	61	97.7665	76.5	97.0792	92	96.9268		45.5	97.2637	61	96.0302	76.5	97.1782	92	97.4129
45.5833	98.3251	61.1667	98.6474	76.75	95.8823	92.3333	96.1929		45.5833	99.6135	61.1667	97.7665	76.75	97.0792	92.3333	96.9268		45.5833	97.2139	61.1667	96.0302	76.75	97.1287	92.3333	97.3632
45.6667	98.3251	61.3333	98.599	77	95.8333	92.6667	96.1929		45.6667	99.6135	61.3333	97.7665	77	97.0792	92.6667	96.9268		45.6667	97.2139	61.3333	96.0302	77	97.0792	92.6667	97.3134
45.75	98.3251	61.5	98.599	77.25	95.8333	93	96.1929		45.75	99.6135	61.5	97.7665	77.25	97.0792	93	96.878		45.75	97.2139	61.5	96.0302	77.25	97.0792	93	97.3134
45.8333	98.3251	61.6667	98.599	77.5	95.8333	93.3333	96.1929		45.8333	99.6135	61.6667	97.7665	77.5	97.0792	93.3333	96.878		45.8333	97.1642	61.6667	96.0302	77.5	97.0792	93.3333	97.2637
45.9167	98.3251	61.8333	98.599	77.75	95.8333	93.6667	96.1421		45.9167	99.6135	61.8333	97.7665	77.75	97.0297	93.6667	96.878		45.9167	97.1642	61.8333	96.0302	77.75	97.0792	93.6667	97.2637
46	98.3251	62	98.599	78	95.8333	94	96.1421		46	99.6135	62	97.7665	78	97.0297	94	96.878		46	97.1642	62	96.0302	78	97.0792	94	97.2139
46.0833	98.3251	62.1667	98.599	78.25	95.8333	94.3333	96.0914		46.0833	99.6135	62.1667	97.7157	78.25	97.0297	94.3333	96.8293		46.0833	97.1642	62.1667	95.9799	78.25	97.0297	94.3333	97.2139
46.1667	98.3251	62.3333	98.599	78.5	95.8333	94.6667	96.0914		46.1667	99.6135	62.3333	97.7157	78.5	97.0297	94.6667	96.8293		46.1667	97.1642	62.3333	95.9799	78.5	97.0297	94.6667	97.1642
46.25	98.2759	62.5	98.5507	78.75	95.8333	95	96.0914		46.25	99.6135	62.5	97.7157	78.75	97.0297	95	96.7805		46.25	97.1642	62.5	95.9799	78.75	97.0297	95	97.1642
46.3333	98.2759	62.6667	98.5507	79	95.8333	95.3333	96.0406		46.3333	99.6135	62.6667	97.7157	79	97.0297	95.3333	96.7805		46.3333	97.1642	62.6667	95.9799	79	97.0297	95.3333	97.1144
46.4167	98.2759	62.8333	98.5507	79.25	95.8333	95.6667	96.0406		46.4167	99.6135	62.8333	97.7157	79.25	96.9802	95.6667	96.7317		46.4167	97.1642	62.8333	95.9799	79.25	96.9802	95.6667	97.1144
46.5	98.2759	63	98.5507	79.5	95.8333	96	95.9899		46.5	99.6135	63	97.7157	79.5	96.9802	96	96.7317		46.5	97.1642	63	95.9799	79.5	96.9307	96	97.0647
46.5833	98.2759	63.1667	98.5507	79.75	95.7843	96.3333	95.9899		46.5833	99.6135	63.1667	97.665	79.75	96.9802	96.3333	96.6829		46.5833	97.1642	63.1667	95.9799	79.75	96.9307	96.3333	97.0647
46.6667	98.2759	63.3333	98.5507	80	95.7843	96.6667	95.9899		46.6667	99.6135	63.3333	97.665	80	96.9802	96.6667	96.6341		46.6667	97.1642	63.3333	95.9799	80	96.9307	96.6667	97.0149
46.75	98.2759	63.5	98.5507	80.25	95.7843	97	95.9391		46.75	99.5652	63.5	97.6142	80.25	96.9802	97	96.6341		46.75	97.1642	63.5	95.9799	80.25	96.9307	97	96.9652
46.8333	98.2759	63.6667	98.5024	80.5	95.7843	97.3333	95.8883		46.8333	99.5652	63.6667	97.6142	80.5	96.9307	97.3333	96.5854		46.8333	97.1144	63.6667	95.9799	80.5	96.9307	97.3333	96.9652
46.9167	98.2759	63.8333	98.5024	80.75	95.7843	97.6667	95.8883		46.9167	99.5652	63.8333	97.6142	80.75	96.9307	97.6667	96.5366		46.9167	97.1144	63.8333	95.9799	80.75	96.9307	97.6667	96.9154
47	98.2759	64	98.5024	81	95.7843	98	95.8376		47	99.5652	64	97.6142	81	96.9307	98	96.4878		47	97.1144	64	95.9799	81	96.8812	98	96.9154
47.0833	98.2759	64.1667	98.5024	81.25	95.7353	98.3333	95.8376		47.0833	99.5652	64.1667	97.6142	81.25	96.9307	98.3333	96.4878		47.0833	97.0647	64.1667	95.9799	81.25	96.8812	98.3333	96.8657
47.1667	98.2266	64.3333	98.5024	81.5	95.7353	98.6667	95.7868		47.1667	99.5652	64.3333	97.6142	81.5	96.9307	98.6667	96.439		47.1667	97.0647	64.3333	95.9297	81.5	96.8812	98.6667	96.8657
47.25	98.2266	64.5	98.5024	81.75	95.7353	99	95.736		47.25	99.5652	64.5	97.5635	81.75	96.9307	99	96.3902		47.25	97.0647	64.5	95.9297	81.75	96.8317	99	96.8159
47.3333	98.2266	64.6667	98.5024	82	95.7353	99.3333	95.6853		47.3333	99.5652	64.6667	97.5635	82	96.8812	99.3333	96.3415		47.3333	97.0647	64.6667	95.8794	82	96.8317	99.3333	96.8159
47.4167	98.2266	64.8333	98.4541	82.25	95.7353	99.6667	95.6345		47.4167	99.5652	64.8333	97.5635	82.25	96.8812	99.6667	96.2927		47.4167	97.0647	64.8333	95.8794	82.25	96.7822	99.6667	96.7662
47.5	98.2266	65	98.4541	82.5	95.6863	100	95.5838		47.5	99.5652	65	97.5635	82.5	96.8812	100	96.2439		47.5	97.0647	65	95.8794	82.5	96.7822	100	96.7662
47.5833	98.2266	65.1667	98.4541	82.75	95.6863	100.333	95.5838		47.5833	99.5652	65.1667	97.5127	82.75	96.8812	100.333	96.1951		47.5833	97.0647	65.1667	95.8794	82.75	96.7822	100.333	96.7164
47.6667	98.2266	65.3333	98.4541	83	95.6863	100.667	95.533		47.6667	99.5652	65.3333	97.5127	83	96.8812	100.667	96.1463		47.6667	97.0647	65.3333	95.8794	83	96.7822	100.667	96.6667
47.75	98.2266	65.5	98.4541	83.25	95.6863	101	95.4822		47.75	99.5652	65.5	97.5127	83.25	96.8317	101	96.0976		47.75	97.0149	65.5	95.8794	83.25	96.7327	101	96.6667
47.8333	98.2266	65.6667	98.4541	83.5	95.6863	101.333	95.4315		47.8333	99.5652	65.6667	97.4619	83.5	96.8317	101.333	96.0488		47.8333	97.0149	65.6667	95.8794	83.5	96.7327	101.333	96.6169
47.9167	98.2266	65.8333	98.4541	83.75	95.6863	101.667	95.3807		47.9167	99.5652	65.8333	97.4619	83.75	96.8317	101.667	96		47.9167	97.0149	65.8333	95.8794	83.75	96.6832	101.667	96.6169
48	98.2266	66	98.4058	84	95.6373	102	95.3299		48	99.5652	66	97.4619	84	96.7822	102	95.9512		48	97.0149	66	95.8794	84	96.6832	102	96.5672
48.0833	98.1773	66.1667	98.4058	84.25	95.6373	102.333	95.2792		48.0833	99.5652	66.1667	97.4619	84.25	96.7822	102.333	95.9024		48.0833	97.0149	66.1667	95.8794	84.25	96.6832	102.333	96.5174
48.1667	98.1773	66.3333	98.4058	84.5	95.6373	102.667	95.2284		48.1667	99.5652	66.3333	97.4619	84.5	96.7822	102.667	95.8537		48.1667	97.0149	66.3333	95.8794	84.5	96.6832	102.667	96.5174
48.25	98.1773	66.5	98.4058	84.75	95.6373	103	95.1777		48.25	99.5652	66.5	97.4619	84.75	96.7327	103	95.8049		48.25	97.0149	66.5	95.8794	84.75	96.6832	103	96.4677
48.3333	98.1773	66.6667	98.4058	85	95.6373	103.333	95.1269		48.3333	99.5652	66.6667	97.4112	85	96.7327	103.333	95.7073		48.3333	96.9652	66.6667	95.8794	85	96.6337	103.333	96.4677
48.4167	98.1773	66.8333	98.4058	85.25	95.5882	103.667	95.0761		48.4167	99.5652	66.8333	97.3604	85.25	96.7327	103.667	95.6585		48.4167	96.9652	66.8333	95.8794	85.25	96.6337	103.667	96.4179
48.5	98.1773	67	98.4058	85.5	95.5882	104	95.0254		48.5	99.5652	67	97.3604	85.5	96.7327	104	95.6098		48.5	96.9652	67	95.8794	85.5	96.5842	104	96.3682
48.5833	98.1773	67.1667	98.3575	85.75	95.5882	104.333	94.9746		48.5833	99.5169	67.1667	97.3604	85.75	96.7327	104.333	95.561		48.5833	96.9154	67.1667	95.8794	85.75	96.5842	104.333	96.3682
48.6667	98.1773	67.3333	98.3575	86	95.5882	104.667	94.9239		48.6667	99.5169	67.3333	97.3604	86	96.7327	104.667	95.5122		48.6667	96.9154	67.3333	95.8794	86	96.5842	104.667	96.3184
48.75	98.1773	67.5	98.3575	86.25	95.5882	105	94.8731		48.75	99.5169	67.5	97.3604	86.25	96.6832	105	95.4634		48.75	96.9154	67.5	95.8794	86.25	96.5842	105	96.3184
48.8333	98.1773	67.6667	98.3575	86.5	95.5882	105.333	94.8223		48.8333	99.5169	67.6667	97.3604	86.5	96.6832	105.333	95.3659		48.8333	96.9154	67.6667	95.8794	86.5	96.5347	105.333	96.2687
48.9167	98.1773	67.8333	98.3575	86.75	95.5392	105.667	94.7716		48.9167	99.5169	67.8333	97.3096	86.75	96.6832	105.667	95.3171		48.9167	96.9154	67.8333	95.8794	86.75	96.5347	105.667	96.2687
49	98.1281	68	98.3575	87	95.5392	106	94.7208		49	99.5169	68	97.3096	87	96.6832	106	95.2683		49	96.9154	68	95.8291	87	96.4852	106	96.2189
49.0833	98.1281	68.1667	98.3575	87.25	95.5392	106.333	94.6193		49.0833	99.5169	68.1667	97.2589	87.25	96.6337	106.333	95.2195		49.0833	96.9154	68.1667	95.8291	87.25	96.4852	106.333	96.1692
49.1667	98.1281	68.3333	98.3092	87.5	95.5392	106.667	94.5685		49.1667	99.5169	68.3333	97.2589	87.5	96.6337	106.667	95.122		49.1667	96.9154	68.3333	95.7789	87.5	96.4852	106.667	96.1692
49.25	98.1281	68.5	98.3092	87.75	95.5392	107	94.5178		49.25	99.5169	68.5	97.2589	87.75	96.5842	107	95.0732		49.25	96.9154	68.5	95.7789	87.75	96.4852	107	96.1194
49.3333	98.1281	68.6667	98.3092	88	95.5392	107.333	94.467		49.3333	99.5169	68.6667	97.2589	88	96.5842	107.333	95.0244		49.3333	96.8657	68.6667	95.7789	88	96.4356	107.333	96.0696
49.4167	98.1281	68.8333	98.3092	88.25	95.4902	107.667	94.4162		49.4167	99.5169	68.8333	97.2589	88.25	96.5842	107.667	94.9268		49.4167	96.8657	68.8333	95.7789	88.25	96.3861	107.667	96.0696
49.5	98.1281	69	98.3092	88.5	95.4902	108	94.3147		49.5	99.5169	69	97.2589	88.5	96.5842	108	94.8781		49.5	96.8657	69	95.8291	88.5	96.3861	108	96.0199
49.5833	98.1281	69.1667	98.3092	88.75	95.4902	108.333	94.264		49.5833	99.5169	69.1667	97.2081	88.75	96.5842	108.333	94.8293		49.5833	96.8159	69.1667	95.8291	88.75	96.3861	108.333	96.0199
49.6667	98.1281	69.3333	98.3092	89	95.4902	108.667	94.2132		49.6667	99.5169	69.3333	97.2081	89	96.5347	108.667	94.7805		49.6667	96.8159	69.3333	95.8291	89	96.3861	108.667	95.9701
49.75	98.1281	69.5	98.2609	89.25	95.4902	109	94.1624		49.75	99.5169	69.5	97.2081	89.25	96.5347	109	94.6829		49.75	96.8159	69.5	95.8291	89.25	96.3366	109	95.9204
49.8333	98.1281	69.6667	98.2609	89.5	95.4902	109.333	94.0609		49.8333	99.5169	69.6667	97.2081	89.5	96.4852	109.333	94.6341		49.8333	96.8159	69.6667	95.8291	89.5	96.3366	109.333	95.9204
49.9167	98.1281	69.8333	98.2609	89.75	95.4412	109.667	94.0102		49.9167	99.5169	69.8333	97.1574	89.75	96.4852	109.667	94.5854		49.9167	96.8159	69.8333	95.8291	89.75	96.2871	109.667	95.8707
50	98.1281	70	98.2609	90	95.4412	110	93.9594		50	99.5169	70	97.1574	90	96.4852	110	94.4878		50	96.8159	70	95.8291	90	96.2871	110	95.8209
50.0833	98.1281	70.1667	98.2609	90.25	95.4412	110.333	93.9086		50.0833	99.5169	70.1667	97.1574	90.25	96.4852	110.333	94.439		50.0833	96.8159	70.1667	95.8291	90.25	96.2871	110.333	95.7711
50.1667	98.1281	70.3333	98.2609	90.5	95.4412	110.667	93.8071		50.1667	99.5169	70.3333	97.1066	90.5	96.4356	110.667	94.3902		50.1667	96.8159	70.3333	95.7789	90.5	96.2376	110.667	95.7711
50.25	98.1281	70.5	98.2609	90.75	95.4412	111	93.7563		50.25	99.5169	70.5	97.1066	90.75	96.4356	111	94.2927		50.25	96.8159	70.5	95.7789	90.75	96.2376	111	95.7214
50.3333	98.1281	70.6667	98.2126	91	95.3922	111.333	93.7056		50.3333	99.5169	70.6667	97.1066	91	96.3861	111.333	94.2439		50.3333	96.8159	70.6667	95.7789	91	96.1881	111.333	95.6716
50.4167	98.1281	70.8333	98.2126	91.25	95.3922	111.667	93.6548		50.4167	99.5169	70.8333	97.0558	91.25	96.3861	111.667	94.1951		50.4167	96.8159	70.8333	95.7789	91.25	96.1881	111.667	95.6716
50.5	98.1281	71	98.2126	91.5	95.3431	112	93.5533		50.5	99.4686	71	97.0558	91.5	96.3861	112	94.0976		50.5	96.8159	71	95.7286	91.5	96.1881	112	95.6219
50.5833	98.1281	71.1667	98.2126	91.75	95.3431	112.333	93.5025		50.5833	99.4686	71.1667	97.0558	91.75	96.3861	112.333	94.0488		50.5833	96.7662	71.1667	95.6784	91.75	96.1386	112.333	95.5721
50.6667	98.1281	71.3333	98.2126	92	95.3431	112.667	93.401		50.6667	99.4686	71.3333	97.0558	92	96.3366	112.667	94		50.6667	96.7662	71.3333	95.6784	92	96.1386	112.667	95.5224
50.75	98.1281	71.5	98.2126	92.25	95.3431	113	93.3503		50.75	99.4686	71.5	97.0051	92.25	96.3366	113	93.9024		50.75	96.7164	71.5	95.6281	92.25	96.0891	113	95.5224
50.8333	98.1281	71.6667	98.2126	92.5	95.2941	113.333	93.2995		50.8333	99.4686	71.6667	97.0051	92.5	96.3366	113.333	93.8537		50.8333	96.7164	71.6667	95.6281	92.5	96.0891	113.333	95.4726
50.9167	98.0788	71.8333	98.1643	92.75	95.2941	113.667	93.198		50.9167	99.4686	71.8333	97.0051	92.75	96.2871	113.667	93.7561		50.9167	96.7164	71.8333	95.6281	92.75	96.0891	113.667	95.4229
51	98.0788	72	98.1643	93	95.2941	114	93.1472		51	99.4686	72	96.9543	93	96.2871	114	93.7073		51	96.7164	72	95.6281	93	96.0396	114	95.4229
51.0833	98.0788	72.1667	98.1643	93.25	95.2941	114.333	93.0457		51.0833	99.4686	72.1667	96.9543	93.25	96.2376	114.333	93.6585		51.0833	96.7164	72.1667	95.6281	93.25	96.0396	114.333	95.3731
51.1667	98.0788	72.3333	98.1643	93.5	95.2941	114.667	92.9949		51.1667	99.4686	72.3333	96.9543	93.5	96.2376	114.667	93.561		51.1667	96.7164	72.3333	95.6281	93.5	96.0396	114.667	95.3234
51.25	98.0788	72.5	98.1643	93.75	95.2451	115	92.9442		51.25	99.4686	72.5	96.9036	93.75	96.2376	115	93.5122		51.25	96.7164	72.5	95.6281	93.75	95.9901	115	95.3234
51.3333	98.0788	72.6667	98.1643	94	95.2451	115.333	92.8426		51.3333	99.4686	72.6667	96.9036	94	96.1881	115.333	93.4146		51.3333	96.7164	72.6667	95.6281	94	95.9406	115.333	95.2736
51.4167	98.0788	72.8333	98.1643	94.25	95.1961	115.667	92.7919		51.4167	99.4686	72.8333	96.8528	94.25	96.1881	115.667	93.3659		51.4167	96.7164	72.8333	95.6281	94.25	95.9406	115.667	95.2239
51.5	98.0788	73	98.1159	94.5	95.1961	116	92.6904		51.5	99.4686	73	96.8528	94.5	96.1881	116	93.3171		51.5	96.6667	73	95.6281	94.5	95.9406	116	95.2239
51.5833	98.0788	73.1667	98.1159	94.75	95.1961	116.333	92.6396		51.5833	99.4686	73.1667	96.8528	94.75	96.1386	116.333	93.2195		51.5833	96.6667	73.1667	95.6281	94.75	95.9406	116.333	95.1741
51.6667	98.0788	73.3333	98.1159	95	95.1961	116.667	92.5888		51.6667	99.4686	73.3333	96.8528	95	96.0891	116.667	93.1707		51.6667	96.6667	73.3333	95.6281	95	95.8911	116.667	95.1244
51.75	98.0788	73.5	98.1159	95.25	95.1471	117	92.4873		51.75	99.4686	73.5	96.8528	95.25	96.0891	117	93.0732		51.75	96.6667	73.5	95.6281	95.25	95.8416	117	95.0746
51.8333	98.0296	73.6667	98.1159	95.5	95.1471	117.333	92.4365		51.8333	99.4686	73.6667	96.802	95.5	96.0891	117.333	93.0244		51.8333	96.6169	73.6667	95.6281	95.5	95.8416	117.333	95.0249
51.9167	98.0296	73.8333	98.1159	95.75	95.098	117.667	92.3858		51.9167	99.4686	73.8333	96.802	95.75	96.0396	117.667	92.9268		51.9167	96.6169	73.8333	95.5779	95.75	95.8416	117.667	95.0249
52	98.0296	74	98.0676	96	95.098	118	92.335		52	99.4686	74	96.7513	96	96.0396	118	92.8781		52	96.6169	74	95.5779	96	95.8416	118	94.9751
52.0833	98.0296	74.1667	98.0676	96.25	95.098	118.333	92.2335		52.0833	99.4686	74.1667	96.7513	96.25	95.9901	118.333	92.8293		52.0833	96.6169	74.1667	95.5779	96.25	95.7921	118.333	94.9254
52.1667	98.0296	74.3333	98.0193	96.5	95.049	118.667	92.1827		52.1667	99.4686	74.3333	96.7513	96.5	95.9406	118.667	92.7317		52.1667	96.6169	74.3333	95.5779	96.5	95.7921	118.667	94.8756
52.25	98.0296	74.5	98.0193	96.75	95.049	119	92.132		52.25	99.4686	74.5	96.7513	96.75	95.9406	119	92.6829		52.25	96.6169	74.5	95.5779	96.75	95.7426	119	94.8259
52.3333	98.0296	74.6667	98.0193	97	95	119.333	92.0305		52.3333	99.4203	74.6667	96.7005	97	95.8911	119.333	92.5854		52.3333	96.6169	74.6667	95.5779	97	95.7426	119.333	94.8259
52.4167	98.0296	74.8333	98.0193	97.25	95	119.667	91.9797		52.4167	99.4203	74.8333	96.7005	97.25	95.8911	119.667	92.5366		52.4167	96.5672	74.8333	95.5779	97.25	95.6931	119.667	94.7761
52.5	98.0296	75	98.0193	97.5	95	120	91.9289		52.5	99.4203	75	96.6497	97.5	95.8416	120	92.4878		52.5	96.5672	75	95.5276	97.5	95.6931	120	94.7264
52.5833	98.0296	75.1667	98.0193	97.75	94.951	120.333	91.8274		52.5833	99.4203	75.1667	96.6497	97.75	95.8416	120.333	92.3902		52.5833	96.5672	75.1667	95.5276	97.75	95.6931	120.333	94.6766
52.6667	98.0296	75.3333	98.0193	98	94.951	120.667	91.7766		52.6667	99.4203	75.3333	96.6497	98	95.7921	120.667	92.3415		52.6667	96.5672	75.3333	95.5276	98	95.6931	120.667	94.6269
52.75	98.0296	75.5	97.971	98.25	94.902	121	91.7259		52.75	99.4203	75.5	96.599	98.25	95.7426	121	92.2927		52.75	96.5672	75.5	95.5276	98.25	95.6436	121	94.5771
52.8333	97.9803	75.6667	97.971	98.5	94.902	121.333	91.6244		52.8333	99.4203	75.6667	96.599	98.5	95.7426	121.333	92.1951		52.8333	96.5672	75.6667	95.5276	98.5	95.5941	121.333	94.5771
52.9167	97.9803	75.8333	97.971	98.75	94.8529	121.667	91.5736		52.9167	99.4203	75.8333	96.599	98.75	95.6931	121.667	92.1463		52.9167	96.5174	75.8333	95.5276	98.75	95.5941	121.667	94.5274
53	97.9803	76	97.971	99	94.8529	122	91.5228		53	99.4203	76	96.599	99	95.6436	122	92.0976		53	96.5174	76	95.5276	99	95.5941	122	94.4776
53.0833	97.9803	76.1667	97.971	99.25	94.8039	122.333	91.4721		53.0833	99.4203	76.1667	96.5482	99.25	95.5941	122.333	92		53.0833	96.5174	76.1667	95.5276	99.25	95.5446	122.333	94.4279
53.1667	97.9803	76.3333	97.971	99.5	94.8039	122.667	91.3706		53.1667	99.4203	76.3333	96.4975	99.5	95.5941	122.667	91.9512		53.1667	96.5174	76.3333	95.5276	99.5	95.5446	122.667	94.3781
53.25	97.9803	76.5	97.971	99.75	94.7549	123	91.3198		53.25	99.4203	76.5	96.4975	99.75	95.5446	123	91.9024		53.25	96.5174	76.5	95.5276	99.75	95.4951	123	94.3284
53.3333	97.9803	76.6667	97.9227	100	94.7059	123.333	91.269		53.3333	99.372	76.6667	96.4975	100	95.4951	123.333	91.8049		53.3333	96.4677	76.6667	95.5276	100	95.4951	123.333	94.2786
53.4167	97.9803	76.8333	97.9227	100.25	94.7059	123.667	91.1675		53.4167	99.372	76.8333	96.4975	100.25	95.4951	123.667	91.7561		53.4167	96.4677	76.8333	95.5276	100.25	95.4951	123.667	94.2289
53.5	97.9803	77	97.9227	100.5	94.6569	124	91.1168		53.5	99.372	77	96.4467	100.5	95.4455	124	91.7073		53.5	96.4677	77	95.5276	100.5	95.4455	124	94.1791
53.5833	97.9803	77.1667	97.8744	100.75	94.6078	124.333	91.066		53.5833	99.372	77.1667	96.4467	100.75	95.396	124.333	91.6585		53.5833	96.4677	77.1667	95.5276	100.75	95.4455	124.333	94.1293
53.6667	97.9803	77.3333	97.8744	101	94.6078	124.667	90.9645		53.6667	99.372	77.3333	96.4467	101	95.3465	124.667	91.561		53.6667	96.4677	77.3333	95.5276	101	95.4455	124.667	94.0796
53.75	97.931	77.5	97.8744	101.25	94.5588	125	90.9137		53.75	99.372	77.5	96.3959	101.25	95.3465	125	91.5122		53.75	96.4677	77.5	95.4774	101.25	95.396	125	94.0298
53.8333	97.931	77.6667	97.8744	101.5	94.5098	125.333	90.8629		53.8333	99.372	77.6667	96.3959	101.5	95.297	125.333	91.4634		53.8333	96.4677	77.6667	95.4774	101.5	95.3465	125.333	93.9801
53.9167	97.931	77.8333	97.8261	101.75	94.4608	125.667	90.7614		53.9167	99.372	77.8333	96.3452	101.75	95.2475	125.667	91.3659		53.9167	96.4677	77.8333	95.4774	101.75	95.3465	125.667	93.9304
54	97.931	78	97.8261	102	94.4608	126	90.7107		54	99.372	78	96.3452	102	95.198	126	91.3171		54	96.4677	78	95.4774	102	95.3465	126	93.8806
54.0833	97.931	78.1667	97.8261	102.25	94.4118	126.333	90.6599		54.0833	99.372	78.1667	96.3452	102.25	95.198	126.333	91.2683		54.0833	96.4677	78.1667	95.4774	102.25	95.297	126.333	93.8308
54.1667	97.931	78.3333	97.8261	102.5	94.3627	126.667	90.5584		54.1667	99.372	78.3333	96.3452	102.5	95.1485	126.667	91.2195		54.1667	96.4179	78.3333	95.4774	102.5	95.297	126.667	93.8308
54.25	97.931	78.5	97.7778	102.75	94.3627	127	90.5076		54.25	99.3237	78.5	96.2944	102.75	95.099	127	91.1219		54.25	96.4179	78.5	95.4774	102.75	95.2475	127	93.7811
54.3333	97.931	78.6667	97.7778	103	94.3137	127.333	90.4568		54.3333	99.3237	78.6667	96.2437	103	95.0495	127.333	91.0732		54.3333	96.3682	78.6667	95.4271	103	95.2475	127.333	93.6816
54.4167	97.931	78.8333	97.7778	103.25	94.2647	127.667	90.3553		54.4167	99.3237	78.8333	96.2437	103.25	95	127.667	90.9756		54.4167	96.3682	78.8333	95.4271	103.25	95.198	127.667	93.6318
54.5	97.931	79	97.7778	103.5	94.2647	128	90.3046		54.5	99.3237	79	96.2437	103.5	95	128	90.9268		54.5	96.3682	79	95.3769	103.5	95.198	128	93.5821
54.5833	97.931	79.1667	97.7295	103.75	94.2157	128.333	90.2538		54.5833	99.3237	79.1667	96.1929	103.75	94.9505	128.333	90.8781		54.5833	96.3682	79.1667	95.3769	103.75	95.198	128.333	93.5323
54.6667	97.8818	79.3333	97.7295	104	94.1667	128.667	90.1523		54.6667	99.3237	79.3333	96.1929	104	94.901	128.667	90.7805		54.6667	96.3682	79.3333	95.3769	104	95.1485	128.667	93.4826
54.75	97.8818	79.5	97.7295	104.25	94.1176	129	90.1015		54.75	99.3237	79.5	96.1929	104.25	94.8515	129	90.7317		54.75	96.3682	79.5	95.3769	104.25	95.1485	129	93.4328
54.8333	97.8818	79.6667	97.7295	104.5	94.1176	129.333	90.0508		54.8333	99.3237	79.6667	96.1421	104.5	94.802	129.333	90.6341		54.8333	96.3682	79.6667	95.3769	104.5	95.099	129.333	93.3831
54.9167	97.8818	79.8333	97.7295	104.75	94.0686	129.667	89.9492		54.9167	99.3237	79.8333	96.1421	104.75	94.7525	129.667	90.5854		54.9167	96.3682	79.8333	95.3769	104.75	95.099	129.667	93.3333
55	97.8818	80	97.7295	105	94.0196	130	89.8985		55	99.3237	80	96.0914	105	94.7525	130	90.4878		55	96.3682	80	95.3266	105	95.0495	130	93.2836
55.0833	97.8818	80.1667	97.6812	105.25	93.9706	130.333	89.797		55.0833	99.3237	80.1667	96.0914	105.25	94.703	130.333	90.439		55.0833	96.3682	80.1667	95.3266	105.25	95.0495	130.333	93.2338
55.1667	97.8818	80.3333	97.6812	105.5	93.9216	130.667	89.7462		55.1667	99.3237	80.3333	96.0914	105.5	94.6535	130.667	90.3902		55.1667	96.3682	80.3333	95.3266	105.5	95.0495	130.667	93.1343
55.25	97.8818	80.5	97.6329	105.75	93.8725	131	89.6954		55.25	99.3237	80.5	96.0406	105.75	94.604	131	90.2927		55.25	96.3184	80.5	95.3266	105.75	95	131	93.0846
55.3333	97.8818	80.6667	97.6329	106	93.8725	131.333	89.5939		55.3333	99.3237	80.6667	96.0406	106	94.5545	131.333	90.2439		55.3333	96.2687	80.6667	95.3266	106	94.9505	131.333	93.0348
55.4167	97.8818	80.8333	97.6329	106.25	93.8235	131.667	89.5432		55.4167	99.3237	80.8333	96.0406	106.25	94.505	131.667	90.1463		55.4167	96.2687	80.8333	95.3266	106.25	94.9505	131.667	92.9851
55.5	97.8818	81	97.6329	106.5	93.7745	132	89.4924		55.5	99.3237	81	95.9899	106.5	94.4554	132	90.0976		55.5	96.2687	81	95.3266	106.5	94.9505	132	92.9353
55.5833	97.8818	81.1667	97.6329	106.75	93.7255	132.333	89.3909		55.5833	99.3237	81.1667	95.9391	106.75	94.4059	132.333	90.0488		55.5833	96.2687	81.1667	95.2764	106.75	94.901	132.333	92.8856
55.6667	97.8325	81.3333	97.6329	107	93.6765	132.667	89.3401		55.6667	99.3237	81.3333	95.9391	107	94.4059	132.667	89.9512		55.6667	96.2687	81.3333	95.2764	107	94.901	132.667	92.8358
55.75	97.8325	81.5	97.6329	107.25	93.6274	133	89.2893		55.75	99.3237	81.5	95.9391	107.25	94.3564	133	89.9024		55.75	96.2687	81.5	95.2764	107.25	94.8515	133	92.7861
55.8333	97.8325	81.6667	97.5845	107.5	93.5784	133.333	89.1878		55.8333	99.3237	81.6667	95.8883	107.5	94.3069	133.333	89.8049		55.8333	96.2687	81.6667	95.2764	107.5	94.8515	133.333	92.7363
55.9167	97.8325	81.8333	97.5362	107.75	93.5784	133.667	89.1371		55.9167	99.3237	81.8333	95.8883	107.75	94.2574	133.667	89.7561		55.9167	96.2687	81.8333	95.2764	107.75	94.802	133.667	92.6866
56	97.8325	82	97.5362	108	93.5294	134	89.0863		56	99.3237	82	95.8883	108	94.2079	134	89.7073		56	96.2189	82	95.2764	108	94.802	134	92.6368
56.0833	97.8325	82.1667	97.5362	108.25	93.4804	134.333	89.0355		56.0833	99.3237	82.1667	95.8376	108.25	94.1584	134.333	89.6098		56.0833	96.2189	82.1667	95.2764	108.25	94.7525	134.333	92.5871
56.1667	97.8325	82.3333	97.5362	108.5	93.4314	134.667	88.934		56.1667	99.2754	82.3333	95.8376	108.5	94.1089	134.667	89.561		56.1667	96.2189	82.3333	95.2764	108.5	94.7525	134.667	92.5373
56.25	97.8325	82.5	97.5362	108.75	93.3824	135	88.8832		56.25	99.2754	82.5	95.7868	108.75	94.0594	135	89.5122		56.25	96.1692	82.5	95.2261	108.75	94.7525	135	92.4378
56.3333	97.8325	82.6667	97.5362	109	93.3333	135.333	88.8325		56.3333	99.2754	82.6667	95.7868	109	94.0099	135.333	89.4634		56.3333	96.1692	82.6667	95.2261	109	94.703	135.333	92.3881
56.4167	97.8325	82.8333	97.4879	109.25	93.2843	135.667	88.7817		56.4167	99.2754	82.8333	95.736	109.25	93.9604	135.667	89.3659		56.4167	96.1692	82.8333	95.2261	109.25	94.6535	135.667	92.3383
56.5	97.8325	83	97.4879	109.5	93.2353	136	88.6802		56.5	99.2754	83	95.736	109.5	93.9109	136	89.3171		56.5	96.1692	83	95.2261	109.5	94.6535	136	92.2886
56.5833	97.8325	83.1667	97.4396	109.75	93.1863	136.333	88.6294		56.5833	99.2754	83.1667	95.736	109.75	93.8614	136.333	89.2683		56.5833	96.1692	83.1667	95.2261	109.75	94.604	136.333	92.2388
56.6667	97.7833	83.3333	97.4396	110	93.1373	136.667	88.5787		56.6667	99.2754	83.3333	95.6853	110	93.8119	136.667	89.1707		56.6667	96.1692	83.3333	95.2261	110	94.604	136.667	92.1891
56.75	97.7833	83.5	97.4396	110.25	93.0882	137	88.5279		56.75	99.2754	83.5	95.6853	110.25	93.7624	137	89.1219		56.75	96.1692	83.5	95.1759	110.25	94.604	137	92.1393
56.8333	97.7833	83.6667	97.4396	110.5	93.0392	137.333	88.4772		56.8333	99.2754	83.6667	95.6345	110.5	93.7129	137.333	89.0732		56.8333	96.1692	83.6667	95.1759	110.5	94.5545	137.333	92.0895
56.9167	97.7833	83.8333	97.4396	110.75	92.9902	137.667	88.4264		56.9167	99.2754	83.8333	95.6345	110.75	93.6634	137.667	89.0244		56.9167	96.1692	83.8333	95.1256	110.75	94.505	137.667	92.0398
57	97.7833	84	97.4396	111	92.9412	138	88.3249		57	99.2754	84	95.5838	111	93.6139	138	88.9756		57	96.1194	84	95.1256	111	94.505	138	91.9901
57.0833	97.7833	84.1667	97.3913	111.25	92.8922	138.333	88.2741		57.0833	99.2754	84.1667	95.5838	111.25	93.5644	138.333	88.8781		57.0833	96.1194	84.1667	95.1256	111.25	94.4554	138.333	91.9403
57.1667	97.7833	84.3333	97.343	111.5	92.8431	138.667	88.2234		57.1667	99.2271	84.3333	95.533	111.5	93.5149	138.667	88.8293		57.1667	96.1194	84.3333	95.0754	111.5	94.4554	138.667	91.8905
57.25	97.7833	84.5	97.343	111.75	92.7941	139	88.1726		57.25	99.2271	84.5	95.533	111.75	93.4653	139	88.7805		57.25	96.0696	84.5	95.0754	111.75	94.4059	139	91.8408
57.3333	97.7833	84.6667	97.343	112	92.7451	139.333	88.1218		57.3333	99.2271	84.6667	95.533	112	93.4158	139.333	88.7317		57.3333	96.0696	84.6667	95.0754	112	94.4059	139.333	91.791
57.4167	97.7833	84.8333	97.343	112.25	92.6961	139.667	88.0711		57.4167	99.2271	84.8333	95.4822	112.25	93.3663	139.667	88.6341		57.4167	96.0696	84.8333	95.0754	112.25	94.3564	139.667	91.791
57.5	97.7833	85	97.343	112.5	92.6471	140	88.0203		57.5	99.2271	85	95.4315	112.5	93.3168	140	88.5854		57.5	96.0696	85	95.0251	112.5	94.3564	140	91.7413
57.5833	97.734	85.1667	97.343	112.75	92.6471	140.333	87.9188		57.5833	99.2271	85.1667	95.4315	112.75	93.2673	140.333	88.5366		57.5833	96.0696	85.1667	95.0251	112.75	94.3069	140.333	91.6915
57.6667	97.734	85.3333	97.2947	113	92.598	140.667	87.868		57.6667	99.2271	85.3333	95.4315	113	93.2178	140.667	88.4878		57.6667	96.0696	85.3333	95.0251	113	94.3069	140.667	91.6418
57.75	97.734	85.5	97.2464	113.25	92.549	141	87.8173		57.75	99.2271	85.5	95.3807	113.25	93.1683	141	88.439		57.75	96.0696	85.5	95.0251	113.25	94.2574	141	91.592
57.8333	97.734	85.6667	97.2464	113.5	92.5	141.333	87.7665		57.8333	99.2271	85.6667	95.3807	113.5	93.1188	141.333	88.3415		57.8333	96.0696	85.6667	95.0251	113.5	94.2079	141.333	91.5423
57.9167	97.734	85.8333	97.2464	113.75	92.451	141.667	87.7157		57.9167	99.2271	85.8333	95.3299	113.75	93.0693	141.667	88.2927		57.9167	96.0696	85.8333	95.0251	113.75	94.2079	141.667	91.4925
58	97.734	86	97.2464	114	92.402	142	87.665		58	99.2271	86	95.3299	114	92.9703	142	88.2439		58	96.0199	86	95.0251	114	94.1584	142	91.4428
58.0833	97.734	86.1667	97.2464	114.25	92.3529	142.333	87.6142		58.0833	99.2271	86.1667	95.2792	114.25	92.9208	142.333	88.1951		58.0833	96.0199	86.1667	94.9749	114.25	94.1089	142.333	91.393
58.1667	97.734	86.3333	97.1981	114.5	92.3039	142.667	87.5127		58.1667	99.1787	86.3333	95.2792	114.5	92.8713	142.667	88.1463		58.1667	95.9701	86.3333	94.9749	114.5	94.0594	142.667	91.3433
58.25	97.734	86.5	97.1981	114.75	92.2549	143	87.4619		58.25	99.1787	86.5	95.2284	114.75	92.8218	143	88.0488		58.25	95.9701	86.5	94.9749	114.75	94.0594	143	91.2935
58.3333	97.734	86.6667	97.1498	115	92.2059	143.333	87.4112		58.3333	99.1787	86.6667	95.2284	115	92.7723	143.333	88		58.3333	95.9701	86.6667	94.9749	115	94.0099	143.333	91.2438
58.4167	97.734	86.8333	97.1498	115.25	92.1569	143.667	87.3604		58.4167	99.1787	86.8333	95.1777	115.25	92.7228	143.667	87.9512		58.4167	95.9701	86.8333	94.9749	115.25	94.0099	143.667	91.194
58.5	97.734	87	97.1498	115.5	92.1078	144	87.3096		58.5	99.1787	87	95.1777	115.5	92.6733	144	87.9024		58.5	95.9701	87	94.9246	115.5	93.9604	144	91.1443
58.5833	97.6847	87.1667	97.1015	115.75	92.0588	144.333	87.2589		58.5833	99.1787	87.1667	95.1269	115.75	92.6238	144.333	87.8537		58.5833	95.9701	87.1667	94.9246	115.75	93.9109	144.333	91.0945
58.6667	97.6847	87.3333	97.1015	116	92.0098	144.667	87.2081		58.6667	99.1787	87.3333	95.1269	116	92.5743	144.667	87.8049		58.6667	95.9701	87.3333	94.9246	116	93.9109	144.667	91.0448
58.75	97.6847	87.5	97.1015	116.25	91.9608	145	87.1574		58.75	99.1787	87.5	95.0761	116.25	92.5247	145	87.7561		58.75	95.9701	87.5	94.8744	116.25	93.8614	145	90.995
58.8333	97.6847	87.6667	97.1015	116.5	91.9118	145.333	87.1066		58.8333	99.1787	87.6667	95.0761	116.5	92.4753	145.333	87.7073		58.8333	95.9204	87.6667	94.8744	116.5	93.8119	145.333	90.9453
58.9167	97.6847	87.8333	97.1015	116.75	91.8627	145.667	87.0558		58.9167	99.1787	87.8333	95.0254	116.75	92.4257	145.667	87.6098		58.9167	95.9204	87.8333	94.8744	116.75	93.7624	145.667	90.8955
59	97.6847	88	97.0531	117	91.8137	146	87.0051		59	99.1787	88	95.0254	117	92.3762	146	87.561		59	95.9204	88	94.8744	117	93.7624	146	90.8955
59.0833	97.6847	88.1667	97.0531	117.25	91.7647	146.333	86.9543		59.0833	99.1304	88.1667	94.9746	117.25	92.3267	146.333	87.5122		59.0833	95.9204	88.1667	94.8744	117.25	93.7129	146.333	90.8458
59.1667	97.6847	88.3333	97.0048	117.5	91.7157	146.667	86.9036		59.1667	99.1304	88.3333	94.9746	117.5	92.2772	146.667	87.4634		59.1667	95.8707	88.3333	94.8744	117.5	93.6634	146.667	90.796
59.25	97.6847	88.5	97.0048	117.75	91.6667	147	86.8528		59.25	99.1304	88.5	94.9239	117.75	92.2277	147	87.4146		59.25	95.8707	88.5	94.8241	117.75	93.6634	147	90.7463
59.3333	97.6847	88.6667	97.0048	118	91.6176	147.333	86.802		59.3333	99.1304	88.6667	94.9239	118	92.1782	147.333	87.3659		59.3333	95.8707	88.6667	94.8241	118	93.6139	147.333	90.6965
59.4167	97.6355	88.8333	96.9565	118.25	91.5686	147.667	86.7005		59.4167	99.1304	88.8333	94.8731	118.25	92.0792	147.667	87.3171		59.4167	95.8707	88.8333	94.7739	118.25	93.5644	147.667	90.6468
59.5	97.6355	89	96.9565	118.5	91.5196	148	86.6497		59.5	99.1304	89	94.8731	118.5	92.0297	148	87.2683		59.5	95.8707	89	94.7739	118.5	93.5149	148	90.597
59.5833	97.5862	89.1667	96.9082	118.75	91.4706	148.333	86.599		59.5833	99.1304	89.1667	94.8223	118.75	91.9802	148.333	87.1707		59.5833	95.8707	89.1667	94.7739	118.75	93.5149	148.333	90.5473
59.6667	97.5862	89.3333	96.9082	119	91.4216	148.667	86.5482		59.6667	99.1304	89.3333	94.8223	119	91.9307	148.667	87.1219		59.6667	95.8707	89.3333	94.7739	119	93.4653	148.667	90.4975
59.75	97.5862	89.5	96.9082	119.25	91.3725	149	86.4975		59.75	99.1304	89.5	94.7716	119.25	91.8812	149	87.0732		59.75	95.8209	89.5	94.7739	119.25	93.4158	149	90.4478
59.8333	97.5862	89.6667	96.9082	119.5	91.3235	149.333	86.4467		59.8333	99.1304	89.6667	94.7716	119.5	91.8317	149.333	87.0244		59.8333	95.8209	89.6667	94.7236	119.5	93.3663	149.333	90.4478
59.9167	97.5862	89.8333	96.8599	119.75	91.2745	149.667	86.3959		59.9167	99.1304	89.8333	94.7208	119.75	91.7822	149.667	86.9756		59.9167	95.8209	89.8333	94.7236	119.75	93.3663	149.667	90.398
60	97.5862	90	96.8599	120	91.2255	150	86.3452		60	99.1304	90	94.6701	120	91.7327	150	86.9268		60	95.8209	90	94.7236	120	93.3168	150	90.3483
60.0833	97.5862	90.1667	96.8599	120.25	91.1765	150.333	86.2944		60.0833	99.1304	90.1667	94.6701	120.25	91.6832	150.333	86.8781		60.0833	95.8209	90.1667	94.6734	120.25	93.2673	150.333	90.2985
60.1667	97.5862	90.3333	96.8599	120.5	91.1274	150.667	86.2437		60.1667	99.1304	90.3333	94.6193	120.5	91.6337	150.667	86.8293		60.1667	95.7711	90.3333	94.6734	120.5	93.2178	150.667	90.2488
60.25	97.5862	90.5	96.8116	120.75	91.0784	151	86.1929		60.25	99.1304	90.5	94.6193	120.75	91.5842	151	86.7805		60.25	95.7711	90.5	94.6734	120.75	93.1683	151	90.199
60.3333	97.5862	90.6667	96.8116	121	91.0294	151.333	86.1421		60.3333	99.1304	90.6667	94.5685	121	91.5347	151.333	86.7317		60.3333	95.7711	90.6667	94.6734	121	93.1188	151.333	90.1493
60.4167	97.5862	90.8333	96.7633	121.25	90.9804	151.667	86.0914		60.4167	99.1304	90.8333	94.5685	121.25	91.4852	151.667	86.6829		60.4167	95.7711	90.8333	94.6734	121.25	93.1188	151.667	90.0995
60.5	97.5862	91	96.7633	121.5	90.9314	152	86.0406		60.5	99.1304	91	94.5178	121.5	91.4356	152	86.6341		60.5	95.7214	91	94.6734	121.5	93.0693	152	90.0498
60.5833	97.5369	91.1667	96.7633	121.75	90.9314	152.333	86.0406		60.5833	99.1304	91.1667	94.5178	121.75	91.3861	152.333	86.5366		60.5833	95.7214	91.1667	94.6734	121.75	93.0198	152.333	90
60.6667	97.5369	91.3333	96.7633	122	90.8824	152.667	85.9391		60.6667	99.1304	91.3333	94.467	122	91.3366	152.667	86.4878		60.6667	95.7214	91.3333	94.6231	122	92.9703	152.667	89.9502
60.75	97.5369	91.5	96.715	122.25	90.8333	153	85.8883		60.75	99.1304	91.5	94.467	122.25	91.2871	153	86.439		60.75	95.7214	91.5	94.5729	122.25	92.9208	153	89.9005
60.8333	97.5369	91.6667	96.715	122.5	90.7843	153.333	85.8376		60.8333	99.1304	91.6667	94.4162	122.5	91.2376	153.333	86.3902		60.8333	95.7214	91.6667	94.5729	122.5	92.8713	153.333	89.9005
60.9167	97.5369	91.8333	96.6667	122.75	90.7353	153.667	85.7868		60.9167	99.1304	91.8333	94.4162	122.75	91.1881	153.667	86.3415		60.9167	95.7214	91.8333	94.5729	122.75	92.8713	153.667	89.8507
61	97.5369	92	96.6667	123	90.6863	154	85.736		61	99.1304	92	94.3655	123	91.1386	154	86.2927		61	95.7214	92	94.5729	123	92.8218	154	89.801
61.0833	97.5369	92.1667	96.6667	123.25	90.6373	154.333	85.6853		61.0833	99.0821	92.1667	94.3147	123.25	91.0891	154.333	86.2439		61.0833	95.6716	92.1667	94.5729	123.25	92.7723	154.333	89.7512
61.1667	97.5369	92.3333	96.6667	123.5	90.5882	154.667	85.6345		61.1667	99.0821	92.3333	94.3147	123.5	91.0396	154.667	86.1951		61.1667	95.6716	92.3333	94.5729	123.5	92.7228	154.667	89.7015
61.25	97.5369	92.5	96.6184	123.75	90.5392	155	85.5838		61.25	99.0338	92.5	94.264	123.75	90.9406	155	86.1463		61.25	95.6716	92.5	94.5226	123.75	92.6733	155	89.6517
61.3333	97.5369	92.6667	96.6184	124	90.4902	155.333	85.533		61.3333	99.0338	92.6667	94.264	124	90.8911	155.333	86.0976		61.3333	95.6219	92.6667	94.4724	124	92.6238	155.333	89.602
61.4167	97.5369	92.8333	96.6184	124.25	90.4412	155.667	85.4822		61.4167	99.0338	92.8333	94.2132	124.25	90.8911	155.667	86.0488		61.4167	95.6219	92.8333	94.4724	124.25	92.6238	155.667	89.5522
61.5	97.4877	93	96.5701	124.5	90.3922	156	85.4315		61.5	99.0338	93	94.2132	124.5	90.8416	156	86		61.5	95.6219	93	94.4724	124.5	92.5743	156	89.5522
61.5833	97.4877	93.1667	96.5701	124.75	90.3431	156.333	85.3807		61.5833	99.0338	93.1667	94.1624	124.75	90.7921	156.333	85.9512		61.5833	95.6219	93.1667	94.4724	124.75	92.5247	156.333	89.5025
61.6667	97.4877	93.3333	96.5217	125	90.2941	156.667	85.3299		61.6667	99.0338	93.3333	94.1624	125	90.7426	156.667	85.9024		61.6667	95.6219	93.3333	94.4724	125	92.4753	156.667	89.4527
61.75	97.4877	93.5	96.5217	125.25	90.2941	157	85.2792		61.75	99.0338	93.5	94.1117	125.25	90.6931	157	85.8537		61.75	95.6219	93.5	94.4221	125.25	92.4257	157	89.403
61.8333	97.4877	93.6667	96.5217	125.5	90.2451	157.333	85.2284		61.8333	99.0338	93.6667	94.0609	125.5	90.6436	157.333	85.8049		61.8333	95.6219	93.6667	94.4221	125.5	92.3762	157.333	89.3532
61.9167	97.4877	93.8333	96.4734	125.75	90.1961	157.667	85.1777		61.9167	99.0338	93.8333	94.0609	125.75	90.5941	157.667	85.7561		61.9167	95.6219	93.8333	94.4221	125.75	92.3267	157.667	89.3035
62	97.4877	94	96.4734	126	90.1471	158	85.1777		62	99.0338	94	94.0102	126	90.5446	158	85.7073		62	95.6219	94	94.3719	126	92.3267	158	89.2537
62.0833	97.4384	94.1667	96.4734	126.25	90.098	158.333	85.1269		62.0833	98.9855	94.1667	94.0102	126.25	90.495	158.333	85.6585		62.0833	95.5721	94.1667	94.3719	126.25	92.2772	158.333	89.204
62.1667	97.4384	94.3333	96.4251	126.5	90.049	158.667	85.0761		62.1667	98.9855	94.3333	93.9594	126.5	90.4455	158.667	85.6098		62.1667	95.5721	94.3333	94.3216	126.5	92.2277	158.667	89.1542
62.25	97.4384	94.5	96.4251	126.75	90	159	85.0254		62.25	98.9855	94.5	93.9594	126.75	90.396	159	85.561		62.25	95.5224	94.5	94.3216	126.75	92.1782	159	89.1045
62.3333	97.4384	94.6667	96.3768	127	89.951	159.333	84.9746		62.3333	98.9855	94.6667	93.9086	127	90.3465	159.333	85.5122		62.3333	95.5224	94.6667	94.3216	127	92.1287	159.333	89.1045
62.4167	97.4384	94.8333	96.3768	127.25	89.902	159.667	84.9239		62.4167	98.9855	94.8333	93.8579	127.25	90.297	159.667	85.4634		62.4167	95.5224	94.8333	94.3216	127.25	92.1287	159.667	89.0547
62.5	97.3892	95	96.3768	127.5	89.8529	160	84.8731		62.5	98.9855	95	93.8071	127.5	90.2475	160	85.4146		62.5	95.5224	95	94.3216	127.5	92.0792	160	89.005
62.5833	97.3892	95.1667	96.3768	127.75	89.8039	160.333	84.8223		62.5833	98.9855	95.1667	93.8071	127.75	90.198	160.333	85.3659		62.5833	95.5224	95.1667	94.2714	127.75	92.0297	160.333	88.9552
62.6667	97.3892	95.3333	96.3285	128	89.8039	160.667	84.7716		62.6667	98.9855	95.3333	93.7563	128	90.1485	160.667	85.3171		62.6667	95.5224	95.3333	94.2211	128	91.9802	160.667	88.9055
62.75	97.3892	95.5	96.3285	128.25	89.7549	161	84.7208		62.75	98.9855	95.5	93.7056	128.25	90.099	161	85.2683		62.75	95.4726	95.5	94.2211	128.25	91.9307	161	88.8557
62.8333	97.3892	95.6667	96.3285	128.5	89.7059	161.333	84.6701		62.8333	98.9855	95.6667	93.7056	128.5	90.0495	161.333	85.2195		62.8333	95.4726	95.6667	94.2211	128.5	91.8812	161.333	88.806
62.9167	97.3892	95.8333	96.2802	128.75	89.6569	161.667	84.6193		62.9167	98.9855	95.8333	93.7056	128.75	90	161.667	85.1707		62.9167	95.4726	95.8333	94.2211	128.75	91.8812	161.667	88.7562
63	97.3892	96	96.2802	129	89.6078	162	84.5685		63	98.9855	96	93.6548	129	89.9505	162	85.1219		63	95.4726	96	94.2211	129	91.8317	162	88.7065
63.0833	97.3892	96.1667	96.2319	129.25	89.5588	162.333	84.5178		63.0833	98.9372	96.1667	93.6548	129.25	89.901	162.333	85.0732		63.0833	95.4726	96.1667	94.1709	129.25	91.7822	162.333	88.6567
63.1667	97.3892	96.3333	96.2319	129.5	89.5098	162.667	84.467		63.1667	98.9372	96.3333	93.6041	129.5	89.8515	162.667	85.0244		63.1667	95.4229	96.3333	94.1709	129.5	91.7327	162.667	88.607
63.25	97.3892	96.5	96.2319	129.75	89.4608	163	84.4162		63.25	98.9372	96.5	93.6041	129.75	89.802	163	84.9756		63.25	95.4229	96.5	94.1709	129.75	91.6832	163	88.5572
63.3333	97.3892	96.6667	96.2319	130	89.4608	163.333	84.3655		63.3333	98.9372	96.6667	93.5533	130	89.7525	163.333	84.9268		63.3333	95.4229	96.6667	94.1206	130	91.6832	163.333	88.5075
63.4167	97.3892	96.8333	96.1836	130.25	89.4118	163.667	84.3147		63.4167	98.9372	96.8333	93.5025	130.25	89.703	163.667	84.8781		63.4167	95.4229	96.8333	94.0704	130.25	91.6337	163.667	88.5075
63.5	97.3399	97	96.1836	130.5	89.3627	164	84.264		63.5	98.9372	97	93.5025	130.5	89.6535	164	84.8293		63.5	95.4229	97	94.0704	130.5	91.5842	164	88.4577
63.5833	97.3399	97.1667	96.1353	130.75	89.3137	164.333	84.2132		63.5833	98.9372	97.1667	93.4518	130.75	89.604	164.333	84.7805		63.5833	95.3731	97.1667	94.0201	130.75	91.5347	164.333	88.408
63.6667	97.3399	97.3333	96.1353	131	89.2647	164.667	84.1624		63.6667	98.9372	97.3333	93.4518	131	89.5545	164.667	84.7317		63.6667	95.3731	97.3333	94.0201	131	91.4852	164.667	88.3582
63.75	97.3399	97.5	96.087	131.25	89.2157	165	84.1117		63.75	98.9372	97.5	93.401	131.25	89.505	165	84.6829		63.75	95.3731	97.5	93.9699	131.25	91.4852	165	88.3085
63.8333	97.3399	97.6667	96.087	131.5	89.1667	165.333	84.0609		63.8333	98.9372	97.6667	93.401	131.5	89.4555	165.333	84.6341		63.8333	95.3731	97.6667	93.9699	131.5	91.4356	165.333	88.2587
63.9167	97.3399	97.8333	96.087	131.75	89.1667	165.667	84.0101		63.9167	98.9372	97.8333	93.3503	131.75	89.4059	165.667	84.5854		63.9167	95.3731	97.8333	93.9699	131.75	91.3861	165.667	88.209
64	97.3399	98	96.0387	132	89.1176	166	83.9594		64	98.9372	98	93.2995	132	89.3564	166	84.5366		64	95.3731	98	93.9196	132	91.3366	166	88.1592
64.0833	97.2906	98.1667	96.0387	132.25	89.0686	166.333	83.9086		64.0833	98.8889	98.1667	93.2995	132.25	89.3069	166.333	84.4878		64.0833	95.3234	98.1667	93.9196	132.25	91.3366	166.333	88.1095
64.1667	97.2906	98.3333	96.0387	132.5	89.0196	166.667	83.8579		64.1667	98.8889	98.3333	93.2487	132.5	89.2574	166.667	84.439		64.1667	95.3234	98.3333	93.8694	132.5	91.2871	166.667	88.0597
64.25	97.2906	98.5	95.9903	132.75	88.9706	167	83.8071		64.25	98.8889	98.5	93.198	132.75	89.2574	167	84.3902		64.25	95.3234	98.5	93.8694	132.75	91.2376	167	88.0597
64.3333	97.2906	98.6667	95.9903	133	88.9216	167.333	83.7563		64.3333	98.8889	98.6667	93.198	133	89.2079	167.333	84.3415		64.3333	95.3234	98.6667	93.8694	133	91.1881	167.333	88.01
64.4167	97.2906	98.8333	95.942	133.25	88.9216	167.667	83.7056		64.4167	98.8889	98.8333	93.1472	133.25	89.1584	167.667	84.2927		64.4167	95.2736	98.8333	93.8191	133.25	91.1386	167.667	87.9602
64.5	97.2414	99	95.942	133.5	88.8725	168	83.6548		64.5	98.8889	99	93.1472	133.5	89.1089	168	84.2439		64.5	95.2736	99	93.8191	133.5	91.1386	168	87.9104
64.5833	97.2414	99.1667	95.942	133.75	88.8235	168.333	83.6041		64.5833	98.8889	99.1667	93.0964	133.75	89.0594	168.333	84.1951		64.5833	95.2736	99.1667	93.8191	133.75	91.0891	168.333	87.8607
64.6667	97.2414	99.3333	95.8937	134	88.7745	168.667	83.5533		64.6667	98.8889	99.3333	93.0457	134	89.0099	168.667	84.0976		64.6667	95.2736	99.3333	93.7689	134	91.0396	168.667	87.8109
64.75	97.2414	99.5	95.8937	134.25	88.7745	169	83.5025		64.75	98.8889	99.5	93.0457	134.25	88.9604	169	84.0488		64.75	95.2736	99.5	93.7186	134.25	91.0396	169	87.7612
64.8333	97.2414	99.6667	95.8937	134.5	88.7255	169.333	83.4518		64.8333	98.8889	99.6667	92.9949	134.5	88.9109	169.333	84		64.8333	95.2736	99.6667	93.7186	134.5	90.9901	169.333	87.7114
64.9167	97.2414	99.8333	95.8454	134.75	88.6765	169.667	83.401		64.9167	98.8889	99.8333	92.9442	134.75	88.9109	169.667	83.9512		64.9167	95.2239	99.8333	93.7186	134.75	90.9406	169.667	87.6617
65	97.2414	100	95.7971	135	88.6274	170	83.2995		65	98.8889	100	92.9442	135	88.8614	170	83.9024		65	95.2239	100	93.6683	135	90.8911	170	87.6119
65.0833	97.2414	100.167	95.7971	135.25	88.5784	170.333	83.2487		65.0833	98.8406	100.167	92.8934	135.25	88.8119	170.333	83.8537		65.0833	95.2239	100.167	93.6683	135.25	90.8911	170.333	87.5622
65.1667	97.2414	100.333	95.7971	135.5	88.5784	170.667	83.198		65.1667	98.8406	100.333	92.8426	135.5	88.7624	170.667	83.8049		65.1667	95.1741	100.333	93.6181	135.5	90.8416	170.667	87.5124
65.25	97.2414	100.5	95.7488	135.75	88.5294	171	83.1472		65.25	98.8406	100.5	92.8426	135.75	88.7129	171	83.7561		65.25	95.1741	100.5	93.6181	135.75	90.7921	171	87.4627
65.3333	97.2414	100.667	95.7488	136	88.4804	171.333	83.0964		65.3333	98.8406	100.667	92.7919	136	88.6634	171.333	83.7073		65.3333	95.1741	100.667	93.5678	136	90.7426	171.333	87.4129
65.4167	97.2414	100.833	95.7005	136.25	88.4804	171.667	83.0457		65.4167	98.8406	100.833	92.7919	136.25	88.6634	171.667	83.6585		65.4167	95.1741	100.833	93.5176	136.25	90.7426	171.667	87.3632
65.5	97.2414	101	95.7005	136.5	88.4314	172	82.9949		65.5	98.8406	101	92.7411	136.5	88.6139	172	83.6098		65.5	95.1741	101	93.4673	136.5	90.6931	172	87.3134
65.5833	97.1921	101.167	95.6522	136.75	88.3824	172.333	82.9442		65.5833	98.8406	101.167	92.6904	136.75	88.5644	172.333	83.561		65.5833	95.1244	101.167	93.4673	136.75	90.6436	172.333	87.2637
65.6667	97.1921	101.333	95.6522	137	88.3333	172.667	82.8934		65.6667	98.8406	101.333	92.6904	137	88.5149	172.667	83.561		65.6667	95.1244	101.333	93.4171	137	90.6436	172.667	87.2139
65.75	97.1921	101.5	95.6039	137.25	88.3333	173	82.8426		65.75	98.8406	101.5	92.6396	137.25	88.4653	173	83.5122		65.75	95.1244	101.5	93.3668	137.25	90.5941	173	87.1642
65.8333	97.1429	101.667	95.6039	137.5	88.2843	173.333	82.7919		65.8333	98.8406	101.667	92.5888	137.5	88.4653	173.333	83.4634		65.8333	95.1244	101.667	93.3668	137.5	90.5446	173.333	87.1144
65.9167	97.1429	101.833	95.5556	137.75	88.2353	173.667	82.7411		65.9167	98.8406	101.833	92.5888	137.75	88.4158	173.667	83.4146		65.9167	95.1244	101.833	93.3668	137.75	90.495	173.667	87.0647
66	97.1429	102	95.5556	138	88.2353	174	82.6904		66	98.8406	102	92.5381	138	88.3663	174	83.3659		66	95.1244	102	93.3166	138	90.495	174	87.0149
66.0833	97.1429	102.167	95.5072	138.25	88.1863	174.333	82.6396		66.0833	98.7923	102.167	92.5381	138.25	88.3168	174.333	83.3171		66.0833	95.1244	102.167	93.3166	138.25	90.4455	174.333	86.9652
66.1667	97.1429	102.333	95.5072	138.5	88.1373	174.667	82.5888		66.1667	98.7923	102.333	92.4873	138.5	88.3168	174.667	83.2683		66.1667	95.0746	102.333	93.2663	138.5	90.396	174.667	86.9154
66.25	97.1429	102.5	95.4589	138.75	88.1373	175	82.5381		66.25	98.7923	102.5	92.4365	138.75	88.2673	175	83.2195		66.25	95.0746	102.5	93.2161	138.75	90.396	175	86.8657
66.3333	97.1429	102.667	95.4589	139	88.0882	175.333	82.5381		66.3333	98.7923	102.667	92.4365	139	88.2178	175.333	83.2195		66.3333	95.0746	102.667	93.2161	139	90.3465	175.333	86.8657
66.4167	97.1429	102.833	95.4106	139.25	88.0392	175.667	82.4873		66.4167	98.7923	102.833	92.3858	139.25	88.1683	175.667	83.1707		66.4167	95.0249	102.833	93.1658	139.25	90.297	175.667	86.8159
66.5	97.1429	103	95.4106	139.5	88.0392	176	82.4365		66.5	98.7923	103	92.335	139.5	88.1188	176	83.1219		66.5	95.0249	103	93.1658	139.5	90.297	176	86.7662
66.5833	97.0936	103.167	95.3623	139.75	87.9902	176.333	82.3858		66.5833	98.7923	103.167	92.335	139.75	88.0693	176.333	83.0732		66.5833	95.0249	103.167	93.1156	139.75	90.2475	176.333	86.7164
66.6667	97.0936	103.333	95.3623	140	87.9412	176.667	82.335		66.6667	98.7923	103.333	92.2843	140	88.0693	176.667	83.0244		66.6667	95.0249	103.333	93.0653	140	90.198	176.667	86.6667
66.75	97.0936	103.5	95.3623	140.25	87.9412	177	82.2843		66.75	98.7923	103.5	92.2335	140.25	88.0198	177	83.0244		66.75	95.0249	103.5	93.0653	140.25	90.1485	177	86.6667
66.8333	97.0936	103.667	95.314	140.5	87.8922	177.333	82.2335		66.8333	98.7923	103.667	92.2335	140.5	87.9703	177.333	82.9756		66.8333	95.0249	103.667	93.0151	140.5	90.1485	177.333	86.6169
66.9167	97.0936	103.833	95.2657	140.75	87.8431	177.667	82.2335		66.9167	98.7923	103.833	92.1827	140.75	87.9208	177.667	82.9268		66.9167	95.0249	103.833	92.9648	140.75	90.099	177.667	86.5672
67	97.0936	104	95.2657	141	87.7941	178	82.1827		67	98.7923	104	92.132	141	87.9208	178	82.878		67	94.9751	104	92.9146	141	90.0495	178	86.5672
67.0833	97.0936	104.167	95.2174	141.25	87.7941	178.333	82.132		67.0833	98.744	104.167	92.132	141.25	87.8713	178.333	82.8293		67.0833	94.9751	104.167	92.9146	141.25	90.0495	178.333	86.5174
67.1667	97.0936	104.333	95.1691	141.5	87.7451	178.667	82.0812		67.1667	98.744	104.333	92.0812	141.5	87.8218	178.667	82.8293		67.1667	94.9254	104.333	92.8643	141.5	90	178.667	86.4677
67.25	97.0936	104.5	95.1691	141.75	87.6961	179	82.0305		67.25	98.744	104.5	92.0305	141.75	87.7723	179	82.7805		67.25	94.9254	104.5	92.8643	141.75	89.9505	179	86.4179
67.3333	97.0443	104.667	95.1208	142	87.6961	179.333	81.9797		67.3333	98.744	104.667	92.0305	142	87.7723	179.333	82.7317		67.3333	94.9254	104.667	92.8643	142	89.901	179.333	86.4179
67.4167	97.0443	104.833	95.1208	142.25	87.6471	179.667	81.9289		67.4167	98.744	104.833	91.9797	142.25	87.7228	179.667	82.6829		67.4167	94.9254	104.833	92.8141	142.25	89.901	179.667	86.3682
67.5	97.0443	105	95.0725	142.5	87.598	180	81.8782		67.5	98.744	105	91.9289	142.5	87.6733	180	82.6341		67.5	94.9254	105	92.7638	142.5	89.8515	180	86.3184
67.5833	96.9951	105.167	95.0725	142.75	87.549	180.333	81.8274		67.5833	98.744	105.167	91.9289	142.75	87.6238	180.333	82.6341		67.5833	94.9254	105.167	92.7136	142.75	89.802	180.333	86.3184
67.6667	96.9951	105.333	95.0242	143	87.549	180.667	81.8274		67.6667	98.744	105.333	91.8782	143	87.6238	180.667	82.5854		67.6667	94.8756	105.333	92.6633	143	89.802	180.667	86.2687
67.75	96.9951	105.5	95.0242	143.25	87.5	181	81.7766		67.75	98.744	105.5	91.8274	143.25	87.5743	181	82.5366		67.75	94.8756	105.5	92.6633	143.25	89.7525	181	86.2189
67.8333	96.9951	105.667	94.9758	143.5	87.451	181.333	81.7259		67.8333	98.744	105.667	91.8274	143.5	87.5248	181.333	82.5366		67.8333	94.8756	105.667	92.6131	143.5	89.703	181.333	86.1692
67.9167	96.9951	105.833	94.9758	143.75	87.451	181.667	81.6751		67.9167	98.744	105.833	91.7766	143.75	87.4753	181.667	82.4878		67.9167	94.8756	105.833	92.5628	143.75	89.703	181.667	86.1692
68	96.9951	106	94.9275	144	87.402	182	81.6244		68	98.744	106	91.7259	144	87.4753	182	82.439		68	94.8756	106	92.5126	144	89.6535	182	86.1194
68.0833	96.9951	106.167	94.8792	144.25	87.402	182.333	81.5736		68.0833	98.744	106.167	91.6751	144.25	87.4257	182.333	82.3902		68.0833	94.8756	106.167	92.4623	144.25	89.604	182.333	86.0696
68.1667	96.9951	106.333	94.8792	144.5	87.3529	182.667	81.5228		68.1667	98.6957	106.333	91.6751	144.5	87.3762	182.667	82.3415		68.1667	94.8756	106.333	92.4623	144.5	89.5545	182.667	86.0696
68.25	96.9951	106.5	94.8309	144.75	87.3039	183	81.4721		68.25	98.6957	106.5	91.6244	144.75	87.3267	183	82.3415		68.25	94.8259	106.5	92.4121	144.75	89.5545	183	86.0199
68.3333	96.9951	106.667	94.7826	145	87.2549	183.333	81.4721		68.3333	98.6957	106.667	91.5736	145	87.3267	183.333	82.2927		68.3333	94.7761	106.667	92.3618	145	89.505	183.333	85.9702
68.4167	96.9458	106.833	94.7826	145.25	87.2549	183.667	81.4213		68.4167	98.6957	106.833	91.5228	145.25	87.2772	183.667	82.2439		68.4167	94.7761	106.833	92.3618	145.25	89.4555	183.667	85.9204
68.5	96.9458	107	94.7343	145.5	87.2059	184	81.3706		68.5	98.6957	107	91.5228	145.5	87.2277	184	82.1951		68.5	94.7761	107	92.3618	145.5	89.4555	184	85.9204
68.5833	96.9458	107.167	94.686	145.75	87.1569	184.333	81.3198		68.5833	98.6957	107.167	91.4721	145.75	87.2277	184.333	82.1951		68.5833	94.7761	107.167	92.3116	145.75	89.4059	184.333	85.8706
68.6667	96.8966	107.333	94.686	146	87.1078	184.667	81.269		68.6667	98.6957	107.333	91.4213	146	87.1782	184.667	82.1463		68.6667	94.7761	107.333	92.3116	146	89.3564	184.667	85.8209
68.75	96.8966	107.5	94.6377	146.25	87.1078	185	81.2183		68.75	98.6957	107.5	91.4213	146.25	87.1287	185	82.0976		68.75	94.7761	107.5	92.2613	146.25	89.3069	185	85.7711
68.8333	96.8966	107.667	94.5894	146.5	87.0588	185.333	81.1675		68.8333	98.6474	107.667	91.3706	146.5	87.0792	185.333	82.0488		68.8333	94.7264	107.667	92.2111	146.5	89.3069	185.333	85.7214
68.9167	96.8966	107.833	94.5894	146.75	87.0098	185.667	81.1168		68.9167	98.6474	107.833	91.3198	146.75	87.0792	185.667	82		68.9167	94.7264	107.833	92.1608	146.75	89.2574	185.667	85.7214
69	96.8966	108	94.5411	147	87.0098	186	81.066		69	98.6474	108	91.3198	147	87.0297	186	82		69	94.7264	108	92.1608	147	89.2079	186	85.6716
69.0833	96.8966	108.167	94.5411	147.25	86.9608	186.333	81.066		69.0833	98.6474	108.167	91.269	147.25	86.9802	186.333	81.9512		69.0833	94.7264	108.167	92.1106	147.25	89.2079	186.333	85.6219
69.1667	96.8966	108.333	94.4928	147.5	86.9118	186.667	81.0152		69.1667	98.599	108.333	91.2183	147.5	86.9307	186.667	81.9024		69.1667	94.7264	108.333	92.0603	147.5	89.1584	186.667	85.5721
69.25	96.8966	108.5	94.4445	147.75	86.9118	187	80.9645		69.25	98.599	108.5	91.1675	147.75	86.9307	187	81.8537		69.25	94.6766	108.5	92.0101	147.75	89.1089	187	85.5721
69.3333	96.8966	108.667	94.4445	148	86.8627	187.333	80.9137		69.3333	98.599	108.667	91.1675	148	86.8812	187.333	81.8049		69.3333	94.6766	108.667	91.9598	148	89.1089	187.333	85.5224
69.4167	96.8966	108.833	94.3961	148.25	86.8137	187.667	80.8629		69.4167	98.599	108.833	91.1168	148.25	86.8317	187.667	81.7561		69.4167	94.6766	108.833	91.9598	148.25	89.0594	187.667	85.4726
69.5	96.8473	109	94.3478	148.5	86.8137	188	80.8122		69.5	98.599	109	91.066	148.5	86.8317	188	81.7561		69.5	94.6766	109	91.9096	148.5	89.0099	188	85.4229
69.5833	96.8473	109.167	94.3478	148.75	86.7647	188.333	80.7614		69.5833	98.599	109.167	91.066	148.75	86.7822	188.333	81.7073		69.5833	94.6269	109.167	91.8593	148.75	88.9604	188.333	85.3731
69.6667	96.798	109.333	94.2995	149	86.7157	188.667	80.7107		69.6667	98.599	109.333	91.0152	149	86.7327	188.667	81.6585		69.6667	94.6269	109.333	91.8593	149	88.9604	188.667	85.3731
69.75	96.798	109.5	94.2512	149.25	86.7157	189	80.6599		69.75	98.599	109.5	90.9645	149.25	86.6832	189	81.6098		69.75	94.6269	109.5	91.8091	149.25	88.9109	189	85.3234
69.8333	96.798	109.667	94.2512	149.5	86.6667	189.333	80.6599		69.8333	98.599	109.667	90.9137	149.5	86.6832	189.333	81.561		69.8333	94.6269	109.667	91.7588	149.5	88.8614	189.333	85.2736
69.9167	96.798	109.833	94.2029	149.75	86.6176	189.667	80.6091		69.9167	98.599	109.833	90.9137	149.75	86.6337	189.667	81.5122		69.9167	94.6269	109.833	91.7588	149.75	88.8119	189.667	85.2239
70	96.798	110	94.1546	150	86.5686	190	80.5584		70	98.599	110	90.8629	150	86.5842	190	81.4634		70	94.5771	110	91.7085	150	88.8119	190	85.1741
70.0833	96.798	110.167	94.1546	150.25	86.5686	190.333	80.5076		70.0833	98.599	110.167	90.8122	150.25	86.5842	190.333	81.4634		70.0833	94.5771	110.167	91.6583	150.25	88.7624	190.333	85.1244
70.1667	96.798	110.333	94.1063	150.5	86.5196	190.667	80.4569		70.1667	98.599	110.333	90.8122	150.5	86.5347	190.667	81.4146		70.1667	94.5771	110.333	91.608	150.5	88.7129	190.667	85.0746
70.25	96.798	110.5	94.058	150.75	86.4706	191	80.4061		70.25	98.5507	110.5	90.7614	150.75	86.4851	191	81.3659		70.25	94.5274	110.5	91.5578	150.75	88.7129	191	85.0746
70.3333	96.798	110.667	94.0097	151	86.4706	191.333	80.3553		70.3333	98.5507	110.667	90.7107	151	86.4356	191.333	81.3171		70.3333	94.5274	110.667	91.5075	151	88.6634	191.333	85.0249
70.4167	96.798	110.833	94.0097	151.25	86.4216	191.667	80.3046		70.4167	98.5507	110.833	90.7107	151.25	86.4356	191.667	81.2683		70.4167	94.5274	110.833	91.5075	151.25	88.6139	191.667	84.9751
70.5	96.798	111	93.9614	151.5	86.3725	192	80.2538		70.5	98.5507	111	90.6599	151.5	86.3861	192	81.2195		70.5	94.5274	111	91.4573	151.5	88.5644	192	84.9254
70.5833	96.7488	111.167	93.913	151.75	86.3725	192.333	80.203		70.5833	98.5507	111.167	90.6091	151.75	86.3366	192.333	81.1707		70.5833	94.5274	111.167	91.407	151.75	88.5644	192.333	84.8756
70.6667	96.6995	111.333	93.913	152	86.3235	192.667	80.1523		70.6667	98.5507	111.333	90.5584	152	86.3366	192.667	81.1219		70.6667	94.4776	111.333	91.3568	152	88.5149	192.667	84.8259
70.75	96.6995	111.5	93.8647	152.25	86.2745	193	80.1015		70.75	98.5507	111.5	90.5584	152.25	86.2871	193	81.0732		70.75	94.4776	111.5	91.3568	152.25	88.4653	193	84.7761
70.8333	96.6995	111.667	93.8164	152.5	86.2745	193.333	80.0508		70.8333	98.5507	111.667	90.5076	152.5	86.2376	193.333	81.0732		70.8333	94.4776	111.667	91.3065	152.5	88.4158	193.333	84.7264
70.9167	96.6995	111.833	93.7681	152.75	86.2255	193.667	80		70.9167	98.5507	111.833	90.4568	152.75	86.1881	193.667	80.9756		70.9167	94.4776	111.833	91.2563	152.75	88.4158	193.667	84.6766
71	96.6995	112	93.7681	153	86.1765	194	79.9492		71	98.5507	112	90.4568	153	86.1881	194	80.9268		71	94.4776	112	91.2563	153	88.3663	194	84.6269
71.0833	96.6995	112.167	93.7198	153.25	86.1274	194.333	79.8477		71.0833	98.5507	112.167	90.4061	153.25	86.1386	194.333	80.9268		71.0833	94.4776	112.167	91.206	153.25	88.3168	194.333	84.5771
71.1667	96.6995	112.333	93.6715	153.5	86.1274	194.667	79.797		71.1667	98.5024	112.333	90.3553	153.5	86.0891	194.667	80.878		71.1667	94.4279	112.333	91.1558	153.5	88.2673	194.667	84.5274
71.25	96.6995	112.5	93.6715	153.75	86.0784	195	79.7462		71.25	98.5024	112.5	90.3553	153.75	86.0891	195	80.8293		71.25	94.4279	112.5	91.1558	153.75	88.2673	195	84.4776
71.3333	96.6995	112.667	93.6232	154	86.0294	195.333	79.6954		71.3333	98.4541	112.667	90.3046	154	86.0396	195.333	80.7805		71.3333	94.3781	112.667	91.1055	154	88.2178	195.333	84.4279
71.4167	96.6995	112.833	93.5749	154.25	86.0294	195.667	79.6447		71.4167	98.4541	112.833	90.2538	154.25	85.9901	195.667	80.7317		71.4167	94.3781	112.833	91.0553	154.25	88.1683	195.667	84.3781
71.5	96.6503	113	93.5749	154.5	85.9804	196	79.5939		71.5	98.4541	113	90.2538	154.5	85.9901	196	80.6341		71.5	94.3781	113	91.005	154.5	88.1683	196	84.3284
71.5833	96.6503	113.167	93.5266	154.75	85.9314	196.333	79.5432		71.5833	98.4541	113.167	90.203	154.75	85.9406	196.333	80.5854		71.5833	94.3781	113.167	91.005	154.75	88.1188	196.333	84.2786
71.6667	96.6503	113.333	93.4783	155	85.8824	196.667	79.4924		71.6667	98.4541	113.333	90.1523	155	85.8911	196.667	80.5366		71.6667	94.3284	113.333	90.9548	155	88.0693	196.667	84.2289
71.75	96.601	113.5	93.43	155.25	85.8824	197	79.3909		71.75	98.4541	113.5	90.1523	155.25	85.8911	197	80.4878		71.75	94.3284	113.5	90.9045	155.25	88.0198	197	84.1791
71.8333	96.601	113.667	93.43	155.5	85.8333	197.333	79.3401		71.8333	98.4541	113.667	90.1015	155.5	85.8416	197.333	80.439		71.8333	94.3284	113.667	90.8543	155.5	87.9703	197.333	84.1293
71.9167	96.601	113.833	93.3816	155.75	85.7843	197.667	79.2893		71.9167	98.4541	113.833	90.0508	155.75	85.7921	197.667	80.3902		71.9167	94.3284	113.833	90.8543	155.75	87.9703	197.667	84.0796
72	96.601	114	93.3333	156	85.7353	198	79.2386		72	98.4541	114	90	156	85.7921	198	80.3415		72	94.3284	114	90.804	156	87.9208	198	84.0299
72.0833	96.601	114.167	93.3333	156.25	85.7353	198.333	79.1371		72.0833	98.4541	114.167	90	156.25	85.7426	198.333	80.2927		72.0833	94.3284	114.167	90.7538	156.25	87.8713	198.333	83.9801
72.1667	96.601	114.333	93.285	156.5	85.6863	198.667	79.0863		72.1667	98.4541	114.333	89.9492	156.5	85.6931	198.667	80.2439		72.1667	94.2786	114.333	90.7538	156.5	87.8218	198.667	83.9304
72.25	96.601	114.5	93.2367	156.75	85.6373	199	79.0355		72.25	98.4541	114.5	89.8985	156.75	85.6436	199	80.1951		72.25	94.2786	114.5	90.7035	156.75	87.8218	199	83.8806
72.3333	96.601	114.667	93.1884	157	85.6373	199.333	78.9848		72.3333	98.4058	114.667	89.8985	157	85.6436	199.333	80.1463		72.3333	94.2289	114.667	90.6533	157	87.7723	199.333	83.7811
72.4167	96.5517	114.833	93.1884	157.25	85.5882	199.667	78.934		72.4167	98.4058	114.833	89.8477	157.25	85.5941	199.667	80.0976		72.4167	94.2289	114.833	90.603	157.25	87.7228	199.667	83.7313
72.5	96.5517	115	93.1401	157.5	85.5392	200	78.8832		72.5	98.4058	115	89.797	157.5	85.5446	200	80		72.5	94.2289	115	90.5528	157.5	87.6733	200	83.6816
72.5833	96.5517	115.167	93.0918	157.75	85.4902	200.333	78.7817		72.5833	98.4058	115.167	89.797	157.75	85.5446	200.333	79.9512		72.5833	94.2289	115.167	90.5025	157.75	87.6733	200.333	83.6318
72.6667	96.5517	115.333	93.0918	158	85.4902	200.667	78.731		72.6667	98.4058	115.333	89.7462	158	85.495	200.667	79.9024		72.6667	94.2289	115.333	90.5025	158	87.6238	200.667	83.5821
72.75	96.5517	115.5	93.0435	158.25	85.4412	201	78.6802		72.75	98.4058	115.5	89.6954	158.25	85.4455	201	79.8537		72.75	94.1791	115.5	90.4523	158.25	87.5743	201	83.4826
72.8333	96.5025	115.667	92.9952	158.5	85.3922	201.333	78.6294		72.8333	98.4058	115.667	89.6954	158.5	85.4455	201.333	79.8049		72.8333	94.1791	115.667	90.402	158.5	87.5248	201.333	83.4328
72.9167	96.5025	115.833	92.9469	158.75	85.3922	201.667	78.5279		72.9167	98.3575	115.833	89.6447	158.75	85.396	201.667	79.7073		72.9167	94.1791	115.833	90.3518	158.75	87.4753	201.667	83.3831
73	96.5025	116	92.9469	159	85.3431	202	78.4772		73	98.3575	116	89.5939	159	85.3465	202	79.6585		73	94.1791	116	90.3518	159	87.4257	202	83.2836
73.0833	96.5025	116.167	92.8986	159.25	85.2941	202.333	78.3756		73.0833	98.3575	116.167	89.5939	159.25	85.3465	202.333	79.6098		73.0833	94.1791	116.167	90.3015	159.25	87.4257	202.333	83.2338
73.1667	96.5025	116.333	92.8503	159.5	85.2451	202.667	78.3249		73.1667	98.3575	116.333	89.5432	159.5	85.297	202.667	79.561		73.1667	94.1293	116.333	90.2513	159.5	87.3762	202.667	83.1841
73.25	96.4532	116.5	92.8019	159.75	85.2451	203	78.2234		73.25	98.3575	116.5	89.4924	159.75	85.2475	203	79.4634		73.25	94.1293	116.5	90.201	159.75	87.3267	203	83.1343
73.3333	96.4532	116.667	92.8019	160	85.1961	203.333	78.1726		73.3333	98.3575	116.667	89.4924	160	85.2475	203.333	79.4146		73.3333	94.1293	116.667	90.201	160	87.2772	203.333	83.0348
73.4167	96.4532	116.833	92.7536	160.25	85.1471	203.667	78.0711		73.4167	98.3092	116.833	89.4416	160.25	85.198	203.667	79.3659		73.4167	94.0796	116.833	90.1508	160.25	87.2772	203.667	82.9851
73.5	96.4532	117	92.7053	160.5	85.098	204	78.0203		73.5	98.3092	117	89.3909	160.5	85.1485	204	79.2683		73.5	94.0796	117	90.1005	160.5	87.2277	204	82.8856
73.5833	96.4532	117.167	92.657	160.75	85.049	204.333	77.9188		73.5833	98.3092	117.167	89.3909	160.75	85.1485	204.333	79.2195		73.5833	94.0796	117.167	90.1005	160.75	87.1782	204.333	82.8358
73.6667	96.4532	117.333	92.657	161	85	204.667	77.868		73.6667	98.3092	117.333	89.3401	161	85.099	204.667	79.1219		73.6667	94.0796	117.333	90.0503	161	87.1287	204.667	82.7861
73.75	96.4532	117.5	92.6087	161.25	85	205	77.8173		73.75	98.3092	117.5	89.2893	161.25	85.0495	205	79.0732		73.75	94.0796	117.5	90.0503	161.25	87.0792	205	82.6866
73.8333	96.4532	117.667	92.5604	161.5	84.951	205.333	77.7157		73.8333	98.3092	117.667	89.2893	161.5	85	205.333	79.0244		73.8333	94.0298	117.667	90	161.5	87.0297	205.333	82.6368
73.9167	96.4039	117.833	92.5121	161.75	84.902	205.667	77.665		73.9167	98.3092	117.833	89.2386	161.75	85	205.667	78.9268		73.9167	94.0298	117.833	90	161.75	87.0297	205.667	82.5373
74	96.4039	118	92.5121	162	84.8529	206	77.5635		74	98.3092	118	89.1878	162	84.9505	206	78.878		74	94.0298	118	89.9498	162	86.9802	206	82.4378
74.0833	96.3547	118.167	92.4638	162.25	84.8529	206.333	77.5127		74.0833	98.3092	118.167	89.1878	162.25	84.901	206.333	78.7805		74.0833	94.0298	118.167	89.8995	162.25	86.9307	206.333	82.3881
74.1667	96.3547	118.333	92.4155	162.5	84.8039	206.667	77.4112		74.1667	98.3092	118.333	89.1371	162.5	84.901	206.667	78.7317		74.1667	94.0298	118.333	89.8493	162.5	86.8812	206.667	82.3383
74.25	96.3547	118.5	92.4155	162.75	84.7549	207	77.3604		74.25	98.2609	118.5	89.0863	162.75	84.8515	207	78.6341		74.25	93.9801	118.5	89.799	162.75	86.8317	207	82.2388
74.3333	96.3547	118.667	92.3671	163	84.7059	207.333	77.2589		74.3333	98.2609	118.667	89.0863	163	84.802	207.333	78.5854		74.3333	93.9801	118.667	89.799	163	86.7822	207.333	82.1393
74.4167	96.3547	118.833	92.3188	163.25	84.6569	207.667	77.1574		74.4167	98.2126	118.833	89.0355	163.25	84.802	207.667	78.4878		74.4167	93.9801	118.833	89.7487	163.25	86.7822	207.667	82.0896
74.5	96.3547	119	92.2705	163.5	84.6569	208	77.1066		74.5	98.2126	119	89.0355	163.5	84.7525	208	78.439		74.5	93.9801	119	89.6985	163.5	86.7327	208	81.9901
74.5833	96.3547	119.167	92.2222	163.75	84.6078	208.333	77.0051		74.5833	98.2126	119.167	88.9848	163.75	84.703	208.333	78.3415		74.5833	93.9304	119.167	89.6482	163.75	86.6832	208.333	81.9403
74.6667	96.3547	119.333	92.2222	164	84.5588	208.667	76.9035		74.6667	98.2126	119.333	88.934	164	84.703	208.667	78.2927		74.6667	93.9304	119.333	89.6482	164	86.6337	208.667	81.8408
74.75	96.3054	119.5	92.1739	164.25	84.5098	209	76.8528		74.75	98.2126	119.5	88.934	164.25	84.6535	209	78.1951		74.75	93.9304	119.5	89.598	164.25	86.5842	209	81.7413
74.8333	96.3054	119.667	92.1256	164.5	84.4608	209.333	76.7513		74.8333	98.2126	119.667	88.8832	164.5	84.604	209.333	78.1463		74.8333	93.8806	119.667	89.5477	164.5	86.5347	209.333	81.6915
74.9167	96.2562	119.833	92.0773	164.75	84.4118	209.667	76.6497		74.9167	98.2126	119.833	88.8325	164.75	84.604	209.667	78.0488		74.9167	93.8806	119.833	89.4975	164.75	86.4851	209.667	81.592
75	96.2562	120	92.0773	165	84.4118	210	76.599		75	98.2126	120	88.8325	165	84.5545	210	77.9512		75	93.8806	120	89.4975	165	86.4356	210	81.4925
75.0833	96.2562	120.167	92.029	165.25	84.3627	210.333	76.4975		75.0833	98.2126	120.167	88.7817	165.25	84.505	210.333	77.9024		75.0833	93.8806	120.167	89.4472	165.25	86.4356	210.333	81.393
75.1667	96.2562	120.333	91.9807	165.5	84.3137	210.667	76.3959		75.1667	98.2126	120.333	88.7817	165.5	84.4554	210.667	77.8049		75.1667	93.8308	120.333	89.4472	165.5	86.3861	210.667	81.3433
75.25	96.2562	120.5	91.9324	165.75	84.2647	211	76.2944		75.25	98.2126	120.5	88.731	165.75	84.4554	211	77.7073		75.25	93.8308	120.5	89.397	165.75	86.3366	211	81.2438
75.3333	96.2562	120.667	91.8841	166	84.2157	211.333	76.2437		75.3333	98.2126	120.667	88.6802	166	84.4059	211.333	77.6098		75.3333	93.8308	120.667	89.3467	166	86.2871	211.333	81.1443
75.4167	96.2562	120.833	91.8841	166.25	84.2157	211.667	76.1421		75.4167	98.2126	120.833	88.6802	166.25	84.3564	211.667	77.561		75.4167	93.8308	120.833	89.2965	166.25	86.2376	211.667	81.0448
75.5	96.2069	121	91.8358	166.5	84.1667	212	76.0406		75.5	98.2126	121	88.6294	166.5	84.3564	212	77.4634		75.5	93.8308	121	89.2965	166.5	86.1881	212	80.9453
75.5833	96.2069	121.167	91.7874	166.75	84.1176	212.333	75.9391		75.5833	98.1643	121.167	88.5787	166.75	84.3069	212.333	77.3659		75.5833	93.7811	121.167	89.2462	166.75	86.1386	212.333	80.8458
75.6667	96.2069	121.333	91.7391	167	84.0686	212.667	75.8376		75.6667	98.1643	121.333	88.5787	167	84.2574	212.667	77.2683		75.6667	93.7811	121.333	89.196	167	86.0891	212.667	80.7463
75.75	96.2069	121.5	91.7391	167.25	84.0196	213	75.736		75.75	98.1643	121.5	88.5279	167.25	84.2079	213	77.1707		75.75	93.7811	121.5	89.1457	167.25	86.0396	213	80.6468
75.8333	96.2069	121.667	91.6908	167.5	83.9706	213.333	75.6345		75.8333	98.1159	121.667	88.4772	167.5	84.2079	213.333	77.0732		75.8333	93.7313	121.667	89.0955	167.5	85.9901	213.333	80.5473
75.9167	96.2069	121.833	91.6425	167.75	83.9216	213.667	75.533		75.9167	98.1159	121.833	88.4772	167.75	84.1584	213.667	76.9756		75.9167	93.7313	121.833	89.0452	167.75	85.9406	213.667	80.4478
76	96.2069	122	91.6425	168	83.9216	214	75.4315		76	98.1159	122	88.4264	168	84.1089	214	76.878		76	93.7313	122	89.0452	168	85.9406	214	80.3483
76.0833	96.1576	122.167	91.5942	168.25	83.8725	214.333	75.3299		76.0833	98.1159	122.167	88.4264	168.25	84.1089	214.333	76.7805		76.0833	93.7313	122.167	88.995	168.25	85.8911	214.333	80.2488
76.1667	96.1576	122.333	91.5459	168.5	83.8235	214.667	75.2284		76.1667	98.1159	122.333	88.3756	168.5	84.0594	214.667	76.7317		76.1667	93.6816	122.333	88.9447	168.5	85.7921	214.667	80.1493
76.25	96.1084	122.5	91.4976	168.75	83.7745	215	75.1269		76.25	98.1159	122.5	88.3249	168.75	84.0099	215	76.6341		76.25	93.6816	122.5	88.9447	168.75	85.7426	215	80.0498
76.3333	96.1084	122.667	91.4493	169	83.7255	215.333	75.0254		76.3333	98.1159	122.667	88.3249	169	84.0099	215.333	76.5366		76.3333	93.6816	122.667	88.8945	169	85.7426	215.333	79.9502
76.4167	96.1084	122.833	91.4493	169.25	83.6765	215.667	74.9239		76.4167	98.1159	122.833	88.2741	169.25	83.9604	215.667	76.439		76.4167	93.6816	122.833	88.8945	169.25	85.6931	215.667	79.8507
76.5	96.1084	123	91.401	169.5	83.6274	216	74.8223		76.5	98.1159	123	88.2741	169.5	83.9109	216	76.2927		76.5	93.6816	123	88.8442	169.5	85.6436	216	79.7015
76.5833	96.1084	123.167	91.3527	169.75	83.5784	216.333	74.7208		76.5833	98.0676	123.167	88.2234	169.75	83.8614	216.333	76.1951		76.5833	93.6318	123.167	88.8442	169.75	85.5941	216.333	79.602
76.6667	96.1084	123.333	91.3044	170	83.5294	216.667	74.5685		76.6667	98.0193	123.333	88.1726	170	83.8614	216.667	76.0976		76.6667	93.6318	123.333	88.794	170	85.5446	216.667	79.5025
76.75	96.1084	123.5	91.3044	170.25	83.4804	217	74.467		76.75	98.0193	123.5	88.1726	170.25	83.8119	217	76		76.75	93.5821	123.5	88.7437	170.25	85.495	217	79.403
76.8333	96.1084	123.667	91.256	170.5	83.4804	217.333	74.3655		76.8333	98.0193	123.667	88.1218	170.5	83.7624	217.333	75.9024		76.8333	93.5821	123.667	88.7437	170.5	85.4455	217.333	79.2537
76.9167	96.0591	123.833	91.2077	170.75	83.4314	217.667	74.264		76.9167	98.0193	123.833	88.0711	170.75	83.7129	217.667	75.7561		76.9167	93.5821	123.833	88.6935	170.75	85.3465	217.667	79.1542
77	96.0591	124	91.1594	171	83.3333	218	74.1117		77	98.0193	124	88.0711	171	83.7129	218	75.6585		77	93.5821	124	88.6432	171	85.297	218	79.0547
77.0833	96.0099	124.167	91.1594	171.25	83.2843	218.333	74.0101		77.0833	98.0193	124.167	88.0203	171.25	83.6634	218.333	75.561		77.0833	93.5821	124.167	88.593	171.25	85.2475	218.333	78.9055
77.1667	96.0099	124.333	91.1111	171.5	83.2843	218.667	73.9086		77.1667	98.0193	124.333	88.0203	171.5	83.6139	218.667	75.4634		77.1667	93.5323	124.333	88.593	171.5	85.198	218.667	78.806
77.25	96.0099	124.5	91.0628	171.75	83.1863	219	73.7563		77.25	98.0193	124.5	87.9695	171.75	83.5644	219	75.3171		77.25	93.5323	124.5	88.5427	171.75	85.1485	219	78.6567
77.3333	96.0099	124.667	91.0145	172	83.1373	219.333	73.6548		77.3333	98.0193	124.667	87.9695	172	83.5644	219.333	75.2195		77.3333	93.5323	124.667	88.4925	172	85.099	219.333	78.5572
77.4167	96.0099	124.833	91.0145	172.25	83.0882	219.667	73.5025		77.4167	98.0193	124.833	87.9188	172.25	83.5149	219.667	75.0732		77.4167	93.5323	124.833	88.4925	172.25	85.0495	219.667	78.408
77.5	96.0099	125	90.9662	172.5	83.0392	220	73.401		77.5	98.0193	125	87.868	172.5	83.4653	220	74.9756		77.5	93.4826	125	88.4422	172.5	85	220	78.3085
77.5833	95.9606	125.167	90.9179	172.75	82.9902	220.333	73.2995		77.5833	98.0193	125.167	87.868	172.75	83.4158	220.333	74.878		77.5833	93.4826	125.167	88.392	172.75	84.901	220.333	78.1592
77.6667	95.9606	125.333	90.8696	173	82.9412	220.667	73.1472		77.6667	98.0193	125.333	87.8173	173	83.3663	220.667	74.7317		77.6667	93.4826	125.333	88.392	173	84.8515	220.667	78.0099
77.75	95.9606	125.5	90.8696	173.25	82.8922	221	73.0457		77.75	97.971	125.5	87.8173	173.25	83.3663	221	74.6341		77.75	93.4328	125.5	88.3417	173.25	84.802	221	77.9104
77.8333	95.9606	125.667	90.8213	173.5	82.8431	221.333	72.8934		77.8333	97.971	125.667	87.7665	173.5	83.3168	221.333	74.4878		77.8333	93.4328	125.667	88.2915	173.5	84.7525	221.333	77.7612
77.9167	95.9606	125.833	90.7729	173.75	82.7941	221.667	72.7919		77.9167	97.971	125.833	87.7157	173.75	83.2673	221.667	74.3415		77.9167	93.4328	125.833	88.2412	173.75	84.703	221.667	77.6119
78	95.9606	126	90.7246	174	82.7451	222	72.6396		78	97.9227	126	87.7157	174	83.2178	222	74.2439		78	93.4328	126	88.191	174	84.6535	222	77.4627
78.0833	95.9113	126.167	90.7246	174.25	82.6961	222.333	72.5381		78.0833	97.9227	126.167	87.665	174.25	83.2178	222.333	74.0976		78.0833	93.3831	126.167	88.191	174.25	84.604	222.333	77.3632
78.1667	95.9113	126.333	90.6763	174.5	82.6471	222.667	72.3858		78.1667	97.9227	126.333	87.665	174.5	83.1683	222.667	73.9512		78.1667	93.3831	126.333	88.1407	174.5	84.5545	222.667	77.2139
78.25	95.8621	126.5	90.628	174.75	82.598	223	72.2335		78.25	97.9227	126.5	87.6142	174.75	83.1188	223	73.8537		78.25	93.3831	126.5	88.0905	174.75	84.505	223	77.0647
78.3333	95.8621	126.667	90.5797	175	82.549	223.333	72.0812		78.3333	97.9227	126.667	87.5635	175	83.1188	223.333	73.7073		78.3333	93.3831	126.667	88.0905	175	84.4554	223.333	76.9154
78.4167	95.8621	126.833	90.5797	175.25	82.5	223.667	71.9289		78.4167	97.9227	126.833	87.5635	175.25	83.0693	223.667	73.561		78.4167	93.3333	126.833	88.0402	175.25	84.4059	223.667	76.7662
78.5	95.8621	127	90.5314	175.5	82.451	224	71.8274		78.5	97.9227	127	87.5127	175.5	83.0198	224	73.4146		78.5	93.3333	127	87.99	175.5	84.3564	224	76.6169
78.5833	95.8621	127.167	90.4831	175.75	82.451	224.333	71.6751		78.5833	97.9227	127.167	87.5127	175.75	83.0198	224.333	73.2683		78.5833	93.3333	127.167	87.9397	175.75	84.3069	224.333	76.4677
78.6667	95.8621	127.333	90.4348	176	82.402	224.667	71.5228		78.6667	97.9227	127.333	87.5127	176	82.9703	224.667	73.1219		78.6667	93.3333	127.333	87.9397	176	84.2574	224.667	76.3184
78.75	95.8128	127.5	90.4348	176.25	82.3529	225	71.3706		78.75	97.8744	127.5	87.4619	176.25	82.9208	225	72.9756		78.75	93.2836	127.5	87.8895	176.25	84.2079	225	76.1692
78.8333	95.8128	127.667	90.3865	176.5	82.3039	225.333	71.2183		78.8333	97.8744	127.667	87.4112	176.5	82.9208	225.333	72.8293		78.8333	93.2836	127.667	87.8895	176.5	84.2079	225.333	76.0199
78.9167	95.8128	127.833	90.3382	176.75	82.2549	225.667	71.066		78.9167	97.8744	127.833	87.3604	176.75	82.8713	225.667	72.6829		78.9167	93.2338	127.833	87.8895	176.75	84.1584	225.667	75.8209
79	95.8128	128	90.3382	177	82.2059	226	70.9137		79	97.8744	128	87.3604	177	82.8218	226	72.5366		79	93.2338	128	87.8392	177	84.1089	226	75.6716
79.0833	95.8128	128.167	90.2899	177.25	82.1569	226.333	70.7614		79.0833	97.8261	128.167	87.3096	177.25	82.8218	226.333	72.3902		79.0833	93.2338	128.167	87.7889	177.25	84.0594	226.333	75.5224
79.1667	95.8128	128.333	90.2416	177.5	82.1078	226.667	70.5584		79.1667	97.8261	128.333	87.3096	177.5	82.7723	226.667	72.2439		79.1667	93.2338	128.333	87.7889	177.5	84.0099	226.667	75.3731
79.25	95.7635	128.5	90.1932	177.75	82.1078	227	70.4061		79.25	97.8261	128.5	87.2589	177.75	82.7723	227	72.0976		79.25	93.1841	128.5	87.7387	177.75	83.9604	227	75.1741
79.3333	95.7635	128.667	90.1932	178	82.0588	227.333	70.2538		79.3333	97.8261	128.667	87.2081	178	82.7228	227.333	71.9024		79.3333	93.1841	128.667	87.7387	178	83.9109	227.333	75.0249
79.4167	95.7143	128.833	90.1449	178.25	82.0098	227.667	70.1015		79.4167	97.8261	128.833	87.2081	178.25	82.6733	227.667	71.7561		79.4167	93.1841	128.833	87.6884	178.25	83.8614	227.667	74.8259
79.5	95.7143	129	90.0966	178.5	81.9608	228	69.9492		79.5	97.7778	129	87.1574	178.5	82.6733	228	71.6098		79.5	93.1841	129	87.6382	178.5	83.8119	228	74.6766
79.5833	95.7143	129.167	90.0483	178.75	81.9118	228.333	69.7462		79.5833	97.7778	129.167	87.1574	178.75	82.6238	228.333	71.4146		79.5833	93.1841	129.167	87.5879	178.75	83.7624	228.333	74.4776
79.6667	95.7143	129.333	90.0483	179	81.8627	228.667	69.5939		79.6667	97.7778	129.333	87.1066	179	82.6238	228.667	71.2683		79.6667	93.1343	129.333	87.5879	179	83.7129	228.667	74.3284
79.75	95.7143	129.5	90	179.25	81.8137	229	69.4416		79.75	97.7778	129.5	87.1066	179.25	82.5743	229	71.1219		79.75	93.1343	129.5	87.5377	179.25	83.7129	229	74.1294
79.8333	95.7143	129.667	89.9517	179.5	81.8137	229.333	69.2386		79.8333	97.7778	129.667	87.0558	179.5	82.5248	229.333	70.9268		79.8333	93.1343	129.667	87.4874	179.5	83.6634	229.333	73.9801
79.9167	95.7143	129.833	89.9517	179.75	81.7647	229.667	69.0863		79.9167	97.7295	129.833	87.0558	179.75	82.5248	229.667	70.7805		79.9167	93.0846	129.833	87.4372	179.75	83.6139	229.667	73.7811
80	95.665	130	89.9034	180	81.7157	230	68.934		80	97.7295	130	87.0051	180	82.4753	230	70.5854		80	93.0846	130	87.4372	180	83.5644	230	73.5821
80.0833	95.665	130.167	89.8551	180.25	81.6667	230.333	68.731		80.0833	97.7295	130.167	87.0051	180.25	82.4753	230.333	70.3902		80.0833	93.0846	130.167	87.3869	180.25	83.5149	230.333	73.3831
80.1667	95.665	130.333	89.8068	180.5	81.6176	230.667	68.5279		80.1667	97.7295	130.333	86.9543	180.5	82.4257	230.667	70.2439		80.1667	93.0348	130.333	87.3367	180.5	83.4653	230.667	73.2338
80.25	95.665	130.5	89.8068	180.75	81.5686	231	68.3756		80.25	97.7295	130.5	86.9036	180.75	82.3762	231	70.0488		80.25	93.0348	130.5	87.2864	180.75	83.4158	231	73.0348
80.3333	95.665	130.667	89.7585	181	81.5686	231.333	68.1726		80.3333	97.7295	130.667	86.9036	181	82.3762	231.333	69.8537		80.3333	93.0348	130.667	87.2864	181	83.3663	231.333	72.8358
80.4167	95.6158	130.833	89.7102	181.25	81.5196	231.667	67.9695		80.4167	97.6812	130.833	86.8528	181.25	82.3267	231.667	69.7073		80.4167	93.0348	130.833	87.2864	181.25	83.3168	231.667	72.6368
80.5	95.6158	131	89.7102	181.5	81.4706	232	67.7665		80.5	97.6812	131	86.8528	181.5	82.2772	232	69.5122		80.5	92.9851	131	87.2864	181.5	83.2673	232	72.4378
80.5833	95.5665	131.167	89.6618	181.75	81.4216	232.333	67.5635		80.5833	97.6812	131.167	86.802	181.75	82.2772	232.333	69.3171		80.5833	92.9851	131.167	87.2864	181.75	83.2178	232.333	72.2388
80.6667	95.5665	131.333	89.6135	182	81.3725	232.667	67.3604		80.6667	97.6812	131.333	86.802	182	82.2277	232.667	69.122		80.6667	92.9851	131.333	87.2864	182	83.2178	232.667	71.9901
80.75	95.5665	131.5	89.5652	182.25	81.3235	233	67.1574		80.75	97.6812	131.5	86.7513	182.25	82.2277	233	68.9268		80.75	92.9851	131.5	87.2362	182.25	83.1683	233	71.791
80.8333	95.5665	131.667	89.5652	182.5	81.2745	233.333	66.9543		80.8333	97.6812	131.667	86.7513	182.5	82.1782	233.333	68.7317		80.8333	92.9851	131.667	87.1859	182.5	83.1188	233.333	71.592
80.9167	95.5665	131.833	89.5169	182.75	81.2255	233.667	66.7513		80.9167	97.6812	131.833	86.7005	182.75	82.1287	233.667	68.5366		80.9167	92.9353	131.833	87.1357	182.75	83.0693	233.667	71.393
81	95.5665	132	89.4686	183	81.2255	234	66.5482		81	97.6329	132	86.7005	183	82.1287	234	68.3415		81	92.9353	132	87.0854	183	83.0198	234	71.194
81.0833	95.5172	132.167	89.4686	183.25	81.1765	234.333	66.3452		81.0833	97.6329	132.167	86.6497	183.25	82.0792	234.333	68.0976		81.0833	92.8856	132.167	87.0352	183.25	82.9703	234.333	70.9453
81.1667	95.5172	132.333	89.4203	183.5	81.1274	234.667	66.1421		81.1667	97.6329	132.333	86.6497	183.5	82.0792	234.667	67.9024		81.1667	92.8856	132.333	87.0352	183.5	82.9208	234.667	70.7463
81.25	95.5172	132.5	89.372	183.75	81.0784	235	65.8883		81.25	97.6329	132.5	86.599	183.75	82.0297	235	67.7073		81.25	92.8856	132.5	86.9849	183.75	82.8713	235	70.4975
81.3333	95.5172	132.667	89.372	184	81.0294	235.333	65.6853		81.3333	97.6329	132.667	86.599	184	81.9802	235.333	67.5122		81.3333	92.8358	132.667	86.9347	184	82.8218	235.333	70.2985
81.4167	95.5172	132.833	89.3237	184.25	80.9804	235.667	65.4822		81.4167	97.5845	132.833	86.5482	184.25	81.9802	235.667	67.2683		81.4167	92.8358	132.833	86.9347	184.25	82.7723	235.667	70.0498
81.5	95.468	133	89.2754	184.5	80.9314	236	65.2284		81.5	97.5845	133	86.4975	184.5	81.9307	236	67.0732		81.5	92.8358	133	86.8844	184.5	82.7228	236	69.801
81.5833	95.468	133.167	89.2271	184.75	80.8824	236.333	65.0254		81.5833	97.5845	133.167	86.4975	184.75	81.8812	236.333	66.8293		81.5833	92.8358	133.167	86.8342	184.75	82.6733	236.333	69.602
81.6667	95.468	133.333	89.2271	185	80.8333	236.667	64.8223		81.6667	97.5845	133.333	86.4467	185	81.8812	236.667	66.6341		81.6667	92.7861	133.333	86.8342	185	82.6238	236.667	69.3532
81.75	95.4187	133.5	89.1787	185.25	80.7843	237	64.5685		81.75	97.5845	133.5	86.3959	185.25	81.8317	237	66.3902		81.75	92.7861	133.5	86.7839	185.25	82.5743	237	69.1045
81.8333	95.4187	133.667	89.1304	185.5	80.7353	237.333	64.3655		81.8333	97.5845	133.667	86.3959	185.5	81.7822	237.333	66.1463		81.8333	92.7861	133.667	86.7337	185.5	82.5248	237.333	68.8557
81.9167	95.4187	133.833	89.1304	185.75	80.6863	237.667	64.1117		81.9167	97.5845	133.833	86.3452	185.75	81.7822	237.667	65.9512		81.9167	92.7861	133.833	86.7337	185.75	82.4753	237.667	68.607
82	95.4187	134	89.0821	186	80.6863	238	63.8579		82	97.5845	134	86.3452	186	81.7327	238	65.7073		82	92.7363	134	86.7337	186	82.4257	238	68.3582
82.0833	95.4187	134.167	89.0338	186.25	80.6373	238.333	63.6041		82.0833	97.5362	134.167	86.2944	186.25	81.6832	238.333	65.4634		82.0833	92.7363	134.167	86.6834	186.25	82.3762	238.333	68.1095
82.1667	95.3695	134.333	89.0338	186.5	80.5882	238.667	63.401		82.1667	97.5362	134.333	86.2437	186.5	81.6832	238.667	65.2195		82.1667	92.6866	134.333	86.6834	186.5	82.3267	238.667	67.8607
82.25	95.3695	134.5	88.9855	186.75	80.5392	239	63.1472		82.25	97.4879	134.5	86.2437	186.75	81.6337	239	64.9756		82.25	92.6866	134.5	86.6332	186.75	82.2277	239	67.6119
82.3333	95.3695	134.667	88.9372	187	80.4902	239.333	62.8934		82.3333	97.4879	134.667	86.1929	187	81.5842	239.333	64.7317		82.3333	92.6866	134.667	86.6332	187	82.1782	239.333	67.3632
82.4167	95.3695	134.833	88.9372	187.25	80.4412	239.667	62.6396		82.4167	97.4879	134.833	86.1421	187.25	81.5842	239.667	64.4878		82.4167	92.6866	134.833	86.5829	187.25	82.1287	239.667	67.0647
82.5	95.3695	135	88.8889	187.5	80.3922	240	62.3858		82.5	97.4879	135	86.1421	187.5	81.5347	240	64.2439		82.5	92.6368	135	86.5327	187.5	82.0792	240	66.8159
82.5833	95.3202	135.167	88.8406	187.75	80.3431	240.333	62.132		82.5833	97.4879	135.167	86.0914	187.75	81.4852	240.333	64		82.5833	92.6368	135.167	86.5327	187.75	82.0297	240.333	66.5672
82.6667	95.3202	135.333	88.8406	188	80.2451	240.667	61.8274		82.6667	97.4879	135.333	86.0914	188	81.4852	240.667	63.7561		82.6667	92.6368	135.333	86.4824	188	81.9802	240.667	66.2687
82.75	95.2709	135.5	88.7923	188.25	80.1961	241	61.5736		82.75	97.4879	135.5	86.0406	188.25	81.4356	241	63.5122		82.75	92.6368	135.5	86.4322	188.25	81.9307	241	66.0199
82.8333	95.2709	135.667	88.744	188.5	80.1471	241.333	61.3198		82.8333	97.4396	135.667	86.0406	188.5	81.3861	241.333	63.2195		82.8333	92.5871	135.667	86.4322	188.5	81.8812	241.333	65.7711
82.9167	95.2709	135.833	88.744	188.75	80.098	241.667	61.066		82.9167	97.4396	135.833	85.9898	188.75	81.3366	241.667	62.9756		82.9167	92.5871	135.833	86.4322	188.75	81.8317	241.667	65.5224
83	95.2709	136	88.6957	189	80.049	242	60.7614		83	97.4396	136	85.9898	189	81.3366	242	62.7317		83	92.5871	136	86.3819	189	81.7327	242	65.2736
83.0833	95.2709	136.167	88.6957	189.25	80	242.333	60.5076		83.0833	97.4396	136.167	85.9898	189.25	81.2871	242.333	62.439		83.0833	92.5871	136.167	86.3819	189.25	81.6832	242.333	64.9254
83.1667	95.2217	136.333	88.6473	189.5	79.951	242.667	60.203		83.1667	97.4396	136.333	85.9391	189.5	81.2376	242.667	62.1951		83.1667	92.5373	136.333	86.3819	189.5	81.6337	242.667	64.5274
83.25	95.2217	136.5	88.599	189.75	79.902	243	59.9492		83.25	97.3913	136.5	85.9391	189.75	81.2376	243	61.9024		83.25	92.5373	136.5	86.3819	189.75	81.5842	243	64.1294
83.3333	95.2217	136.667	88.599	190	79.8529	243.333	59.6447		83.3333	97.3913	136.667	85.8883	190	81.1881	243.333	61.6098		83.3333	92.4876	136.667	86.3317	190	81.5347	243.333	63.8308
83.4167	95.2217	136.833	88.5507	190.25	79.8039	243.667	59.3909		83.4167	97.3913	136.833	85.8376	190.25	81.1386	243.667	61.3659		83.4167	92.4876	136.833	86.3317	190.25	81.4852	243.667	63.5821
83.5	95.2217	137	88.5507	190.5	79.7549	244	59.0863		83.5	97.3913	137	85.8376	190.5	81.0891	244	61.0732		83.5	92.4876	137	86.2814	190.5	81.4356	244	63.3333
83.5833	95.2217	137.167	88.5024	190.75	79.7059	244.333	58.8325		83.5833	97.3913	137.167	85.8376	190.75	81.0891	244.333	60.7805		83.5833	92.4876	137.167	86.2814	190.75	81.3366	244.333	63.0348
83.6667	95.1724	137.333	88.4541	191	79.6569	244.667	58.5279		83.6667	97.343	137.333	85.7868	191	81.0396	244.667	60.4878		83.6667	92.4378	137.333	86.2814	191	81.2871	244.667	62.7861
83.75	95.1232	137.5	88.4541	191.25	79.6078	245	58.2233		83.75	97.343	137.5	85.7868	191.25	80.9901	245	60.1951		83.75	92.4378	137.5	86.2814	191.25	81.2376	245	62.4876
83.8333	95.1232	137.667	88.4058	191.5	79.5588	245.333	57.9188		83.8333	97.343	137.667	85.736	191.5	80.9406	245.333	59.9024		83.8333	92.4378	137.667	86.2312	191.5	81.1881	245.333	62.1891
83.9167	95.1232	137.833	88.4058	191.75	79.4608	245.667	57.6142		83.9167	97.343	137.833	85.736	191.75	80.8911	245.667	59.6098		83.9167	92.4378	137.833	86.2312	191.75	81.0891	245.667	61.8408
84	95.1232	138	88.3575	192	79.4118	246	57.2589		84	97.343	138	85.6853	192	80.8911	246	59.2683		84	92.3881	138	86.2312	192	81.0396	246	61.4925
84.0833	95.1232	138.167	88.3092	192.25	79.3627	246.333	56.9543		84.0833	97.343	138.167	85.6853	192.25	80.8416	246.333	58.9756		84.0833	92.3881	138.167	86.1809	192.25	80.9901	246.333	61.194
84.1667	95.0739	138.333	88.3092	192.5	79.3137	246.667	56.6497		84.1667	97.343	138.333	85.6345	192.5	80.7921	246.667	58.6341		84.1667	92.3881	138.333	86.1307	192.5	80.9406	246.667	60.8458
84.25	95.0739	138.5	88.2609	192.75	79.2647	247	56.2944		84.25	97.2947	138.5	85.5838	192.75	80.7426	247	58.3415		84.25	92.3881	138.5	86.0804	192.75	80.8416	247	60.4975
84.3333	95.0739	138.667	88.2609	193	79.2157	247.333	55.9898		84.3333	97.2947	138.667	85.5838	193	80.6931	247.333	58.0488		84.3333	92.3383	138.667	86.0302	193	80.7921	247.333	60.1493
84.4167	95.0739	138.833	88.2126	193.25	79.1176	247.667	55.6853		84.4167	97.2464	138.833	85.533	193.25	80.6931	247.667	57.7073		84.4167	92.3383	138.833	86.0302	193.25	80.7426	247.667	59.8507
84.5	95.0739	139	88.1643	193.5	79.0686	248	55.33		84.5	97.2464	139	85.533	193.5	80.6436	248	57.4146		84.5	92.2886	139	86.0302	193.5	80.6436	248	59.4527
84.5833	95.0246	139.167	88.1643	193.75	79.0196	248.333	55.0254		84.5833	97.2464	139.167	85.4822	193.75	80.5941	248.333	57.0732		84.5833	92.2886	139.167	86.0302	193.75	80.5941	248.333	59.1045
84.6667	95.0246	139.333	88.1159	194	78.9706	248.667	54.6193		84.6667	97.2464	139.333	85.4822	194	80.5446	248.667	56.7805		84.6667	92.2886	139.333	85.9799	194	80.5446	248.667	58.7562
84.75	95.0246	139.5	88.1159	194.25	78.9216	249	54.3147		84.75	97.2464	139.5	85.4822	194.25	80.4951	249	56.439		84.75	92.2388	139.5	85.9297	194.25	80.4455	249	58.408
84.8333	95.0246	139.667	88.0676	194.5	78.8235	249.333	53.9594		84.8333	97.2464	139.667	85.4315	194.5	80.4455	249.333	56.0976		84.8333	92.2388	139.667	85.9297	194.5	80.396	249.333	58.0597
84.9167	94.9754	139.833	88.0676	194.75	78.7745	249.667	53.6548		84.9167	97.2464	139.833	85.4315	194.75	80.4455	249.667	55.7561		84.9167	92.2388	139.833	85.8794	194.75	80.3465	249.667	57.7114
85	94.9754	140	88.0193	195	78.7255	250	53.2487		85	97.2464	140	85.3807	195	80.396	250	55.4634		85	92.2388	140	85.8794	195	80.2475	250	57.3134
85.0833	94.9754	140.167	87.971	195.25	78.6765	250.333	52.9442		85.0833	97.1981	140.167	85.3807	195.25	80.3465	250.333	55.1219		85.0833	92.1891	140.167	85.8291	195.25	80.198	250.333	56.9652
85.1667	94.9261	140.333	87.971	195.5	78.5784	250.667	52.5888		85.1667	97.1981	140.333	85.3299	195.5	80.297	250.667	54.7805		85.1667	92.1891	140.333	85.8291	195.5	80.1485	250.667	56.6169
85.25	94.9261	140.5	87.9227	195.75	78.5294	251	52.2335		85.25	97.1981	140.5	85.3299	195.75	80.2475	251	54.439		85.25	92.1891	140.5	85.8291	195.75	80.0495	251	56.2189
85.3333	94.9261	140.667	87.9227	196	78.4804	251.333	51.8782		85.3333	97.1981	140.667	85.2792	196	80.198	251.333	54.0976		85.3333	92.1891	140.667	85.7789	196	80	251.333	55.8209
85.4167	94.9261	140.833	87.8744	196.25	78.4314	251.667	51.5228		85.4167	97.1981	140.833	85.2792	196.25	80.1485	251.667	53.7561		85.4167	92.1393	140.833	85.7789	196.25	79.901	251.667	55.4229
85.5	94.9261	141	87.8261	196.5	78.3333	252	51.1167		85.5	97.1498	141	85.2792	196.5	80.099	252	53.3659		85.5	92.1393	141	85.7789	196.5	79.8515	252	55.0746
85.5833	94.8769	141.167	87.8261	196.75	78.2843	252.333	50.8122		85.5833	97.1498	141.167	85.2284	196.75	80.0495	252.333	53.0244		85.5833	92.0895	141.167	85.7286	196.75	79.7525	252.333	54.6766
85.6667	94.8769	141.333	87.7778	197	78.2353	252.667	50.4061		85.6667	97.1498	141.333	85.2284	197	80	252.667	52.6341		85.6667	92.0895	141.333	85.6784	197	79.703	252.667	54.3284
85.75	94.8769	141.5	87.7778	197.25	78.1863	253	50.0508		85.75	97.1015	141.5	85.1777	197.25	79.9505	253	52.3415		85.75	92.0895	141.5	85.6784	197.25	79.604	253	53.9303
85.8333	94.8769	141.667	87.7295	197.5	78.0882	253.333	49.6954		85.8333	97.1015	141.667	85.1777	197.5	79.901	253.333	51.9512		85.8333	92.0398	141.667	85.6281	197.5	79.5545	253.333	53.5323
85.9167	94.8769	141.833	87.7295	197.75	78.0392	253.667	49.2893		85.9167	97.1015	141.833	85.1269	197.75	79.901	253.667	51.6098		85.9167	92.0398	141.833	85.5779	197.75	79.505	253.667	53.0846
86	94.8276	142	87.6812	198	77.9902	254	48.8832		86	97.1015	142	85.1269	198	79.8515	254	51.2195		86	92.0398	142	85.5779	198	79.4059	254	52.6866
86.0833	94.8276	142.167	87.6812	198.25	77.8922	254.333	48.5279		86.0833	97.1015	142.167	85.0761	198.25	79.7525	254.333	50.8293		86.0833	92.0398	142.167	85.5276	198.25	79.3564	254.333	52.2886
86.1667	94.7783	142.333	87.6329	198.5	77.8431	254.667	48.1218		86.1667	97.1015	142.333	85.0761	198.5	79.703	254.667	50.4878		86.1667	91.9901	142.333	85.5276	198.5	79.2574	254.667	51.8408
86.25	94.7783	142.5	87.5845	198.75	77.7451	255	47.7665		86.25	97.1015	142.5	85.0761	198.75	79.6535	255	50.1463		86.25	91.9901	142.5	85.5276	198.75	79.2079	255	51.4428
86.3333	94.7783	142.667	87.5845	199	77.6961	255.333	47.3604		86.3333	97.0531	142.667	85.0254	199	79.604	255.333	49.7561		86.3333	91.9901	142.667	85.4774	199	79.1089	255.333	51.0448
86.4167	94.7783	142.833	87.5362	199.25	77.6471	255.667	46.9543		86.4167	97.0531	142.833	85.0254	199.25	79.5545	255.667	49.3659		86.4167	91.9403	142.833	85.4774	199.25	79.0099	255.667	50.597
86.5	94.7291	143	87.4879	199.5	77.549	256	46.5482		86.5	97.0531	143	84.9746	199.5	79.505	256	49.0244		86.5	91.9403	143	85.4774	199.5	78.9604	256	50.199
86.5833	94.7291	143.167	87.4879	199.75	77.5	256.333	46.1421		86.5833	97.0531	143.167	84.9746	199.75	79.4554	256.333	48.6341		86.5833	91.9403	143.167	85.4271	199.75	78.8614	256.333	49.7512
86.6667	94.7291	143.333	87.4396	200	77.402	256.667	45.7868		86.6667	97.0048	143.333	84.9239	200	79.4059	256.667	48.2439		86.6667	91.9403	143.333	85.4271	200	78.8119	256.667	49.3532
86.75	94.7291	143.5	87.4396	200.25	77.3529	257	45.3807		86.75	97.0048	143.5	84.9239	200.25	79.3564	257	47.8537		86.75	91.8905	143.5	85.3769	200.25	78.7129	257	48.9055
86.8333	94.7291	143.667	87.3913	200.5	77.3039	257.333	44.9746		86.8333	97.0048	143.667	84.9239	200.5	79.3069	257.333	47.4634		86.8333	91.8905	143.667	85.3769	200.5	78.6139	257.333	48.4577
86.9167	94.6798	143.833	87.3913	200.75	77.2059	257.667	44.5685		86.9167	97.0048	143.833	84.8731	200.75	79.2574	257.667	47.122		86.9167	91.8408	143.833	85.3769	200.75	78.5644	257.667	48.0099
87	94.6798	144	87.343	201	77.1569	258	44.1624		87	96.9565	144	84.8731	201	79.2079	258	46.6829		87	91.8408	144	85.3266	201	78.4653	258	47.5622
87.0833	94.6798	144.167	87.343	201.25	77.0588	258.333	43.7563		87.0833	96.9565	144.167	84.8223	201.25	79.1584	258.333	46.3415		87.0833	91.8408	144.167	85.3266	201.25	78.3663	258.333	47.1642
87.1667	94.6305	144.333	87.2947	201.5	77.0098	258.667	43.3503		87.1667	96.9565	144.333	84.8223	201.5	79.1089	258.667	45.9512		87.1667	91.791	144.333	85.2764	201.5	78.3168	258.667	46.6667
87.25	94.6305	144.5	87.2464	201.75	76.9118	259	42.8934		87.25	96.9565	144.5	84.8223	201.75	79.0594	259	45.561		87.25	91.791	144.5	85.2764	201.75	78.2178	259	46.2189
87.3333	94.6305	144.667	87.2464	202	76.8627	259.333	42.4873		87.3333	96.9565	144.667	84.7716	202	79.0099	259.333	45.1707		87.3333	91.791	144.667	85.2261	202	78.1188	259.333	45.7711
87.4167	94.5813	144.833	87.2464	202.25	76.7647	259.667	42.0812		87.4167	96.9565	144.833	84.7716	202.25	78.9109	259.667	44.7805		87.4167	91.791	144.833	85.2261	202.25	78.0693	259.667	45.3234
87.5	94.5813	145	87.1981	202.5	76.7157	260	41.6751		87.5	96.9565	145	84.7208	202.5	78.8614	260	44.439		87.5	91.7413	145	85.1759	202.5	77.9703	260	44.9254
87.5833	94.5813	145.167	87.1498	202.75	76.6176	260.333	41.269		87.5833	96.9082	145.167	84.7208	202.75	78.8119	260.333	44.0488		87.5833	91.7413	145.167	85.1759	202.75	77.8713	260.333	44.4776
87.6667	94.5813	145.333	87.1498	203	76.5686	260.667	40.8122		87.6667	96.9082	145.333	84.7208	203	78.7624	260.667	43.6098		87.6667	91.7413	145.333	85.1256	203	77.8218	260.667	44.0299
87.75	94.5813	145.5	87.1015	203.25	76.4706	261	40.4569		87.75	96.9082	145.5	84.6701	203.25	78.7129	261	43.2683		87.75	91.7413	145.5	85.1256	203.25	77.7228	261	43.5323
87.8333	94.532	145.667	87.1015	203.5	76.4216	261.333	40		87.8333	96.8599	145.667	84.6701	203.5	78.6139	261.333	42.878		87.8333	91.6915	145.667	85.1256	203.5	77.6238	261.333	43.0846
87.9167	94.532	145.833	87.0531	203.75	76.3235	261.667	39.5939		87.9167	96.8599	145.833	84.6193	203.75	78.5644	261.667	42.4878		87.9167	91.6915	145.833	85.0754	203.75	77.5247	261.667	42.6866
88	94.532	146	87.0531	204	76.2255	262	39.1878		88	96.8599	146	84.6193	204	78.5149	262	42.1463		88	91.6418	146	85.0251	204	77.4257	262	42.1891
88.0833	94.532	146.167	87.0048	204.25	76.1765	262.333	38.731		88.0833	96.8599	146.167	84.6193	204.25	78.4653	262.333	41.7561		88.0833	91.6418	146.167	85.0251	204.25	77.3762	262.333	41.7413
88.1667	94.4828	146.333	87.0048	204.5	76.0784	262.667	38.3756		88.1667	96.8599	146.333	84.5685	204.5	78.3663	262.667	41.3659		88.1667	91.6418	146.333	84.9749	204.5	77.2772	262.667	41.2935
88.25	94.4828	146.5	86.9565	204.75	76.0294	263	37.9695		88.25	96.8116	146.5	84.5685	204.75	78.3168	263	41.0244		88.25	91.592	146.5	84.9749	204.75	77.1782	263	40.8458
88.3333	94.4335	146.667	86.9082	205	75.9314	263.333	37.5635		88.3333	96.8116	146.667	84.5178	205	78.2673	263.333	40.6341		88.3333	91.592	146.667	84.9246	205	77.0792	263.333	40.3483
88.4167	94.4335	146.833	86.9082	205.25	75.8333	263.667	37.1574		88.4167	96.8116	146.833	84.5178	205.25	78.2178	263.667	40.2927		88.4167	91.592	146.833	84.9246	205.25	76.9802	263.667	39.9005
88.5	94.4335	147	86.8599	205.5	75.7353	264	36.7513		88.5	96.8116	147	84.5178	205.5	78.1188	264	39.9024		88.5	91.592	147	84.9246	205.5	76.8812	264	39.4527
88.5833	94.4335	147.167	86.8116	205.75	75.6863	264.333	36.2944		88.5833	96.8116	147.167	84.467	205.75	78.0693	264.333	39.561		88.5833	91.5423	147.167	84.8744	205.75	76.8317	264.333	39.005
88.6667	94.3842	147.333	86.8116	206	75.5882	264.667	35.9391		88.6667	96.8116	147.333	84.467	206	78.0198	264.667	39.1707		88.6667	91.5423	147.333	84.8744	206	76.7327	264.667	38.5075
88.75	94.3842	147.5	86.7633	206.25	75.4902	265	35.533		88.75	96.7633	147.5	84.467	206.25	77.9208	265	38.878		88.75	91.5423	147.5	84.8744	206.25	76.6337	265	38.0597
88.8333	94.3842	147.667	86.7633	206.5	75.3922	265.333	35.1269		88.8333	96.7633	147.667	84.467	206.5	77.8713	265.333	38.5366		88.8333	91.4925	147.667	84.8744	206.5	76.5347	265.333	37.6119
88.9167	94.3842	147.833	86.715	206.75	75.3431	265.667	34.7716		88.9167	96.7633	147.833	84.4162	206.75	77.8218	265.667	38.1951		88.9167	91.4925	147.833	84.8241	206.75	76.4356	265.667	37.2139
89	94.3842	148	86.715	207	75.2451	266	34.4162		89	96.715	148	84.4162	207	77.7228	266	37.8049		89	91.4925	148	84.8241	207	76.3366	266	36.7164
89.0833	94.335	148.167	86.6667	207.25	75.1471	266.333	34.0102		89.0833	96.715	148.167	84.4162	207.25	77.6733	266.333	37.4634		89.0833	91.4428	148.167	84.8241	207.25	76.2376	266.333	36.2687
89.1667	94.335	148.333	86.6667	207.5	75.049	266.667	33.7056		89.1667	96.715	148.333	84.3655	207.5	77.6238	266.667	37.1707		89.1667	91.4428	148.333	84.7739	207.5	76.1386	266.667	35.8706
89.25	94.335	148.5	86.6184	207.75	74.951	267	33.3503		89.25	96.715	148.5	84.3147	207.75	77.5247	267	36.8293		89.25	91.4428	148.5	84.7236	207.75	76.0396	267	35.4229
89.3333	94.335	148.667	86.5701	208	74.902	267.333	32.9949		89.3333	96.715	148.667	84.3147	208	77.4753	267.333	36.439		89.3333	91.393	148.667	84.7236	208	75.9406	267.333	34.9751
89.4167	94.2857	148.833	86.5701	208.25	74.8039	267.667	32.6396		89.4167	96.6667	148.833	84.3147	208.25	77.3762	267.667	36.1463		89.4167	91.393	148.833	84.6734	208.25	75.8416	267.667	34.5274
89.5	94.2857	149	86.5217	208.5	74.7059	268	32.335		89.5	96.6667	149	84.3147	208.5	77.3267	268	35.8537		89.5	91.393	149	84.6734	208.5	75.7426	268	34.1294
89.5833	94.2365	149.167	86.5217	208.75	74.6078	268.333	31.9797		89.5833	96.6667	149.167	84.264	208.75	77.2277	268.333	35.5122		89.5833	91.3433	149.167	84.6231	208.75	75.6436	268.333	33.7313
89.6667	94.2365	149.333	86.4734	209	74.5098	268.667	31.6751		89.6667	96.6667	149.333	84.264	209	77.1782	268.667	35.2195		89.6667	91.3433	149.333	84.6231	209	75.5446	268.667	33.2836
89.75	94.2365	149.5	86.4251	209.25	74.4118	269	31.3198		89.75	96.6667	149.5	84.264	209.25	77.0792	269	34.878		89.75	91.3433	149.5	84.5729	209.25	75.4455	269	32.9353
89.8333	94.2365	149.667	86.4251	209.5	74.3137	269.333	31.0152		89.8333	96.6184	149.667	84.2132	209.5	77.0297	269.333	34.5854		89.8333	91.3433	149.667	84.5729	209.5	75.3465	269.333	32.5373
89.9167	94.1872	149.833	86.3768	209.75	74.2157	269.667	30.7107		89.9167	96.6184	149.833	84.2132	209.75	76.9307	269.667	34.2927		89.9167	91.2935	149.833	84.5226	209.75	75.2475	269.667	32.0896
90	94.1872	150	86.3768	210	74.1176	270	30.4061		90	96.6184	150	84.2132	210	76.8812	270	34		90	91.2935	150	84.4724	210	75.1485	270	31.7413
90.0833	94.1872	150.167	86.3285	210.25	74.0196	270.333	30.1015		90.0833	96.6184	150.167	84.1624	210.25	76.7822	270.333	33.7073		90.0833	91.2935	150.167	84.4724	210.25	75.0495	270.333	31.393
90.1667	94.1872	150.333	86.2802	210.5	73.9216	270.667	29.797		90.1667	96.5701	150.333	84.1624	210.5	76.6832	270.667	33.4146		90.1667	91.2438	150.333	84.4221	210.5	74.901	270.667	30.995
90.25	94.1379	150.5	86.2802	210.75	73.8235	271	29.5431		90.25	96.5701	150.5	84.1117	210.75	76.6337	271	33.1707		90.25	91.2438	150.5	84.4221	210.75	74.802	271	30.6468
90.3333	94.1379	150.667	86.2319	211	73.7255	271.333	29.2386		90.3333	96.5701	150.667	84.1117	211	76.5347	271.333	32.878		90.3333	91.194	150.667	84.4221	211	74.703	271.333	30.2985
90.4167	94.1379	150.833	86.2319	211.25	73.6274	271.667	28.934		90.4167	96.5701	150.833	84.1117	211.25	76.4851	271.667	32.6341		90.4167	91.194	150.833	84.3719	211.25	74.604	271.667	29.9005
90.5	94.1379	151	86.1836	211.5	73.5294	272	28.6802		90.5	96.5217	151	84.1117	211.5	76.3861	272	32.3415		90.5	91.194	151	84.3719	211.5	74.505	272	29.5522
90.5833	94.0887	151.167	86.1836	211.75	73.4314	272.333	28.3756		90.5833	96.5217	151.167	84.0609	211.75	76.2871	272.333	32.0488		90.5833	91.194	151.167	84.3719	211.75	74.4059	272.333	29.2537
90.6667	94.0887	151.333	86.1353	212	73.3333	272.667	28.1218		90.6667	96.5217	151.333	84.0609	212	76.2376	272.667	31.7561		90.6667	91.1443	151.333	84.3216	212	74.2574	272.667	28.9055
90.75	94.0394	151.5	86.1353	212.25	73.2353	273	27.868		90.75	96.5217	151.5	84.0609	212.25	76.1386	273	31.5122		90.75	91.1443	151.5	84.3216	212.25	74.1584	273	28.5572
90.8333	94.0394	151.667	86.087	212.5	73.0882	273.333	27.6142		90.8333	96.5217	151.667	84.0101	212.5	76.0396	273.333	31.2195		90.8333	91.1443	151.667	84.2714	212.5	74.0594	273.333	28.209
90.9167	94.0394	151.833	86.0387	212.75	72.9902	273.667	27.3604		90.9167	96.4734	151.833	84.0101	212.75	75.9406	273.667	30.9756		90.9167	91.0945	151.833	84.2714	212.75	73.9604	273.667	27.9104
91	94.0394	152	86.0387	213	72.8922	274	27.1066		91	96.4734	152	83.9594	213	75.8911	274	30.6829		91	91.0945	152	84.2211	213	73.8119	274	27.5622
91.0833	93.9902	152.167	85.9903	213.25	72.7941	274.333	26.8528		91.0833	96.4734	152.167	83.9594	213.25	75.7921	274.333	30.439		91.0833	91.0945	152.167	84.1709	213.25	73.7129	274.333	27.2637
91.1667	93.9902	152.333	85.9903	213.5	72.6961	274.667	26.599		91.1667	96.4734	152.333	83.9594	213.5	75.6931	274.667	30.1463		91.1667	91.0448	152.333	84.1709	213.5	73.6139	274.667	26.9154
91.25	93.9902	152.5	85.942	213.75	72.549	275	26.3959		91.25	96.4734	152.5	83.9086	213.75	75.5941	275	29.9024		91.25	91.0448	152.5	84.1206	213.75	73.4653	275	26.6169
91.3333	93.9902	152.667	85.8937	214	72.451	275.333	26.1421		91.3333	96.4251	152.667	83.9086	214	75.5446	275.333	29.6585		91.3333	90.995	152.667	84.1206	214	73.3663	275.333	26.3184
91.4167	93.9409	152.833	85.8937	214.25	72.3529	275.667	25.8883		91.4167	96.3768	152.833	83.9086	214.25	75.4455	275.667	29.4146		91.4167	90.995	152.833	84.1206	214.25	73.2673	275.667	25.9701
91.5	93.9409	153	85.8454	214.5	72.2549	276	25.6853		91.5	96.3768	153	83.9086	214.5	75.3465	276	29.1707		91.5	90.995	153	84.1206	214.5	73.1188	276	25.6716
91.5833	93.9409	153.167	85.8454	214.75	72.1078	276.333	25.4315		91.5833	96.3768	153.167	83.8579	214.75	75.2475	276.333	28.878		91.5833	90.9453	153.167	84.1206	214.75	73.0198	276.333	25.3731
91.6667	93.9409	153.333	85.7971	215	72.0098	276.667	25.1777		91.6667	96.3768	153.333	83.8579	215	75.1485	276.667	28.6341		91.6667	90.9453	153.333	84.1206	215	72.8713	276.667	25.0249
91.75	93.9409	153.5	85.7488	215.25	71.8627	277	24.9746		91.75	96.3768	153.5	83.8579	215.25	75.0495	277	28.3902		91.75	90.9453	153.5	84.0704	215.25	72.7723	277	24.7264
91.8333	93.8916	153.667	85.7488	215.5	71.7647	277.333	24.7208		91.8333	96.3768	153.667	83.8071	215.5	74.9505	277.333	28.1463		91.8333	90.9453	153.667	84.0704	215.5	72.6733	277.333	24.4279
91.9167	93.8424	153.833	85.7005	215.75	71.6667	277.667	24.5178		91.9167	96.3285	153.833	83.8071	215.75	74.8515	277.667	27.9512		91.9167	90.8955	153.833	84.0201	215.75	72.5248	277.667	24.1294
92	93.8424	154	85.7005	216	71.5196	278	24.264		92	96.3285	154	83.8071	216	74.7525	278	27.7073		92	90.8955	154	84.0201	216	72.4258	278	23.8308
92.0833	93.8424	154.167	85.6522	216.25	71.4216	278.333	24.0609		92.0833	96.3285	154.167	83.8071	216.25	74.6535	278.333	27.4634		92.0833	90.8955	154.167	83.9699	216.25	72.2772	278.333	23.5323
92.1667	93.8424	154.333	85.6522	216.5	71.2745	278.667	23.8071		92.1667	96.3285	154.333	83.7563	216.5	74.5545	278.667	27.2195		92.1667	90.8458	154.333	83.9196	216.5	72.1782	278.667	23.1841
92.25	93.7931	154.5	85.6039	216.75	71.1765	279	23.6041		92.25	96.3285	154.5	83.7563	216.75	74.4554	279	26.9756		92.25	90.8458	154.5	83.8694	216.75	72.0297	279	22.8856
92.3333	93.7931	154.667	85.5556	217	71.0294	279.333	23.3503		92.3333	96.3285	154.667	83.7563	217	74.3564	279.333	26.7805		92.3333	90.8458	154.667	83.8191	217	71.8812	279.333	22.5871
92.4167	93.7931	154.833	85.5556	217.25	70.8824	279.667	23.1472		92.4167	96.2802	154.833	83.7563	217.25	74.2574	279.667	26.5366		92.4167	90.796	154.833	83.7689	217.25	71.7822	279.667	22.2388
92.5	93.7931	155	85.5072	217.5	70.7843	280	22.8934		92.5	96.2802	155	83.7056	217.5	74.1584	280	26.3415		92.5	90.796	155	83.7689	217.5	71.6337	280	21.9403
92.5833	93.7438	155.167	85.5072	217.75	70.6373	280.333	22.6904		92.5833	96.2319	155.167	83.7056	217.75	74.0594	280.333	26.0976		92.5833	90.7463	155.167	83.7689	217.75	71.5347	280.333	21.6418
92.6667	93.7438	155.333	85.4589	218	70.5392	280.667	22.4873		92.6667	96.2319	155.333	83.7056	218	73.9604	280.667	25.9024		92.6667	90.7463	155.333	83.7689	218	71.3861	280.667	21.3433
92.75	93.7438	155.5	85.4106	218.25	70.3922	281	22.2335		92.75	96.2319	155.5	83.6548	218.25	73.8614	281	25.6585		92.75	90.7463	155.5	83.7186	218.25	71.2376	281	20.995
92.8333	93.7438	155.667	85.4106	218.5	70.2941	281.333	22.0305		92.8333	96.2319	155.667	83.6548	218.5	73.7624	281.333	25.4634		92.8333	90.6965	155.667	83.7186	218.5	71.1386	281.333	20.6965
92.9167	93.6946	155.833	85.3623	218.75	70.1471	281.667	21.7766		92.9167	96.1836	155.833	83.6041	218.75	73.6139	281.667	25.2195		92.9167	90.6965	155.833	83.6683	218.75	70.9901	281.667	20.398
93	93.6946	156	85.3623	219	70	282	21.5736		93	96.1836	156	83.6041	219	73.5149	282	25.0244		93	90.6965	156	83.6683	219	70.8416	282	20.0995
93.0833	93.6453	156.167	85.314	219.25	69.8529	282.333	21.3198		93.0833	96.1836	156.167	83.6041	219.25	73.4158	282.333	24.8293		93.0833	90.6468	156.167	83.6683	219.25	70.6931	282.333	19.7512
93.1667	93.6453	156.333	85.314	219.5	69.7549	282.667	21.066		93.1667	96.1836	156.333	83.6041	219.5	73.3168	282.667	24.6341		93.1667	90.6468	156.333	83.6683	219.5	70.5941	282.667	19.4527
93.25	93.6453	156.5	85.2657	219.75	69.6078	283	20.8629		93.25	96.1836	156.5	83.6041	219.75	73.1683	283	24.439		93.25	90.6468	156.5	83.6181	219.75	70.4455	283	19.1542
93.3333	93.6453	156.667	85.2174	220	69.4608	283.333	20.6091		93.3333	96.1353	156.667	83.5533	220	73.0693	283.333	24.1951		93.3333	90.597	156.667	83.6181	220	70.297	283.333	18.806
93.4167	93.5961	156.833	85.2174	220.25	69.3137	283.667	20.4061		93.4167	96.1353	156.833	83.5533	220.25	72.9703	283.667	24		93.4167	90.597	156.833	83.5678	220.25	70.1485	283.667	18.5075
93.5	93.5961	157	85.1691	220.5	69.1667	284	20.1523		93.5	96.1353	157	83.5533	220.5	72.8218	284	23.8049		93.5	90.597	157	83.5678	220.5	70	284	18.209
93.5833	93.5961	157.167	85.1691	220.75	69.0686	284.333	19.9492		93.5833	96.1353	157.167	83.5533	220.75	72.7228	284.333	23.6098		93.5833	90.597	157.167	83.5176	220.75	69.8515	284.333	17.9104
93.6667	93.5961	157.333	85.1208	221	68.9216	284.667	19.7462		93.6667	96.087	157.333	83.5025	221	72.6238	284.667	23.4146		93.6667	90.5473	157.333	83.4673	221	69.7525	284.667	17.5622
93.75	93.5468	157.5	85.0725	221.25	68.7745	285	19.4924		93.75	96.087	157.5	83.5025	221.25	72.4753	285	23.1707		93.75	90.4975	157.5	83.4673	221.25	69.604	285	17.2637
93.8333	93.5468	157.667	85.0725	221.5	68.6274	285.333	19.2893		93.8333	96.087	157.667	83.4518	221.5	72.3762	285.333	22.9756		93.8333	90.4975	157.667	83.4171	221.5	69.4554	285.333	16.9652
93.9167	93.5468	157.833	85.0242	221.75	68.4804	285.667	19.0863		93.9167	96.087	157.833	83.4518	221.75	72.2277	285.667	22.7805		93.9167	90.4975	157.833	83.4171	221.75	69.3069	285.667	16.6667
94	93.5468	158	85.0242	222	68.3333	286	18.8832		94	96.0387	158	83.4518	222	72.1287	286	22.5366		94	90.4975	158	83.4171	222	69.1584	286	16.3682
94.0833	93.4975	158.167	84.9758	222.25	68.1863	286.333	18.6294		94.0833	96.0387	158.167	83.4518	222.25	71.9802	286.333	22.3415		94.0833	90.4478	158.167	83.3668	222.25	69.0099	286.333	16.0697
94.1667	93.4975	158.333	84.9275	222.5	68.0392	286.667	18.4264		94.1667	96.0387	158.333	83.401	222.5	71.8812	286.667	22.1463		94.1667	90.4478	158.333	83.3166	222.5	68.8614	286.667	15.7711
94.25	93.4483	158.5	84.9275	222.75	67.8922	287	18.2234		94.25	96.0387	158.5	83.401	222.75	71.7327	287	21.9024		94.25	90.4478	158.5	83.3166	222.75	68.7129	287	15.4726
94.3333	93.4483	158.667	84.8792	223	67.7451	287.333	18.0203		94.3333	96.0387	158.667	83.401	223	71.6337	287.333	21.7073		94.3333	90.4478	158.667	83.2663	223	68.5644	287.333	15.1741
94.4167	93.4483	158.833	84.8309	223.25	67.598	287.667	17.8173		94.4167	95.9903	158.833	83.401	223.25	71.4852	287.667	21.4634		94.4167	90.398	158.833	83.2663	223.25	68.4158	287.667	14.8756
94.5	93.4483	159	84.8309	223.5	67.402	288	17.6142		94.5	95.9903	159	83.3503	223.5	71.3366	288	21.2683		94.5	90.398	159	83.2161	223.5	68.2178	288	14.6269
94.5833	93.399	159.167	84.7826	223.75	67.2549	288.333	17.3604		94.5833	95.9903	159.167	83.3503	223.75	71.2376	288.333	21.0244		94.5833	90.398	159.167	83.2161	223.75	68.0693	288.333	14.3284
94.6667	93.399	159.333	84.7826	224	67.1078	288.667	17.1574		94.6667	95.9903	159.333	83.2995	224	71.0891	288.667	20.7805		94.6667	90.3483	159.333	83.1658	224	67.9208	288.667	14.0299
94.75	93.399	159.5	84.7343	224.25	66.9608	289	16.9543		94.75	95.9903	159.5	83.2995	224.25	70.9406	289	20.5854		94.75	90.3483	159.5	83.1658	224.25	67.7723	289	13.7313
94.8333	93.399	159.667	84.686	224.5	66.7647	289.333	16.7513		94.8333	95.9903	159.667	83.2995	224.5	70.7921	289.333	20.3415		94.8333	90.3483	159.667	83.1658	224.5	67.6238	289.333	13.4328
94.9167	93.3498	159.833	84.686	224.75	66.6176	289.667	16.5482		94.9167	95.942	159.833	83.2995	224.75	70.6931	289.667	20.0976		94.9167	90.2985	159.833	83.1156	224.75	67.4753	289.667	13.1841
95	93.3498	160	84.6377	225	66.4706	290	16.2944		95	95.942	160	83.2995	225	70.5446	290	19.9024		95	90.2985	160	83.1156	225	67.2772	290	12.8856
95.0833	93.3498	160.167	84.5894	225.25	66.3235	290.333	16.0914		95.0833	95.942	160.167	83.2487	225.25	70.396	290.333	19.6585		95.0833	90.2488	160.167	83.0653	225.25	67.1287	290.333	12.6368
95.1667	93.3498	160.333	84.5894	225.5	66.1274	290.667	15.8883		95.1667	95.942	160.333	83.2487	225.5	70.2475	290.667	19.4146		95.1667	90.2488	160.333	83.0653	225.5	66.9802	290.667	12.3383
95.25	93.3005	160.5	84.5411	225.75	65.9804	291	15.6345		95.25	95.8937	160.5	83.2487	225.75	70.099	291	19.2195		95.25	90.199	160.5	83.0151	225.75	66.8317	291	12.0896
95.3333	93.3005	160.667	84.5411	226	65.7843	291.333	15.4315		95.3333	95.8937	160.667	83.2487	226	70	291.333	18.9756		95.3333	90.199	160.667	83.0151	226	66.6337	291.333	11.8408
95.4167	93.2512	160.833	84.4928	226.25	65.6373	291.667	15.1777		95.4167	95.8937	160.833	83.198	226.25	69.8515	291.667	18.7805		95.4167	90.199	160.833	82.9648	226.25	66.4852	291.667	11.592
95.5	93.2512	161	84.4445	226.5	65.4412	292	14.9746		95.5	95.8937	161	83.198	226.5	69.703	292	18.5366		95.5	90.199	161	82.9648	226.5	66.3366	292	11.393
95.5833	93.2512	161.167	84.4445	226.75	65.2941	292.333	14.7208		95.5833	95.8454	161.167	83.1472	226.75	69.5545	292.333	18.3415		95.5833	90.1493	161.167	82.9146	226.75	66.1881	292.333	11.1443
95.6667	93.2512	161.333	84.3961	227	65.098	292.667	14.5178		95.6667	95.8454	161.333	83.1472	227	69.4059	292.667	18.1463		95.6667	90.1493	161.333	82.9146	227	65.9901	292.667	10.9453
95.75	93.202	161.5	84.3478	227.25	64.951	293	14.3147		95.75	95.8454	161.5	83.1472	227.25	69.2574	293	17.9024		95.75	90.1493	161.5	82.8643	227.25	65.8416	293	10.6965
95.8333	93.202	161.667	84.3478	227.5	64.7549	293.333	14.1117		95.8333	95.8454	161.667	83.0964	227.5	69.1089	293.333	17.6585		95.8333	90.0995	161.667	82.8643	227.5	65.6931	293.333	10.4478
95.9167	93.202	161.833	84.2995	227.75	64.6078	293.667	13.9086		95.9167	95.7971	161.833	83.0964	227.75	68.9604	293.667	17.4634		95.9167	90.0995	161.833	82.8141	227.75	65.495	293.667	10.2488
96	93.1527	162	84.2995	228	64.4118	294	13.6548		96	95.7971	162	83.0964	228	68.8119	294	17.2683		96	90.0995	162	82.8141	228	65.3465	294	10
96.0833	93.1527	162.167	84.2512	228.25	64.2157	294.333	13.4518		96.0833	95.7488	162.167	83.0964	228.25	68.6139	294.333	17.0244		96.0833	90.0995	162.167	82.8141	228.25	65.198	294.333	9.75124
96.1667	93.1527	162.333	84.2029	228.5	64.0686	294.667	13.2487		96.1667	95.7488	162.333	83.0964	228.5	68.4653	294.667	16.8293		96.1667	90.0498	162.333	82.7638	228.5	65	294.667	9.55224
96.25	93.1527	162.5	84.2029	228.75	63.8725	295	13.0457		96.25	95.7488	162.5	83.0457	228.75	68.3168	295	16.5854		96.25	90.0498	162.5	82.7638	228.75	64.8515	295	9.35323
96.3333	93.1035	162.667	84.1546	229	63.6765	295.333	12.8426		96.3333	95.7488	162.667	82.9949	229	68.1683	295.333	16.3415		96.3333	90	162.667	82.7136	229	64.6535	295.333	9.10448
96.4167	93.1035	162.833	84.1063	229.25	63.4804	295.667	12.6396		96.4167	95.7488	162.833	82.9949	229.25	68.0198	295.667	16.1463		96.4167	90	162.833	82.7136	229.25	64.505	295.667	8.90547
96.5	93.1035	163	84.1063	229.5	63.3333	296	12.4365		96.5	95.7488	163	82.9949	229.5	67.8218	296	15.9024		96.5	90	163	82.6633	229.5	64.3069	296	8.70647
96.5833	93.1035	163.167	84.058	229.75	63.1373	296.333	12.1827		96.5833	95.7005	163.167	82.9949	229.75	67.6733	296.333	15.6585		96.5833	89.9502	163.167	82.6633	229.75	64.1584	296.333	8.50746
96.6667	93.0542	163.333	84.0097	230	62.9412	296.667	12.0305		96.6667	95.7005	163.333	82.9949	230	67.5247	296.667	15.4634		96.6667	89.9502	163.333	82.6131	230	63.9604	296.667	8.30846
96.75	93.0542	163.5	84.0097	230.25	62.7451	297	11.8274		96.75	95.7005	163.5	82.9442	230.25	67.3267	297	15.2195		96.75	89.9502	163.5	82.6131	230.25	63.8119	297	8.10945
96.8333	93.0049	163.667	83.9614	230.5	62.549	297.333	11.6244		96.8333	95.7005	163.667	82.9442	230.5	67.1782	297.333	14.9756		96.8333	89.9005	163.667	82.5628	230.5	63.6139	297.333	7.91045
96.9167	93.0049	163.833	83.913	230.75	62.3529	297.667	11.4213		96.9167	95.7005	163.833	82.9442	230.75	67.0297	297.667	14.7317		96.9167	89.9005	163.833	82.5126	230.75	63.4653	297.667	7.71144
97	93.0049	164	83.913	231	62.1569	298	11.2183		97	95.7005	164	82.9442	231	66.8317	298	14.5366		97	89.9005	164	82.5126	231	63.2673	298	7.51244
97.0833	92.9557	164.167	83.8647	231.25	62.0098	298.333	11.0152		97.0833	95.6522	164.167	82.8934	231.25	66.6832	298.333	14.2927		97.0833	89.8507	164.167	82.5126	231.25	63.0693	298.333	7.31343
97.1667	92.9557	164.333	83.8164	231.5	61.7647	298.667	10.8122		97.1667	95.6522	164.333	82.8934	231.5	66.4852	298.667	14.0488		97.1667	89.8507	164.333	82.5126	231.5	62.8713	298.667	7.16418
97.25	92.9557	164.5	83.8164	231.75	61.5686	299	10.6091		97.25	95.6522	164.5	82.8426	231.75	66.3366	299	13.8537		97.25	89.8507	164.5	82.4623	231.75	62.6733	299	6.96517
97.3333	92.9557	164.667	83.7681	232	61.3725	299.333	10.4061		97.3333	95.6039	164.667	82.8426	232	66.1386	299.333	13.6098		97.3333	89.8507	164.667	82.4623	232	62.5248	299.333	6.76617
97.4167	92.9064	164.833	83.7198	232.25	61.1765	299.667	10.203		97.4167	95.6039	164.833	82.8426	232.25	65.9901	299.667	13.3659		97.4167	89.801	164.833	82.4121	232.25	62.3267	299.667	6.61692
97.5	92.9064	165	83.7198	232.5	60.9804	300	10		97.5	95.6039	165	82.8426	232.5	65.7921	300	13.1707		97.5	89.801	165	82.4121	232.5	62.1287	300	6.41791
97.5833	92.9064	165.167	83.6715	232.75	60.7843	300.333	9.79695		97.5833	95.6039	165.167	82.7919	232.75	65.5941	300.333	12.9268		97.5833	89.7512	165.167	82.4121	232.75	61.9307	300.333	6.26866
97.6667	92.9064	165.333	83.6715	233	60.5882	300.667	9.59391		97.6667	95.6039	165.333	82.7919	233	65.4455	300.667	12.6829		97.6667	89.7512	165.333	82.3618	233	61.7327	300.667	6.06965
97.75	92.8571	165.5	83.6232	233.25	60.3922	301	9.39086		97.75	95.5556	165.5	82.7919	233.25	65.2475	301	12.439		97.75	89.7512	165.5	82.3116	233.25	61.5347	301	5.9204
97.8333	92.8571	165.667	83.5749	233.5	60.1471	301.333	9.18782		97.8333	95.5556	165.667	82.7919	233.5	65.0495	301.333	12.1951		97.8333	89.7015	165.667	82.2613	233.5	61.3366	301.333	5.77114
97.9167	92.8079	165.833	83.5749	233.75	59.951	301.667	8.98477		97.9167	95.5556	165.833	82.7411	233.75	64.901	301.667	11.9512		97.9167	89.7015	165.833	82.2111	233.75	61.1386	301.667	5.57214
98	92.8079	166	83.5266	234	59.7549	302	8.78173		98	95.5556	166	82.7411	234	64.703	302	11.7073		98	89.7015	166	82.2111	234	60.9406	302	5.42289
98.0833	92.8079	166.167	83.4783	234.25	59.5588	302.333	8.57868		98.0833	95.5556	166.167	82.7411	234.25	64.505	302.333	11.4634		98.0833	89.6517	166.167	82.1608	234.25	60.7426	302.333	5.27363
98.1667	92.8079	166.333	83.43	234.5	59.3627	302.667	8.37564		98.1667	95.5556	166.333	82.6904	234.5	64.3069	302.667	11.2195		98.1667	89.6517	166.333	82.1608	234.5	60.5446	302.667	5.12438
98.25	92.7586	166.5	83.43	234.75	59.1176	303	8.17259		98.25	95.5072	166.5	82.6904	234.75	64.1089	303	10.9756		98.25	89.6517	166.5	82.1106	234.75	60.297	303	4.97512
98.3333	92.7586	166.667	83.3816	235	58.9216	303.333	8.0203		98.3333	95.5072	166.667	82.6904	235	63.9109	303.333	10.7317		98.3333	89.602	166.667	82.1106	235	60.099	303.333	4.82587
98.4167	92.7586	166.833	83.3333	235.25	58.7255	303.667	7.81726		98.4167	95.5072	166.833	82.6396	235.25	63.7129	303.667	10.4878		98.4167	89.602	166.833	82.1106	235.25	59.901	303.667	4.67662
98.5	92.7094	167	83.3333	235.5	58.4804	304	7.61421		98.5	95.5072	167	82.6396	235.5	63.5149	304	10.2439		98.5	89.602	167	82.1106	235.5	59.703	304	4.52736
98.5833	92.7094	167.167	83.285	235.75	58.2843	304.333	7.46193		98.5833	95.4589	167.167	82.6396	235.75	63.3168	304.333	9.95122		98.5833	89.5522	167.167	82.0603	235.75	59.4554	304.333	4.37811
98.6667	92.7094	167.333	83.2367	236	58.0392	304.667	7.25888		98.6667	95.4589	167.333	82.6396	236	63.1188	304.667	9.70732		98.6667	89.5522	167.333	82.0603	236	59.2574	304.667	4.27861
98.75	92.7094	167.5	83.2367	236.25	57.8431	305	7.1066		98.75	95.4589	167.5	82.5888	236.25	62.9208	305	9.46342		98.75	89.5025	167.5	82.0101	236.25	59.0099	305	4.12935
98.8333	92.6601	167.667	83.1884	236.5	57.598	305.333	6.90355		98.8333	95.4589	167.667	82.5888	236.5	62.7228	305.333	9.21951		98.8333	89.5025	167.667	82.0101	236.5	58.8119	305.333	3.9801
98.9167	92.6601	167.833	83.1401	236.75	57.3529	305.667	6.75127		98.9167	95.4106	167.833	82.5888	236.75	62.5248	305.667	8.97561		98.9167	89.5025	167.833	81.9598	236.75	58.5644	305.667	3.8806
99	92.6601	168	83.0918	237	57.1569	306	6.54822		99	95.4106	168	82.5381	237	62.3267	306	8.68293		99	89.4527	168	81.9598	237	58.3663	306	3.73134
99.0833	92.6108	168.167	83.0918	237.25	56.9118	306.333	6.39594		99.0833	95.4106	168.167	82.5381	237.25	62.0792	306.333	8.43902		99.0833	89.4527	168.167	81.9096	237.25	58.1188	306.333	3.58209
99.1667	92.6108	168.333	83.0435	237.5	56.6667	306.667	6.24366		99.1667	95.4106	168.333	82.4873	237.5	61.8812	306.667	8.19512		99.1667	89.4527	168.333	81.8593	237.5	57.9208	306.667	3.48259
99.25	92.6108	168.5	82.9952	237.75	56.4706	307	6.04061		99.25	95.4106	168.5	82.4873	237.75	61.6832	307	7.95122		99.25	89.4527	168.5	81.8593	237.75	57.6733	307	3.33333
99.3333	92.5616	168.667	82.9952	238	56.2255	307.333	5.88832		99.3333	95.4106	168.667	82.4873	238	61.4356	307.333	7.70732		99.3333	89.403	168.667	81.8091	238	57.4257	307.333	3.18408
99.4167	92.5616	168.833	82.9469	238.25	55.9804	307.667	5.68528		99.4167	95.3623	168.833	82.4365	238.25	61.2376	307.667	7.46341		99.4167	89.403	168.833	81.8091	238.25	57.1782	307.667	3.08458
99.5	92.5616	169	82.8986	238.5	55.7353	308	5.53299		99.5	95.3623	169	82.4365	238.5	61.0396	308	7.21951		99.5	89.403	169	81.7588	238.5	56.9802	308	2.93532
99.5833	92.5123	169.167	82.8986	238.75	55.5392	308.333	5.32995		99.5833	95.3623	169.167	82.4365	238.75	60.7921	308.333	6.97561		99.5833	89.3532	169.167	81.7588	238.75	56.7327	308.333	2.78607
99.6667	92.5123	169.333	82.8503	239	55.2941	308.667	5.17766		99.6667	95.3623	169.333	82.4365	239	60.5941	308.667	6.73171		99.6667	89.3532	169.333	81.7588	239	56.4851	308.667	2.68657
99.75	92.5123	169.5	82.8019	239.25	55.049	309	5.02538		99.75	95.314	169.5	82.4365	239.25	60.3465	309	6.4878		99.75	89.3532	169.5	81.7085	239.25	56.2376	309	2.53731
99.8333	92.5123	169.667	82.7536	239.5	54.8039	309.333	4.82233		99.8333	95.314	169.667	82.3858	239.5	60.1485	309.333	6.2439		99.8333	89.3035	169.667	81.7085	239.5	55.9901	309.333	2.43781
99.9167	92.4631	169.833	82.7536	239.75	54.5588	309.667	4.67005		99.9167	95.314	169.833	82.3858	239.75	59.901	309.667	6.04878		99.9167	89.3035	169.833	81.6583	239.75	55.7426	309.667	2.28856
100	92.4631	170	82.7053	240	54.3137	310	4.46701		100	95.314	170	82.3858	240	59.6535	310	5.80488		100	89.2537	170	81.6583	240	55.4951	310	2.18905
100.083	92.4631	170.167	82.657	240.25	54.0196	310.333	4.31472		100.083	95.2657	170.167	82.335	240.25	59.4554	310.333	5.56098		100.083	89.2537	170.167	81.608	240.25	55.2475	310.333	2.08955
100.167	92.4631	170.333	82.6087	240.5	53.7745	310.667	4.16244		100.167	95.2657	170.333	82.335	240.5	59.2079	310.667	5.36585		100.167	89.2537	170.333	81.5578	240.5	55	310.667	1.99005
100.25	92.4138	170.5	82.6087	240.75	53.5294	311	4.01015		100.25	95.2657	170.5	82.335	240.75	58.9604	311	5.12195		100.25	89.204	170.5	81.5075	240.75	54.7525	311	1.89055
100.333	92.4138	170.667	82.5604	241	53.2843	311.333	3.85787		100.333	95.2657	170.667	82.2843	241	58.7624	311.333	4.92683		100.333	89.204	170.667	81.5075	241	54.5049	311.333	1.74129
100.417	92.3645	170.833	82.5121	241.25	52.9902	311.667	3.70558		100.417	95.2657	170.833	82.2843	241.25	58.5149	311.667	4.68293		100.417	89.204	170.833	81.4573	241.25	54.2574	311.667	1.64179
100.5	92.3645	171	82.5121	241.5	52.7451	312	3.5533		100.5	95.2657	171	82.2843	241.5	58.2673	312	4.43902		100.5	89.1542	171	81.4573	241.5	53.9604	312	1.54229
100.583	92.3645	171.167	82.4638	241.75	52.451	312.333	3.35025		100.583	95.2174	171.167	82.2335	241.75	58.0198	312.333	4.2439		100.583	89.1542	171.167	81.4573	241.75	53.7129	312.333	1.49254
100.667	92.3645	171.333	82.4155	242	52.2059	312.667	3.19797		100.667	95.2174	171.333	82.2335	242	57.7723	312.667	4		100.667	89.1542	171.333	81.4573	242	53.4654	312.667	1.39303
100.75	92.3153	171.5	82.3672	242.25	51.9608	313	3.09645		100.75	95.2174	171.5	82.2335	242.25	57.5247	313	3.80488		100.75	89.1045	171.5	81.4573	242.25	53.1683	313	1.29353
100.833	92.3153	171.667	82.3672	242.5	51.6667	313.333	2.94416		100.833	95.2174	171.667	82.1827	242.5	57.3267	313.333	3.56098		100.833	89.1045	171.667	81.407	242.5	52.9208	313.333	1.19403
100.917	92.3153	171.833	82.3188	242.75	51.4216	313.667	2.79188		100.917	95.2174	171.833	82.1827	242.75	57.0792	313.667	3.36585		100.917	89.1045	171.833	81.3568	242.75	52.6238	313.667	1.09453
101	92.266	172	82.2705	243	51.1274	314	2.63959		101	95.1691	172	82.132	243	56.8317	314	3.17073		101	89.1045	172	81.3065	243	52.3762	314	0.99503
101.083	92.266	172.167	82.2222	243.25	50.8333	314.333	2.53807		101.083	95.1691	172.167	82.132	243.25	56.5842	314.333	2.97561		101.083	89.0547	172.167	81.2563	243.25	52.0792	314.333	0.94527
101.167	92.266	172.333	82.1739	243.5	50.5882	314.667	2.38579		101.167	95.1691	172.333	82.132	243.5	56.3366	314.667	2.82927		101.167	89.005	172.333	81.206	243.5	51.8317	314.667	0.84577
101.25	92.266	172.5	82.1739	243.75	50.2941	315	2.28426		101.25	95.1208	172.5	82.132	243.75	56.0396	315	2.63415		101.25	89.005	172.5	81.206	243.75	51.5347	315	0.74627
101.333	92.2168	172.667	82.1256	244	50	315.333	2.18274		101.333	95.1208	172.667	82.0812	244	55.7921	315.333	2.4878		101.333	89.005	172.667	81.1558	244	51.2376	315.333	0.69652
101.417	92.2168	172.833	82.0773	244.25	49.7059	315.667	2.08122		101.417	95.1208	172.833	82.0812	244.25	55.5446	315.667	2.34146		101.417	89.005	172.833	81.1055	244.25	50.9901	315.667	0.59702
101.5	92.2168	173	82.0773	244.5	49.4118	316	1.92893		101.5	95.1208	173	82.0812	244.5	55.297	316	2.19512		101.5	88.9552	173	81.0553	244.5	50.6931	316	0.54726
101.583	92.1675	173.167	82.029	244.75	49.1667	316.333	1.82741		101.583	95.1208	173.167	82.0305	244.75	55	316.333	2.09756		101.583	88.9552	173.167	81.0553	244.75	50.396	316.333	0.44776
101.667	92.1675	173.333	81.9807	245	48.8725	316.667	1.72589		101.667	95.1208	173.333	82.0305	245	54.7525	316.667	1.95122		101.667	88.9552	173.333	81.0553	245	50.099	316.667	0.39801
101.75	92.1182	173.5	81.9324	245.25	48.5784	317	1.62437		101.75	95.1208	173.5	82.0305	245.25	54.5049	317	1.85366		101.75	88.9055	173.5	81.0553	245.25	49.802	317	0.29851
101.833	92.1182	173.667	81.8841	245.5	48.2843	317.333	1.52284		101.833	95.0725	173.667	81.9797	245.5	54.2574	317.333	1.70732		101.833	88.9055	173.667	81.0553	245.5	49.505	317.333	0.24876
101.917	92.1182	173.833	81.8841	245.75	47.9412	317.667	1.42132		101.917	95.0725	173.833	81.9797	245.75	53.9604	317.667	1.60976		101.917	88.9055	173.833	81.005	245.75	49.2079	317.667	0.19901
102	92.1182	174	81.8358	246	47.6471	318	1.37056		102	95.0725	174	81.9289	246	53.7129	318	1.5122		102	88.8557	174	80.9548	246	48.9109	318	0.14925
102.083	92.069	174.167	81.7874	246.25	47.3529	318.333	1.26904		102.083	95.0725	174.167	81.9289	246.25	53.4158	318.333	1.41463		102.083	88.8557	174.167	80.9548	246.25	48.6139	318.333	0.14925
102.167	92.069	174.333	81.7391	246.5	47.0588	318.667	1.16751		102.167	95.0725	174.333	81.9289	246.5	53.1683	318.667	1.31707		102.167	88.8557	174.333	80.9045	246.5	48.3168	318.667	0.0995
102.25	92.069	174.5	81.6908	246.75	46.7647	319	1.06599		102.25	95.0242	174.5	81.8782	246.75	52.8713	319	1.21951		102.25	88.806	174.5	80.8543	246.75	48.0198	319	0.04975
102.333	92.069	174.667	81.6908	247	46.4706	319.333	1.01523		102.333	95.0242	174.667	81.8782	247	52.6238	319.333	1.17073		102.333	88.806	174.667	80.804	247	47.7228	319.333	0.04975
102.417	92.0197	174.833	81.6425	247.25	46.1274	319.667	0.91371		102.417	95.0242	174.833	81.8782	247.25	52.3267	319.667	1.07317		102.417	88.7562	174.833	80.804	247.25	47.4257	319.667	0.04975
102.5	92.0197	175	81.5942	247.5	45.7843	320	0.86294		102.5	94.9758	175	81.8274	247.5	52.0297	320	1.02439		102.5	88.7562	175	80.7538	247.5	47.0792	320	0.04975
102.583	92.0197	175.167	81.5459	247.75	45.4902	320.333	0.76142		102.583	94.9758	175.167	81.8274	247.75	51.7822	320.333	0.97561		102.583	88.7562	175.167	80.7035	247.75	46.7822	320.333	0
102.667	92.0197	175.333	81.5459	248	45.1961	320.667	0.71066		102.667	94.9758	175.333	81.8274	248	51.4851	320.667	0.87805		102.667	88.7065	175.333	80.7035	248	46.4851	320.667	0
102.75	91.9704	175.5	81.4976	248.25	44.902	321	0.6599		102.75	94.9758	175.5	81.7766	248.25	51.1881	321	0.82927		102.75	88.7065	175.5	80.7035	248.25	46.1386	321	0
102.833	91.9704	175.667	81.4493	248.5	44.5588	321.333	0.60914		102.833	94.9758	175.667	81.7766	248.5	50.9406	321.333	0.78049		102.833	88.7065	175.667	80.6533	248.5	45.8416	321.333	0
102.917	91.9212	175.833	81.401	248.75	44.2157	321.667	0.55838		102.917	94.9275	175.833	81.7766	248.75	50.6436	321.667	0.73171		102.917	88.6567	175.833	80.6533	248.75	45.4951	321.667	0
103	91.9212	176	81.401	249	43.8725	322	0.50761		103	94.9275	176	81.7259	249	50.3465	322	0.68293		103	88.6567	176	80.603	249	45.198	322	0
103.083	91.9212	176.167	81.3527	249.25	43.5784	322.333	0.50761		103.083	94.9275	176.167	81.7259	249.25	50.0495	322.333	0.63415		103.083	88.6567	176.167	80.603	249.25	44.8515	322.333	0
103.167	91.9212	176.333	81.3044	249.5	43.2353	322.667	0.45685		103.167	94.9275	176.333	81.6751	249.5	49.7525	322.667	0.63415		103.167	88.607	176.333	80.5528	249.5	44.5545	322.667	0
103.25	91.8719	176.5	81.256	249.75	42.9412	323	0.45685		103.25	94.9275	176.5	81.6751	249.75	49.4554	323	0.58537		103.25	88.607	176.5	80.5528	249.75	44.2079	323	0
103.333	91.8719	176.667	81.256	250	42.598	323.333	0.40609		103.333	94.9275	176.667	81.6751	250	49.1584	323.333	0.58537		103.333	88.607	176.667	80.5025	250	43.8614	323.333	0
103.417	91.8719	176.833	81.2077	250.25	42.2549	323.667	0.40609		103.417	94.8792	176.833	81.6244	250.25	48.9109	323.667	0.58537		103.417	88.5572	176.833	80.5025	250.25	43.5644	323.667	0
103.5	91.8227	177	81.1594	250.5	41.9118	324	0.40609		103.5	94.8792	177	81.6244	250.5	48.6139	324	0.58537		103.5	88.5572	177	80.5025	250.5	43.2178	324	0
103.583	91.8227	177.167	81.1594	250.75	41.5686	324.333	0.35533		103.583	94.8309	177.167	81.6244	250.75	48.2673	324.333	0.53658		103.583	88.5075	177.167	80.5025	250.75	42.8713	324.333	0
103.667	91.8227	177.333	81.1111	251	41.2745	324.667	0.35533		103.667	94.8309	177.333	81.5736	251	47.9703	324.667	0.53658		103.667	88.5075	177.333	80.4523	251	42.5248	324.667	0
103.75	91.8227	177.5	81.0628	251.25	40.9314	325	0.35533		103.75	94.8309	177.5	81.5736	251.25	47.6733	325	0.53658		103.75	88.5075	177.5	80.402	251.25	42.1782	325	0
103.833	91.7734	177.667	81.0628	251.5	40.5882	325.333	0.35533		103.833	94.8309	177.667	81.5736	251.5	47.3762	325.333	0.53658		103.833	88.4577	177.667	80.402	251.5	41.8317	325.333	0
103.917	91.7734	177.833	81.0145	251.75	40.2451	325.667	0.35533		103.917	94.8309	177.833	81.5228	251.75	47.0792	325.667	0.4878		103.917	88.4577	177.833	80.3518	251.75	41.4851	325.667	0
104	91.7734	178	80.9662	252	39.8529	326	0.35533		104	94.8309	178	81.5228	252	46.7822	326	0.4878		104	88.4577	178	80.3015	252	41.1881	326	-0.04975
104.083	91.7241	178.167	80.9662	252.25	39.5098	326.333	0.35533		104.083	94.7826	178.167	81.4721	252.25	46.4851	326.333	0.4878		104.083	88.408	178.167	80.2513	252.25	40.8416	326.333	-0.04975
104.167	91.7241	178.333	80.9179	252.5	39.1667	326.667	0.35533		104.167	94.7826	178.333	81.4721	252.5	46.1386	326.667	0.4878		104.167	88.408	178.333	80.2513	252.5	40.4951	326.667	-0.04975
104.25	91.6749	178.5	80.8696	252.75	38.8235	327	0.35533		104.25	94.7826	178.5	81.4721	252.75	45.8911	327	0.4878		104.25	88.408	178.5	80.201	252.75	40.1485	327	-0.04975
104.333	91.6749	178.667	80.8696	253	38.4804	327.333	0.35533		104.333	94.7826	178.667	81.4213	253	45.5446	327.333	0.4878		104.333	88.3582	178.667	80.201	253	39.802	327.333	-0.04975
104.417	91.6749	178.833	80.8213	253.25	38.1373	327.667	0.35533		104.417	94.7826	178.833	81.4213	253.25	45.2475	327.667	0.4878		104.417	88.3582	178.833	80.201	253.25	39.4554	327.667	-0.04975
104.5	91.6749	179	80.773	253.5	37.7451	328	0.30457		104.5	94.7826	179	81.4213	253.5	44.9505	328	0.4878		104.5	88.3085	179	80.201	253.5	39.1089	328	-0.04975
104.583	91.6256	179.167	80.773	253.75	37.451	328.333	0.30457		104.583	94.7343	179.167	81.3706	253.75	44.6535	328.333	0.4878		104.583	88.3085	179.167	80.1508	253.75	38.7624	328.333	-0.04975
104.667	91.6256	179.333	80.7246	254	37.0588	328.667	0.30457		104.667	94.7343	179.333	81.3706	254	44.3069	328.667	0.4878		104.667	88.3085	179.333	80.1005	254	38.3663	328.667	-0.04975
104.75	91.6256	179.5	80.6763	254.25	36.7157	329	0.30457		104.75	94.7343	179.5	81.3706	254.25	44.0099	329	0.4878		104.75	88.2587	179.5	80.1005	254.25	38.0198	329	-0.04975
104.833	91.6256	179.667	80.6763	254.5	36.3725	329.333	0.30457		104.833	94.686	179.667	81.3198	254.5	43.7129	329.333	0.43902		104.833	88.2587	179.667	80.0503	254.5	37.6733	329.333	-0.04975
104.917	91.5764	179.833	80.628	254.75	35.9804	329.667	0.30457		104.917	94.686	179.833	81.3198	254.75	43.3663	329.667	0.43902		104.917	88.209	179.833	80	254.75	37.3267	329.667	-0.0995
105	91.5764	180	80.5797	255	35.6373	330	0.30457		105	94.686	180	81.269	255	43.0693	330	0.43902		105	88.209	180	80	255	36.9307	330	-0.0995
105.083	91.5764	180.167	80.5797	255.25	35.2941	330.333	0.30457		105.083	94.686	180.167	81.269	255.25	42.7723	330.333	0.43902		105.083	88.209	180.167	79.9498	255.25	36.6337	330.333	-0.0995
105.167	91.5764	180.333	80.5314	255.5	34.902	330.667	0.30457		105.167	94.6377	180.333	81.2183	255.5	42.4257	330.667	0.43902		105.167	88.1592	180.333	79.9498	255.5	36.2871	330.667	-0.0995
105.25	91.5271	180.5	80.4831	255.75	34.5588	331	0.30457		105.25	94.6377	180.5	81.2183	255.75	42.1287	331	0.43902		105.25	88.1592	180.5	79.9498	255.75	35.8911	331	-0.0995
105.333	91.5271	180.667	80.4831	256	34.2157	331.333	0.30457		105.333	94.6377	180.667	81.2183	256	41.8317	331.333	0.43902		105.333	88.1592	180.667	79.8995	256	35.4951	331.333	-0.0995
105.417	91.4778	180.833	80.4348	256.25	33.8235	331.667	0.25381		105.417	94.6377	180.833	81.1675	256.25	41.4851	331.667	0.43902		105.417	88.1592	180.833	79.8995	256.25	35.198	331.667	-0.0995
105.5	91.4778	181	80.3865	256.5	33.4804	332	0.25381		105.5	94.6377	181	81.1675	256.5	41.1881	332	0.43902		105.5	88.1095	181	79.8995	256.5	34.802	332	-0.0995
105.583	91.4778	181.167	80.3382	256.75	33.1373	332.333	0.25381		105.583	94.5894	181.167	81.1675	256.75	40.8416	332.333	0.43902		105.583	88.1095	181.167	79.8995	256.75	34.4554	332.333	-0.0995
105.667	91.4286	181.333	80.3382	257	32.7451	332.667	0.25381		105.667	94.5894	181.333	81.1168	257	40.5941	332.667	0.43902		105.667	88.1095	181.333	79.8493	257	34.1089	332.667	-0.0995
105.75	91.4286	181.5	80.2899	257.25	32.402	333	0.25381		105.75	94.5894	181.5	81.1168	257.25	40.2475	333	0.39024		105.75	88.0597	181.5	79.799	257.25	33.7624	333	-0.0995
105.833	91.4286	181.667	80.2416	257.5	32.0098	333.333	0.25381		105.833	94.5894	181.667	81.066	257.5	39.9505	333.333	0.39024		105.833	88.0597	181.667	79.799	257.5	33.3663	333.333	-0.0995
105.917	91.4286	181.833	80.2416	257.75	31.7157	333.667	0.25381		105.917	94.5894	181.833	81.066	257.75	39.6535	333.667	0.39024		105.917	88.0597	181.833	79.7487	257.75	33.0198	333.667	-0.0995
106	91.3793	182	80.1932	258	31.3235	334	0.25381		106	94.5894	182	81.0152	258	39.3069	334	0.39024		106	88.01	182	79.6985	258	32.6733	334	-0.0995
106.083	91.3793	182.167	80.1449	258.25	30.9804	334.333	0.25381		106.083	94.5411	182.167	81.0152	258.25	39.0099	334.333	0.39024		106.083	88.01	182.167	79.6985	258.25	32.2772	334.333	-0.0995
106.167	91.3793	182.333	80.1449	258.5	30.6373	334.667	0.25381		106.167	94.5411	182.333	81.0152	258.5	38.7129	334.667	0.39024		106.167	87.9602	182.333	79.6985	258.5	31.9802	334.667	-0.0995
106.25	91.33	182.5	80.0966	258.75	30.2941	335	0.25381		106.25	94.4928	182.5	80.9645	258.75	38.4158	335	0.39024		106.25	87.9602	182.5	79.6482	258.75	31.6337	335	-0.0995
106.333	91.33	182.667	80.0483	259	29.951	335.333	0.20305		106.333	94.4928	182.667	80.9645	259	38.0693	335.333	0.39024		106.333	87.9602	182.667	79.598	259	31.2376	335.333	-0.0995
106.417	91.33	182.833	80.0483	259.25	29.6078	335.667	0.20305		106.417	94.4928	182.833	80.9137	259.25	37.7723	335.667	0.39024		106.417	87.9104	182.833	79.598	259.25	30.8911	335.667	-0.0995
106.5	91.33	183	80	259.5	29.3137	336	0.20305		106.5	94.4928	183	80.9137	259.5	37.4753	336	0.39024		106.5	87.9104	183	79.5477	259.5	30.5446	336	-0.0995
106.583	91.2808	183.167	79.9517	259.75	28.9706	336.333	0.20305		106.583	94.4445	183.167	80.8629	259.75	37.1782	336.333	0.39024		106.583	87.9104	183.167	79.4975	259.75	30.198	336.333	-0.0995
106.667	91.2808	183.333	79.9517	260	28.6275	336.667	0.20305		106.667	94.4445	183.333	80.8629	260	36.8812	336.667	0.39024		106.667	87.8607	183.333	79.4472	260	29.8515	336.667	-0.0995
106.75	91.2315	183.5	79.9034	260.25	28.2843	337	0.20305		106.75	94.4445	183.5	80.8629	260.25	36.5842	337	0.39024		106.75	87.8607	183.5	79.4472	260.25	29.505	337	-0.0995
106.833	91.2315	183.667	79.8551	260.5	27.9902	337.333	0.20305		106.833	94.4445	183.667	80.8122	260.5	36.2871	337.333	0.39024		106.833	87.8109	183.667	79.397	260.5	29.1584	337.333	-0.14925
106.917	91.2315	183.833	79.8068	260.75	27.6961	337.667	0.20305		106.917	94.4445	183.833	80.7614	260.75	35.9406	337.667	0.39024		106.917	87.8109	183.833	79.397	260.75	28.8614	337.667	-0.14925
107	91.2315	184	79.7585	261	27.3529	338	0.20305		107	94.3961	184	80.7614	261	35.6931	338	0.39024		107	87.8109	184	79.3467	261	28.4653	338	-0.14925
107.083	91.1823	184.167	79.7585	261.25	27.0588	338.333	0.20305		107.083	94.3961	184.167	80.7614	261.25	35.396	338.333	0.39024		107.083	87.7612	184.167	79.3467	261.25	28.1683	338.333	-0.14925
107.167	91.1823	184.333	79.7101	261.5	26.7157	338.667	0.20305		107.167	94.3961	184.333	80.7107	261.5	35.099	338.667	0.39024		107.167	87.7612	184.333	79.3467	261.5	27.8713	338.667	-0.14925
107.25	91.1823	184.5	79.6618	261.75	26.4706	339	0.20305		107.25	94.3961	184.5	80.7107	261.75	34.8515	339	0.39024		107.25	87.7612	184.5	79.3467	261.75	27.5248	339	-0.14925
107.333	91.133	184.667	79.6618	262	26.1765	339.333	0.20305		107.333	94.3478	184.667	80.6599	262	34.5545	339.333	0.39024		107.333	87.7612	184.667	79.3467	262	27.2277	339.333	-0.14925
107.417	91.133	184.833	79.6135	262.25	25.8824	339.667	0.20305		107.417	94.3478	184.833	80.6599	262.25	34.2574	339.667	0.39024		107.417	87.7114	184.833	79.2965	262.25	26.9307	339.667	-0.14925
107.5	91.133	185	79.5652	262.5	25.5882	340	0.20305		107.5	94.2995	185	80.6091	262.5	34.0099	340	0.39024		107.5	87.6617	185	79.2965	262.5	26.5842	340	-0.14925
107.583	91.133	185.167	79.5169	262.75	25.3431	340.333	0.20305		107.583	94.2995	185.167	80.6091	262.75	33.7129	340.333	0.34146		107.583	87.6617	185.167	79.2462	262.75	26.2871	340.333	-0.14925
107.667	91.0837	185.333	79.5169	263	25.049	340.667	0.20305		107.667	94.2995	185.333	80.5584	263	33.4653	340.667	0.34146		107.667	87.6617	185.333	79.196	263	25.9901	340.667	-0.14925
107.75	91.0837	185.5	79.4686	263.25	24.8039	341	0.20305		107.75	94.2995	185.5	80.5584	263.25	33.1683	341	0.34146		107.75	87.6119	185.5	79.196	263.25	25.6931	341	-0.14925
107.833	91.0837	185.667	79.4203	263.5	24.5098	341.333	0.20305		107.833	94.2512	185.667	80.5076	263.5	32.9208	341.333	0.34146		107.833	87.6119	185.667	79.1457	263.5	25.4455	341.333	-0.14925
107.917	91.0345	185.833	79.372	263.75	24.2647	341.667	0.20305		107.917	94.2512	185.833	80.5076	263.75	32.6238	341.667	0.34146		107.917	87.6119	185.833	79.0955	263.75	25.1485	341.667	-0.14925
108	91.0345	186	79.372	264	24.0196	342	0.20305		108	94.2512	186	80.4569	264	32.3762	342	0.34146		108	87.5622	186	79.0955	264	24.8515	342	-0.14925
108.083	91.0345	186.167	79.3237	264.25	23.7745	342.333	0.20305		108.083	94.2512	186.167	80.4569	264.25	32.1287	342.333	0.34146		108.083	87.5622	186.167	79.0452	264.25	24.604	342.333	-0.14925
108.167	90.9852	186.333	79.2754	264.5	23.5294	342.667	0.20305		108.167	94.2029	186.333	80.4061	264.5	31.8812	342.667	0.34146		108.167	87.5622	186.333	78.995	264.5	24.3069	342.667	-0.14925
108.25	90.9852	186.5	79.2271	264.75	23.2843	343	0.20305		108.25	94.2029	186.5	80.4061	264.75	31.5842	343	0.34146		108.25	87.5124	186.5	78.995	264.75	24.0099	343	-0.14925
108.333	90.9852	186.667	79.2271	265	23.0882	343.333	0.20305		108.333	94.2029	186.667	80.3553	265	31.3366	343.333	0.34146		108.333	87.5124	186.667	78.995	265	23.7624	343.333	-0.14925
108.417	90.9852	186.833	79.1787	265.25	22.8431	343.667	0.20305		108.417	94.2029	186.833	80.3553	265.25	31.0891	343.667	0.34146		108.417	87.5124	186.833	78.9447	265.25	23.5149	343.667	-0.14925
108.5	90.936	187	79.1304	265.5	22.598	344	0.20305		108.5	94.2029	187	80.3046	265.5	30.8416	344	0.34146		108.5	87.4627	187	78.9447	265.5	23.2178	344	-0.14925
108.583	90.936	187.167	79.0821	265.75	22.402	344.333	0.20305		108.583	94.1546	187.167	80.3046	265.75	30.6436	344.333	0.34146		108.583	87.4627	187.167	78.8945	265.75	22.9703	344.333	-0.14925
108.667	90.936	187.333	79.0821	266	22.2059	344.667	0.20305		108.667	94.1063	187.333	80.2538	266	30.396	344.667	0.34146		108.667	87.4627	187.333	78.8442	266	22.7228	344.667	-0.14925
108.75	90.936	187.5	79.0338	266.25	21.9608	345	0.20305		108.75	94.1063	187.5	80.2538	266.25	30.1485	345	0.34146		108.75	87.4129	187.5	78.794	266.25	22.4752	345	-0.19901
108.833	90.8867	187.667	78.9855	266.5	21.7647	345.333	0.20305		108.833	94.1063	187.667	80.203	266.5	29.901	345.333	0.34146		108.833	87.4129	187.667	78.794	266.5	22.2277	345.333	-0.19901
108.917	90.8867	187.833	78.9372	266.75	21.5686	345.667	0.20305		108.917	94.1063	187.833	80.1523	266.75	29.703	345.667	0.34146		108.917	87.3632	187.833	78.7437	266.75	21.9802	345.667	-0.19901
109	90.8867	188	78.8889	267	21.3725	346	0.20305		109	94.058	188	80.1523	267	29.4554	346	0.34146		109	87.3632	188	78.6935	267	21.7822	346	-0.19901
109.083	90.8374	188.167	78.8406	267.25	21.1765	346.333	0.20305		109.083	94.058	188.167	80.1015	267.25	29.2574	346.333	0.34146		109.083	87.3632	188.167	78.6935	267.25	21.5347	346.333	-0.19901
109.167	90.8374	188.333	78.8406	267.5	20.9804	346.667	0.15228		109.167	94.058	188.333	80.0508	267.5	29.0099	346.667	0.34146		109.167	87.3134	188.333	78.6935	267.5	21.2871	346.667	-0.19901
109.25	90.8374	188.5	78.7923	267.75	20.7843	347	0.15228		109.25	94.058	188.5	80.0508	267.75	28.8119	347	0.34146		109.25	87.3134	188.5	78.6935	267.75	21.0891	347	-0.19901
109.333	90.7882	188.667	78.744	268	20.5882	347.333	0.15228		109.333	94.0097	188.667	80	268	28.5644	347.333	0.34146		109.333	87.2637	188.667	78.6935	268	20.8416	347.333	-0.19901
109.417	90.7882	188.833	78.6957	268.25	20.3922	347.667	0.15228		109.417	94.0097	188.833	80	268.25	28.3663	347.667	0.34146		109.417	87.2637	188.833	78.6432	268.25	20.6436	347.667	-0.19901
109.5	90.7882	189	78.6473	268.5	20.2451	348	0.15228		109.5	94.0097	189	79.9492	268.5	28.1683	348	0.29268		109.5	87.2637	189	78.593	268.5	20.396	348	-0.19901
109.583	90.7389	189.167	78.599	268.75	20.049	348.333	0.15228		109.583	94.0097	189.167	79.9492	268.75	27.9703	348.333	0.29268		109.583	87.2139	189.167	78.5427	268.75	20.198	348.333	-0.19901
109.667	90.7389	189.333	78.599	269	19.8529	348.667	0.15228		109.667	93.9614	189.333	79.8985	269	27.7723	348.667	0.29268		109.667	87.2139	189.333	78.4925	269	20	348.667	-0.19901
109.75	90.7389	189.5	78.5507	269.25	19.7059	349	0.15228		109.75	93.9614	189.5	79.8477	269.25	27.5743	349	0.29268		109.75	87.2139	189.5	78.4422	269.25	19.7525	349	-0.19901
109.833	90.7389	189.667	78.5024	269.5	19.5098	349.333	0.15228		109.833	93.9614	189.667	79.8477	269.5	27.3762	349.333	0.29268		109.833	87.1642	189.667	78.392	269.5	19.5545	349.333	-0.19901
109.917	90.6897	189.833	78.4541	269.75	19.3627	349.667	0.15228		109.917	93.9614	189.833	79.797	269.75	27.1782	349.667	0.29268		109.917	87.1642	189.833	78.3417	269.75	19.3564	349.667	-0.19901
110	90.6897	190	78.4058	270	19.1667	350	0.15228		110	93.913	190	79.797	270	26.9802	350	0.29268		110	87.1144	190	78.2915	270	19.1584	350	-0.19901
110.083	90.6897	190.167	78.3575	270.25	19.0196	350.333	0.15228		110.083	93.913	190.167	79.7462	270.25	26.7822	350.333	0.29268		110.083	87.1144	190.167	78.2412	270.25	18.9604	350.333	-0.19901
110.167	90.6897	190.333	78.3092	270.5	18.8725	350.667	0.15228		110.167	93.8647	190.333	79.7462	270.5	26.5842	350.667	0.29268		110.167	87.1144	190.333	78.2412	270.5	18.7624	350.667	-0.19901
110.25	90.6404	190.5	78.2609	270.75	18.6765	351	0.15228		110.25	93.8647	190.5	79.6954	270.75	26.3861	351	0.29268		110.25	87.0647	190.5	78.191	270.75	18.5644	351	-0.19901
110.333	90.6404	190.667	78.2126	271	18.5294	351.333	0.15228		110.333	93.8647	190.667	79.6447	271	26.1881	351.333	0.29268		110.333	87.0647	190.667	78.1407	271	18.3663	351.333	-0.19901
110.417	90.6404	190.833	78.1643	271.25	18.3824	351.667	0.15228		110.417	93.8647	190.833	79.6447	271.25	26.0396	351.667	0.29268		110.417	87.0647	190.833	78.1407	271.25	18.1683	351.667	-0.19901
110.5	90.5911	191	78.1643	271.5	18.1863	352	0.15228		110.5	93.8164	191	79.5939	271.5	25.8416	352	0.29268		110.5	87.0149	191	78.1407	271.5	18.0198	352	-0.19901
110.583	90.5911	191.167	78.1159	271.75	18.0392	352.333	0.15228		110.583	93.8164	191.167	79.5432	271.75	25.6436	352.333	0.29268		110.583	87.0149	191.167	78.1407	271.75	17.8218	352.333	-0.19901
110.667	90.5419	191.333	78.0676	272	17.8922	352.667	0.15228		110.667	93.8164	191.333	79.5432	272	25.495	352.667	0.29268		110.667	86.9652	191.333	78.0905	272	17.6238	352.667	-0.19901
110.75	90.5419	191.5	78.0193	272.25	17.7451	353	0.15228		110.75	93.7681	191.5	79.4924	272.25	25.297	353	0.29268		110.75	86.9652	191.5	78.0905	272.25	17.4257	353	-0.19901
110.833	90.5419	191.667	77.971	272.5	17.598	353.333	0.15228		110.833	93.7681	191.667	79.4416	272.5	25.1485	353.333	0.29268		110.833	86.9652	191.667	78.0402	272.5	17.2772	353.333	-0.19901
110.917	90.5419	191.833	77.9227	272.75	17.451	353.667	0.15228		110.917	93.7681	191.833	79.4416	272.75	24.9505	353.667	0.29268		110.917	86.9154	191.833	77.99	272.75	17.0792	353.667	-0.19901
111	90.4926	192	77.8744	273	17.3039	354	0.15228		111	93.7198	192	79.3909	273	24.802	354	0.29268		111	86.9154	192	77.99	273	16.8812	354	-0.19901
111.083	90.4926	192.167	77.8261	273.25	17.1569	354.333	0.15228		111.083	93.7198	192.167	79.3401	273.25	24.6535	354.333	0.29268		111.083	86.9154	192.167	77.9397	273.25	16.6832	354.333	-0.19901
111.167	90.4926	192.333	77.7778	273.5	16.9608	354.667	0.15228		111.167	93.7198	192.333	79.3401	273.5	24.4554	354.667	0.29268		111.167	86.8657	192.333	77.8895	273.5	16.5347	354.667	-0.19901
111.25	90.4926	192.5	77.7295	273.75	16.8137	355	0.15228		111.25	93.6715	192.5	79.2893	273.75	24.3069	355	0.29268		111.25	86.8657	192.5	77.8895	273.75	16.3366	355	-0.19901
111.333	90.4434	192.667	77.6812	274	16.7157	355.333	0.15228		111.333	93.6715	192.667	79.2893	274	24.1089	355.333	0.29268		111.333	86.8159	192.667	77.8392	274	16.1881	355.333	-0.19901
111.417	90.4434	192.833	77.6329	274.25	16.5686	355.667	0.15228		111.417	93.6232	192.833	79.2386	274.25	23.9604	355.667	0.29268		111.417	86.8159	192.833	77.7889	274.25	15.9901	355.667	-0.19901
111.5	90.4434	193	77.6329	274.5	16.4216	356	0.15228		111.5	93.6232	193	79.1878	274.5	23.7624	356	0.29268		111.5	86.7662	193	77.7387	274.5	15.7921	356	-0.19901
111.583	90.3941	193.167	77.5845	274.75	16.2745	356.333	0.15228		111.583	93.6232	193.167	79.1371	274.75	23.6139	356.333	0.29268		111.583	86.7662	193.167	77.7387	274.75	15.6436	356.333	-0.19901
111.667	90.3941	193.333	77.5362	275	16.1275	356.667	0.15228		111.667	93.5749	193.333	79.1371	275	23.4158	356.667	0.29268		111.667	86.7662	193.333	77.6884	275	15.4455	356.667	-0.19901
111.75	90.3941	193.5	77.4879	275.25	15.9804	357	0.15228		111.75	93.5749	193.5	79.0863	275.25	23.2673	357	0.29268		111.75	86.7164	193.5	77.6382	275.25	15.297	357	-0.19901
111.833	90.3941	193.667	77.4396	275.5	15.8333	357.333	0.15228		111.833	93.5749	193.667	79.0355	275.5	23.0693	357.333	0.29268		111.833	86.7164	193.667	77.5879	275.5	15.099	357.333	-0.19901
111.917	90.3448	193.833	77.3913	275.75	15.6863	357.667	0.15228		111.917	93.5266	193.833	79.0355	275.75	22.9208	357.667	0.29268		111.917	86.7164	193.833	77.5879	275.75	14.9505	357.667	-0.19901
112	90.3448	194	77.343	276	15.5392	358	0.15228		112	93.5266	194	78.9848	276	22.7723	358	0.29268		112	86.6667	194	77.5377	276	14.7525	358	-0.19901
112.083	90.2956	194.167	77.2947	276.25	15.4412	358.333	0.10152		112.083	93.5266	194.167	78.934	276.25	22.5743	358.333	0.29268		112.083	86.6667	194.167	77.4874	276.25	14.604	358.333	-0.19901
112.167	90.2956	194.333	77.2464	276.5	15.2941	358.667	0.10152		112.167	93.4783	194.333	78.934	276.5	22.4257	358.667	0.29268		112.167	86.6667	194.333	77.4372	276.5	14.4059	358.667	-0.19901
112.25	90.2956	194.5	77.1498	276.75	15.1471	359	0.10152		112.25	93.4783	194.5	78.8832	276.75	22.2277	359	0.29268		112.25	86.6169	194.5	77.3869	276.75	14.2574	359	-0.19901
112.333	90.2956	194.667	77.1014	277	15	359.333	0.10152		112.333	93.4783	194.667	78.8325	277	22.0792	359.333	0.29268		112.333	86.6169	194.667	77.3367	277	14.0594	359.333	-0.19901
112.417	90.2463	194.833	77.0531	277.25	14.902	359.667	0.10152		112.417	93.43	194.833	78.7817	277.25	21.9307	359.667	0.29268		112.417	86.6169	194.833	77.2864	277.25	13.9109	359.667	-0.19901
112.5	90.2463	195	77.0048	277.5	14.7549	360	0.10152		112.5	93.43	195	78.7817	277.5	21.7822	360	0.2439		112.5	86.5672	195	77.2864	277.5	13.7129	360	-0.19901
112.583	90.2463	195.167	76.9565	277.75	14.6078	360.333	0.10152		112.583	93.3816	195.167	78.731	277.75	21.5842	360.333	0.2439		112.583	86.5672	195.167	77.2362	277.75	13.5644	360.333	-0.19901
112.667	90.2463	195.333	76.9082	278	14.4608	360.667	0.10152		112.667	93.3816	195.333	78.6802	278	21.4356	360.667	0.2439		112.667	86.5174	195.333	77.1859	278	13.3663	360.667	-0.24876
112.75	90.197	195.5	76.8599	278.25	14.3627	361	0.10152		112.75	93.3816	195.5	78.6294	278.25	21.2871	361	0.2439		112.75	86.5174	195.5	77.1859	278.25	13.2178	361	-0.24876
112.833	90.197	195.667	76.8116	278.5	14.2157	361.333	0.10152		112.833	93.3333	195.667	78.6294	278.5	21.1386	361.333	0.2439		112.833	86.4677	195.667	77.1357	278.5	13.0198	361.333	-0.24876
112.917	90.197	195.833	76.7633	278.75	14.1176	361.667	0.10152		112.917	93.3333	195.833	78.5787	278.75	20.9901	361.667	0.2439		112.917	86.4677	195.833	77.0854	278.75	12.8713	361.667	-0.24876
113	90.1478	196	76.715	279	13.9706	362	0.10152		113	93.3333	196	78.5279	279	20.8416	362	0.2439		113	86.4677	196	77.0352	279	12.7228	362	-0.24876
113.083	90.1478	196.167	76.6667	279.25	13.8235	362.333	0.10152		113.083	93.285	196.167	78.4772	279.25	20.6931	362.333	0.2439		113.083	86.4677	196.167	77.0352	279.25	12.5248	362.333	-0.24876
113.167	90.0985	196.333	76.6184	279.5	13.7255	362.667	0.10152		113.167	93.285	196.333	78.4772	279.5	20.5446	362.667	0.2439		113.167	86.4179	196.333	76.9849	279.5	12.3762	362.667	-0.24876
113.25	90.0985	196.5	76.5217	279.75	13.5784	363	0.10152		113.25	93.285	196.5	78.4264	279.75	20.396	363	0.2439		113.25	86.4179	196.5	76.9347	279.75	12.2277	363	-0.24876
113.333	90.0985	196.667	76.4734	280	13.4804	363.333	0.10152		113.333	93.2367	196.667	78.3756	280	20.2475	363.333	0.2439		113.333	86.3682	196.667	76.8844	280	12.0297	363.333	-0.24876
113.417	90.0985	196.833	76.4251	280.25	13.3333	363.667	0.10152		113.417	93.2367	196.833	78.3249	280.25	20.099	363.667	0.2439		113.417	86.3682	196.833	76.8342	280.25	11.8812	363.667	-0.24876
113.5	90.0493	197	76.3768	280.5	13.2353	364	0.10152		113.5	93.2367	197	78.2741	280.5	19.9505	364	0.2439		113.5	86.3682	197	76.8342	280.5	11.7327	364	-0.24876
113.583	90.0493	197.167	76.3285	280.75	13.0882	364.333	0.10152		113.583	93.1884	197.167	78.2741	280.75	19.802	364.333	0.2439		113.583	86.3184	197.167	76.7839	280.75	11.5347	364.333	-0.24876
113.667	90.0493	197.333	76.2802	281	12.9902	364.667	0.10152		113.667	93.1884	197.333	78.2234	281	19.703	364.667	0.2439		113.667	86.3184	197.333	76.7337	281	11.3861	364.667	-0.24876
113.75	90.0493	197.5	76.2319	281.25	12.8431	365	0.10152		113.75	93.1884	197.5	78.1726	281.25	19.5545	365	0.2439		113.75	86.3184	197.5	76.6834	281.25	11.2376	365	-0.24876
113.833	90	197.667	76.1836	281.5	12.7451	365.333	0.10152		113.833	93.1401	197.667	78.1218	281.5	19.4059	365.333	0.2439		113.833	86.2687	197.667	76.6332	281.5	11.0891	365.333	-0.24876
113.917	90	197.833	76.1353	281.75	12.598	365.667	0.10152		113.917	93.1401	197.833	78.0711	281.75	19.2574	365.667	0.2439		113.917	86.2687	197.833	76.5829	281.75	10.9406	365.667	-0.24876
114	90	198	76.087	282	12.5	366	0.10152		114	93.0918	198	78.0203	282	19.1089	366	0.2439		114	86.2189	198	76.5327	282	10.7426	366	-0.24876
114.083	90	198.167	75.9903	282.25	12.3529	366.333	0.10152		114.083	93.0918	198.167	77.9695	282.25	18.9604	366.333	0.2439		114.083	86.2189	198.167	76.4824	282.25	10.5941	366.333	-0.24876
114.167	89.9507	198.333	75.942	282.5	12.2549	366.667	0.10152		114.167	93.0435	198.333	77.9695	282.5	18.8119	366.667	0.2439		114.167	86.1692	198.333	76.4824	282.5	10.4455	366.667	-0.24876
114.25	89.9507	198.5	75.8937	282.75	12.1569	367	0.10152		114.25	93.0435	198.5	77.9188	282.75	18.6634	367	0.2439		114.25	86.1692	198.5	76.4322	282.75	10.297	367	-0.24876
114.333	89.9507	198.667	75.8454	283	12.0588	367.333	0.10152		114.333	93.0435	198.667	77.868	283	18.5149	367.333	0.2439		114.333	86.1692	198.667	76.3819	283	10.1485	367.333	-0.24876
114.417	89.9507	198.833	75.7971	283.25	11.9118	367.667	0.10152		114.417	92.9952	198.833	77.8173	283.25	18.3663	367.667	0.2439		114.417	86.1194	198.833	76.3317	283.25	10	367.667	-0.24876
114.5	89.9015	199	75.7005	283.5	11.8137	368	0.10152		114.5	92.9952	199	77.7665	283.5	18.2178	368	0.2439		114.5	86.1194	199	76.2312	283.5	9.85149	368	-0.24876
114.583	89.8522	199.167	75.6522	283.75	11.7157	368.333	0.10152		114.583	92.9952	199.167	77.7157	283.75	18.0198	368.333	0.2439		114.583	86.1194	199.167	76.1809	283.75	9.70297	368.333	-0.24876
114.667	89.8522	199.333	75.6039	284	11.6176	368.667	0.10152		114.667	92.9952	199.333	77.665	284	17.8713	368.667	0.2439		114.667	86.0696	199.333	76.1307	284	9.60396	368.667	-0.24876
114.75	89.8522	199.5	75.5556	284.25	11.4706	369	0.10152		114.75	92.9469	199.5	77.6142	284.25	17.7228	369	0.2439		114.75	86.0696	199.5	76.1307	284.25	9.45545	369	-0.24876
114.833	89.8522	199.667	75.4589	284.5	11.3725	369.333	0.10152		114.833	92.9469	199.667	77.6142	284.5	17.5743	369.333	0.2439		114.833	86.0199	199.667	76.0804	284.5	9.30693	369.333	-0.24876
114.917	89.803	199.833	75.4106	284.75	11.2745	369.667	0.10152		114.917	92.9469	199.833	77.5635	284.75	17.4257	369.667	0.2439		114.917	86.0199	199.833	76.0302	284.75	9.15842	369.667	-0.24876
115	89.803	200	75.3623	285	11.1765	370	0.10152		115	92.8986	200	77.5127	285	17.2772	370	0.2439		115	86.0199	200	75.9799	285	9.0099	370	-0.24876
115.083	89.803	200.167	75.314	285.25	11.0784	370.333	0.10152		115.083	92.8986	200.167	77.4619	285.25	17.1287	370.333	0.2439		115.083	85.9702	200.167	75.9297	285.25	8.91089	370.333	-0.24876
115.167	89.803	200.333	75.2174	285.5	10.9804	370.667	0.10152		115.167	92.8503	200.333	77.4112	285.5	17.0297	370.667	0.2439		115.167	85.9702	200.333	75.9297	285.5	8.76238	370.667	-0.24876
115.25	89.7537	200.5	75.1691	285.75	10.8824	371	0.10152		115.25	92.8503	200.5	77.3604	285.75	16.8812	371	0.2439		115.25	85.9702	200.5	75.8291	285.75	8.61386	371	-0.24876
115.333	89.7537	200.667	75.1208	286	10.7843	371.333	0.10152		115.333	92.8019	200.667	77.3096	286	16.7327	371.333	0.2439		115.333	85.9204	200.667	75.7789	286	8.51485	371.333	-0.24876
115.417	89.7537	200.833	75.0725	286.25	10.6863	371.667	0.10152		115.417	92.8019	200.833	77.2589	286.25	16.5842	371.667	0.2439		115.417	85.9204	200.833	75.7286	286.25	8.36634	371.667	-0.24876
115.5	89.7537	201	74.9759	286.5	10.5882	372	0.10152		115.5	92.8019	201	77.2081	286.5	16.4356	372	0.2439		115.5	85.8706	201	75.6784	286.5	8.21782	372	-0.24876
115.583	89.7044	201.167	74.9275	286.75	10.4902	372.333	0.10152		115.583	92.7536	201.167	77.1574	286.75	16.2871	372.333	0.2439		115.583	85.8706	201.167	75.6281	286.75	8.11881	372.333	-0.24876
115.667	89.7044	201.333	74.8792	287	10.4412	372.667	0.10152		115.667	92.7536	201.333	77.1066	287	16.1386	372.667	0.2439		115.667	85.8209	201.333	75.5779	287	7.9703	372.667	-0.24876
115.75	89.7044	201.5	74.8309	287.25	10.3431	373	0.10152		115.75	92.7053	201.5	77.0558	287.25	16.0396	373	0.2439		115.75	85.8209	201.5	75.5276	287.25	7.87129	373	-0.24876
115.833	89.7044	201.667	74.7343	287.5	10.2451	373.333	0.10152		115.833	92.7053	201.667	77.0051	287.5	15.8911	373.333	0.2439		115.833	85.8209	201.667	75.4774	287.5	7.72277	373.333	-0.24876
115.917	89.6552	201.833	74.686	287.75	10.1471	373.667	0.10152		115.917	92.7053	201.833	76.9543	287.75	15.7426	373.667	0.2439		115.917	85.7711	201.833	75.4271	287.75	7.62376	373.667	-0.24876
116	89.6552	202	74.6377	288	10.049	374	0.10152		116	92.657	202	76.9035	288	15.5941	374	0.2439		116	85.7711	202	75.3769	288	7.52475	374	-0.24876
116.083	89.6059	202.167	74.5411	288.25	10	374.333	0.10152		116.083	92.657	202.167	76.8528	288.25	15.4455	374.333	0.2439		116.083	85.7214	202.167	75.3266	288.25	7.37624	374.333	-0.24876
116.167	89.6059	202.333	74.4928	288.5	9.90196	374.667	0.05076		116.167	92.657	202.333	76.802	288.5	15.3465	374.667	0.2439		116.167	85.7214	202.333	75.2764	288.5	7.27723	374.667	-0.24876
116.25	89.6059	202.5	74.4445	288.75	9.80392	375	0.05076		116.25	92.6087	202.5	76.7513	288.75	15.198	375	0.2439		116.25	85.7214	202.5	75.2261	288.75	7.17822	375	-0.24876
116.333	89.6059	202.667	74.3478	289	9.7549	375.333	0.05076		116.333	92.6087	202.667	76.7005	289	15.0495	375.333	0.2439		116.333	85.6716	202.667	75.1759	289	7.0297	375.333	-0.24876
116.417	89.5566	202.833	74.2995	289.25	9.65686	375.667	0.05076		116.417	92.6087	202.833	76.6497	289.25	14.901	375.667	0.2439		116.417	85.6716	202.833	75.1759	289.25	6.93069	375.667	-0.24876
116.5	89.5566	203	74.2512	289.5	9.60784	376	0.05076		116.5	92.5604	203	76.599	289.5	14.802	376	0.2439		116.5	85.6716	203	75.1256	289.5	6.83168	376	-0.24876
116.583	89.5566	203.167	74.1546	289.75	9.5098	376.333	0.05076		116.583	92.5604	203.167	76.5482	289.75	14.6535	376.333	0.19512		116.583	85.6219	203.167	75.0754	289.75	6.73267	376.333	-0.24876
116.667	89.5566	203.333	74.1063	290	9.41177	376.667	0.05076		116.667	92.5121	203.333	76.4975	290	14.505	376.667	0.19512		116.667	85.6219	203.333	75.0251	290	6.63366	376.667	-0.24876
116.75	89.5074	203.5	74.058	290.25	9.36275	377	0.05076		116.75	92.5121	203.5	76.4467	290.25	14.3564	377	0.19512		116.75	85.5721	203.5	74.9749	290.25	6.48515	377	-0.29851
116.833	89.5074	203.667	73.9614	290.5	9.26471	377.333	0.05076		116.833	92.4638	203.667	76.3959	290.5	14.2574	377.333	0.19512		116.833	85.5721	203.667	74.8744	290.5	6.38614	377.333	-0.29851
116.917	89.5074	203.833	73.913	290.75	9.21569	377.667	0.05076		116.917	92.4638	203.833	76.3452	290.75	14.1089	377.667	0.19512		116.917	85.5224	203.833	74.8241	290.75	6.28713	377.667	-0.29851
117	89.5074	204	73.8647	291	9.16667	378	0.05076		117	92.4638	204	76.2944	291	13.9604	378	0.19512		117	85.5224	204	74.7739	291	6.18812	378	-0.29851
117.083	89.4581	204.167	73.7681	291.25	9.06863	378.333	0.05076		117.083	92.4155	204.167	76.2437	291.25	13.8119	378.333	0.19512		117.083	85.5224	204.167	74.7236	291.25	6.08911	378.333	-0.29851
117.167	89.4581	204.333	73.7198	291.5	9.01961	378.667	0.05076		117.167	92.4155	204.333	76.1929	291.5	13.6634	378.667	0.19512		117.167	85.4726	204.333	74.6734	291.5	5.9901	378.667	-0.29851
117.25	89.4089	204.5	73.6232	291.75	8.92157	379	0.05076		117.25	92.4155	204.5	76.1421	291.75	13.5644	379	0.19512		117.25	85.4726	204.5	74.6231	291.75	5.89109	379	-0.29851
117.333	89.4089	204.667	73.5749	292	8.87255	379.333	0.05076		117.333	92.3671	204.667	76.0406	292	13.4158	379.333	0.19512		117.333	85.4726	204.667	74.5729	292	5.79208	379.333	-0.29851
117.417	89.4089	204.833	73.5266	292.25	8.82353	379.667	0.05076		117.417	92.3671	204.833	75.9898	292.25	13.2673	379.667	0.19512		117.417	85.4229	204.833	74.5226	292.25	5.69307	379.667	-0.29851
117.5	89.4089	205	73.43	292.5	8.72549	380	0.05076		117.5	92.3188	205	75.9391	292.5	13.1683	380	0.19512		117.5	85.4229	205	74.4221	292.5	5.59406	380	-0.29851
117.583	89.3596	205.167	73.3816	292.75	8.67647	380.333	0.05076		117.583	92.3188	205.167	75.8883	292.75	13.0198	380.333	0.19512		117.583	85.3731	205.167	74.3719	292.75	5.49505	380.333	-0.29851
117.667	89.3596	205.333	73.285	293	8.62745	380.667	0.05076		117.667	92.3188	205.333	75.8376	293	12.9208	380.667	0.19512		117.667	85.3731	205.333	74.2714	293	5.39604	380.667	-0.29851
117.75	89.3596	205.5	73.2367	293.25	8.52941	381	0.05076		117.75	92.2705	205.5	75.7868	293.25	12.7723	381	0.19512		117.75	85.3731	205.5	74.1709	293.25	5.29703	381	-0.29851
117.833	89.3103	205.667	73.1401	293.5	8.48039	381.333	0.05076		117.833	92.2705	205.667	75.736	293.5	12.6238	381.333	0.19512		117.833	85.3234	205.667	74.1206	293.5	5.19802	381.333	-0.29851
117.917	89.3103	205.833	73.0918	293.75	8.43137	381.667	0.05076		117.917	92.2222	205.833	75.6345	293.75	12.5248	381.667	0.19512		117.917	85.3234	205.833	74.0704	293.75	5.09901	381.667	-0.29851
118	89.3103	206	72.9952	294	8.33333	382	0.05076		118	92.2222	206	75.5838	294	12.3762	382	0.19512		118	85.3234	206	74.0201	294	5.0495	382	-0.29851
118.083	89.3103	206.167	72.9469	294.25	8.28431	382.333	0.05076		118.083	92.1739	206.167	75.533	294.25	12.2772	382.333	0.19512		118.083	85.2736	206.167	73.9196	294.25	4.9505	382.333	-0.29851
118.167	89.2611	206.333	72.8502	294.5	8.23529	382.667	0.05076		118.167	92.1739	206.333	75.4822	294.5	12.1287	382.667	0.19512		118.167	85.2239	206.333	73.9196	294.5	4.85149	382.667	-0.29851
118.25	89.2611	206.5	72.8019	294.75	8.18627	383	0.05076		118.25	92.1739	206.5	75.4315	294.75	12.0297	383	0.19512		118.25	85.2239	206.5	73.8694	294.75	4.75248	383	-0.29851
118.333	89.2611	206.667	72.7053	295	8.08824	383.333	0.05076		118.333	92.1256	206.667	75.3299	295	11.8812	383.333	0.19512		118.333	85.2239	206.667	73.8191	295	4.65347	383.333	-0.29851
118.417	89.2611	206.833	72.657	295.25	8.03922	383.667	0.05076		118.417	92.1256	206.833	75.2792	295.25	11.7327	383.667	0.19512		118.417	85.1741	206.833	73.7186	295.25	4.55446	383.667	-0.29851
118.5	89.2611	207	72.5604	295.5	7.9902	384	0.05076		118.5	92.1256	207	75.2284	295.5	11.6337	384	0.19512		118.5	85.1741	207	73.6683	295.5	4.50495	384	-0.29851
118.583	89.2118	207.167	72.4638	295.75	7.94118	384.333	0.05076		118.583	92.0773	207.167	75.1777	295.75	11.4851	384.333	0.19512		118.583	85.1741	207.167	73.6181	295.75	4.40594	384.333	-0.29851
118.667	89.1626	207.333	72.4155	296	7.89216	384.667	0.05076		118.667	92.0773	207.333	75.0761	296	11.3861	384.667	0.19512		118.667	85.1244	207.333	73.5678	296	4.30693	384.667	-0.29851
118.75	89.1626	207.5	72.3188	296.25	7.84314	385	0.05076		118.75	92.0773	207.5	75.0254	296.25	11.2376	385	0.19512		118.75	85.1244	207.5	73.5176	296.25	4.25743	385	-0.29851
118.833	89.1626	207.667	72.2705	296.5	7.79412	385.333	0.05076		118.833	92.029	207.667	74.9746	296.5	11.0891	385.333	0.19512		118.833	85.0746	207.667	73.4171	296.5	4.15842	385.333	-0.29851
118.917	89.1626	207.833	72.1739	296.75	7.69608	385.667	0.05076		118.917	92.029	207.833	74.9239	296.75	10.9901	385.667	0.19512		118.917	85.0746	207.833	73.3668	296.75	4.05941	385.667	-0.29851
119	89.1133	208	72.1256	297	7.64706	386	0.05076		119	91.9807	208	74.8223	297	10.8416	386	0.19512		119	85.0746	208	73.2663	297	3.9604	386	-0.29851
119.083	89.1133	208.167	72.029	297.25	7.59804	386.333	0.05076		119.083	91.9807	208.167	74.7716	297.25	10.7426	386.333	0.19512		119.083	85.0249	208.167	73.1658	297.25	3.91089	386.333	-0.29851
119.167	89.1133	208.333	71.9807	297.5	7.54902	386.667	0.05076		119.167	91.9324	208.333	74.7208	297.5	10.5941	386.667	0.19512		119.167	85.0249	208.333	73.1156	297.5	3.81188	386.667	-0.29851
119.25	89.1133	208.5	71.8841	297.75	7.5	387	0.05076		119.25	91.9324	208.5	74.6701	297.75	10.4455	387	0.19512		119.25	84.9751	208.5	73.0151	297.75	3.71287	387	-0.29851
119.333	89.1133	208.667	71.7874	298	7.45098	387.333	0.05076		119.333	91.9324	208.667	74.5685	298	10.3465	387.333	0.19512		119.333	84.9751	208.667	72.9648	298	3.66337	387.333	-0.29851
119.417	89.064	208.833	71.7391	298.25	7.40196	387.667	0.05076		119.417	91.8841	208.833	74.5178	298.25	10.198	387.667	0.19512		119.417	84.9254	208.833	72.9146	298.25	3.56436	387.667	-0.29851
119.5	89.064	209	71.6425	298.5	7.35294	388	0.05076		119.5	91.8358	209	74.467	298.5	10.0495	388	0.19512		119.5	84.9254	209	72.8643	298.5	3.46535	388	-0.29851
119.583	89.064	209.167	71.5459	298.75	7.30392	388.333	0.05076		119.583	91.8358	209.167	74.3655	298.75	9.90099	388.333	0.19512		119.583	84.9254	209.167	72.8141	298.75	3.36634	388.333	-0.29851
119.667	89.064	209.333	71.4976	299	7.2549	388.667	0.05076		119.667	91.8358	209.333	74.3147	299	9.80198	388.667	0.19512		119.667	84.8756	209.333	72.7638	299	3.26733	388.667	-0.29851
119.75	89.0148	209.5	71.401	299.25	7.20588	389	0.05076		119.75	91.7874	209.5	74.264	299.25	9.65347	389	0.14634		119.75	84.8756	209.5	72.6633	299.25	3.21782	389	-0.29851
119.833	89.0148	209.667	71.3527	299.5	7.15686	389.333	0.05076		119.833	91.7874	209.667	74.1624	299.5	9.50495	389.333	0.14634		119.833	84.8259	209.667	72.6131	299.5	3.11881	389.333	-0.29851
119.917	89.0148	209.833	71.256	299.75	7.10784	389.667	0.05076		119.917	91.7391	209.833	74.1117	299.75	9.35644	389.667	0.14634		119.917	84.8259	209.833	72.5126	299.75	3.06931	389.667	-0.34826
120	88.9655	210	71.1594	300	7.05882	390	0.05076		120	91.7391	210	74.0609	300	9.20792	390	0.14634		120	84.8259	210	72.4623	300	2.9703	390	-0.34826
120.083	88.9655	210.167	71.1111	300.25	7.0098	390.333	0.05076		120.083	91.7391	210.167	73.9594	300.25	9.05941	390.333	0.14634		120.083	84.7761	210.167	72.3618	300.25	2.92079	390.333	-0.34826
120.167	88.9163	210.333	71.0145	300.5	6.96078	390.667	0.05076		120.167	91.6908	210.333	73.9086	300.5	8.9604	390.667	0.14634		120.167	84.7761	210.333	72.3116	300.5	2.82178	390.667	-0.34826
120.25	88.9163	210.5	70.9179	300.75	6.91176	391	0.05076		120.25	91.6908	210.5	73.8071	300.75	8.81188	391	0.14634		120.25	84.7761	210.5	72.2111	300.75	2.77228	391	-0.34826
120.333	88.9163	210.667	70.8696	301	6.86275	391.333	0.05076		120.333	91.6908	210.667	73.7563	301	8.66337	391.333	0.14634		120.333	84.7264	210.667	72.1105	301	2.67327	391.333	-0.34826
120.417	88.9163	210.833	70.7729	301.25	6.81373	391.667	0		120.417	91.6425	210.833	73.7056	301.25	8.51485	391.667	0.14634		120.417	84.7264	210.833	72.0603	301.25	2.62376	391.667	-0.34826
120.5	88.9163	211	70.6763	301.5	6.76471	392	0		120.5	91.6425	211	73.6041	301.5	8.36634	392	0.14634		120.5	84.6766	211	71.9598	301.5	2.52475	392	-0.34826
120.583	88.867	211.167	70.5797	301.75	6.71569	392.333	0		120.583	91.6425	211.167	73.5533	301.75	8.26733	392.333	0.14634		120.583	84.6766	211.167	71.9096	301.75	2.47525	392.333	-0.34826
120.667	88.867	211.333	70.5314	302	6.66667	392.667	0		120.667	91.5942	211.333	73.4518	302	8.11881	392.667	0.14634		120.667	84.6766	211.333	71.8091	302	2.42574	392.667	-0.34826
120.75	88.867	211.5	70.4348	302.25	6.61765	393	0		120.75	91.5459	211.5	73.401	302.25	7.9703	393	0.14634		120.75	84.6269	211.5	71.7588	302.25	2.32673	393	-0.34826
120.833	88.867	211.667	70.3382	302.5	6.56863	393.333	0		120.833	91.5459	211.667	73.2995	302.5	7.82178	393.333	0.14634		120.833	84.6269	211.667	71.6583	302.5	2.27723	393.333	-0.34826
120.917	88.8177	211.833	70.2415	302.75	6.51961	393.667	0		120.917	91.5459	211.833	73.2487	302.75	7.72277	393.667	0.14634		120.917	84.5771	211.833	71.608	302.75	2.22772	393.667	-0.34826
121	88.8177	212	70.1449	303	6.47059	394	0		121	91.4976	212	73.1472	303	7.57426	394	0.14634		121	84.5771	212	71.5578	303	2.17822	394	-0.34826
121.083	88.8177	212.167	70.0966	303.25	6.42157	394.333	0		121.083	91.4976	212.167	73.0965	303.25	7.42574	394.333	0.14634		121.083	84.5274	212.167	71.4573	303.25	2.07921	394.333	-0.34826
121.167	88.8177	212.333	70	303.5	6.37255	394.667	0		121.167	91.4493	212.333	72.9949	303.5	7.32673	394.667	0.14634		121.167	84.5274	212.333	71.407	303.5	2.0297	394.667	-0.34826
121.25	88.7685	212.5	69.9034	303.75	6.32353	395	0		121.25	91.4493	212.5	72.9442	303.75	7.17822	395	0.14634		121.25	84.5274	212.5	71.3065	303.75	1.9802	395	-0.34826
121.333	88.7685	212.667	69.8068	304	6.27451	395.333	0		121.333	91.401	212.667	72.8426	304	7.0297	395.333	0.14634		121.333	84.4776	212.667	71.2563	304	1.93069	395.333	-0.34826
121.417	88.7192	212.833	69.7585	304.25	6.22549	395.667	0		121.417	91.401	212.833	72.7919	304.25	6.93069	395.667	0.14634		121.417	84.4776	212.833	71.1558	304.25	1.88119	395.667	-0.34826
121.5	88.7192	213	69.6618	304.5	6.22549	396	0		121.5	91.401	213	72.6904	304.5	6.83168	396	0.14634		121.5	84.4776	213	71.0553	304.5	1.83168	396	-0.34826
121.583	88.7192	213.167	69.5652	304.75	6.17647	396.333	0		121.583	91.3527	213.167	72.6396	304.75	6.68317	396.333	0.14634		121.583	84.4279	213.167	71.005	304.75	1.73267	396.333	-0.34826
121.667	88.7192	213.333	69.4686	305	6.12745	396.667	0		121.667	91.3527	213.333	72.5381	305	6.58416	396.667	0.14634		121.667	84.4279	213.333	70.9045	305	1.68317	396.667	-0.34826
121.75	88.67	213.5	69.4203	305.25	6.07843	397	0		121.75	91.3044	213.5	72.4873	305.25	6.48515	397	0.14634		121.75	84.3781	213.5	70.804	305.25	1.63366	397	-0.34826
121.833	88.67	213.667	69.3237	305.5	6.02941	397.333	0		121.833	91.3044	213.667	72.3858	305.5	6.38614	397.333	0.14634		121.833	84.3781	213.667	70.7538	305.5	1.58416	397.333	-0.34826
121.917	88.67	213.833	69.2271	305.75	6.02941	397.667	0		121.917	91.256	213.833	72.2843	305.75	6.28713	397.667	0.14634		121.917	84.3781	213.833	70.6533	305.75	1.53465	397.667	-0.34826
122	88.67	214	69.1304	306	5.98039	398	0		122	91.256	214	72.2335	306	6.18812	398	0.14634		122	84.3284	214	70.603	306	1.48515	398	-0.34826
122.083	88.6207	214.167	69.0338	306.25	5.93137	398.333	0		122.083	91.256	214.167	72.132	306.25	6.08911	398.333	0.14634		122.083	84.3284	214.167	70.5025	306.25	1.43564	398.333	-0.34826
122.167	88.6207	214.333	68.9372	306.5	5.88235	398.667	0		122.167	91.2077	214.333	72.0305	306.5	5.94059	398.667	0.14634		122.167	84.2786	214.333	70.4523	306.5	1.38614	398.667	-0.34826
122.25	88.6207	214.5	68.8406	306.75	5.88235	399	0		122.25	91.1594	214.5	71.9797	306.75	5.84158	399	0.14634		122.25	84.2786	214.5	70.3518	306.75	1.28713	399	-0.34826
122.333	88.6207	214.667	68.7923	307	5.83333	399.333	0		122.333	91.1594	214.667	71.8782	307	5.74257	399.333	0.14634		122.333	84.2289	214.667	70.2513	307	1.23762	399.333	-0.34826
122.417	88.5714	214.833	68.6957	307.25	5.78431	399.667	0		122.417	91.1594	214.833	71.8274	307.25	5.64356	399.667	0.14634		122.417	84.2289	214.833	70.1508	307.25	1.18812	399.667	-0.34826
122.5	88.5714	215	68.599	307.5	5.73529	400	0		122.5	91.1111	215	71.7259	307.5	5.54455	400	0.14634		122.5	84.2289	215	70.0503	307.5	1.13861	400	-0.34826
122.583	88.5714	215.167	68.5024	307.75	5.73529				122.583	91.1111	215.167	71.6244	307.75	5.44554				122.583	84.1791	215.167	69.9498	307.75	1.08911
122.667	88.5714	215.333	68.4058	308	5.68627				122.667	91.0628	215.333	71.5736	308	5.34653				122.667	84.1791	215.333	69.8493	308	1.0396
122.75	88.5222	215.5	68.3092	308.25	5.63726				122.75	91.0628	215.5	71.4721	308.25	5.29703				122.75	84.1293	215.5	69.799	308.25	0.9901
122.833	88.5222	215.667	68.2126	308.5	5.58824				122.833	91.0628	215.667	71.3706	308.5	5.19802				122.833	84.1293	215.667	69.6985	308.5	0.89109
122.917	88.4729	215.833	68.1159	308.75	5.58824				122.917	91.0145	215.833	71.269	308.75	5.09901				122.917	84.1293	215.833	69.6482	308.75	0.84158
123	88.4729	216	68.0193	309	5.53922				123	91.0145	216	71.2183	309	5				123	84.0796	216	69.5477	309	0.79208
123.083	88.4729	216.167	67.9227	309.25	5.4902				123.083	90.9662	216.167	71.1168	309.25	4.9505				123.083	84.0796	216.167	69.4472	309.25	0.74257
123.167	88.4729	216.333	67.8261	309.5	5.4902				123.167	90.9662	216.333	71.0152	309.5	4.85149				123.167	84.0299	216.333	69.3467	309.5	0.69307
123.25	88.4236	216.5	67.7295	309.75	5.44118				123.25	90.9179	216.5	70.9137	309.75	4.75248				123.25	84.0299	216.5	69.2965	309.75	0.64356
123.333	88.4236	216.667	67.6329	310	5.44118				123.333	90.9179	216.667	70.8629	310	4.70297				123.333	84.0299	216.667	69.196	310	0.59406
123.417	88.4236	216.833	67.5362	310.25	5.44118				123.417	90.8696	216.833	70.7614	310.25	4.60396				123.417	83.9801	216.833	69.0955	310.25	0.54455
123.5	88.4236	217	67.4396	310.5	5.39216				123.5	90.8696	217	70.6599	310.5	4.50495				123.5	83.9801	217	68.995	310.5	0.49505
123.583	88.3744	217.167	67.343	310.75	5.39216				123.583	90.8213	217.167	70.5584	310.75	4.45545				123.583	83.9304	217.167	68.8945	310.75	0.44554
123.667	88.3744	217.333	67.2464	311	5.34314				123.667	90.8213	217.333	70.4569	311	4.35644				123.667	83.9304	217.333	68.8442	311	0.39604
123.75	88.3744	217.5	67.1498	311.25	5.34314				123.75	90.7729	217.5	70.3553	311.25	4.25743				123.75	83.8806	217.5	68.7437	311.25	0.34653
123.833	88.3744	217.667	67.0531	311.5	5.29412				123.833	90.7729	217.667	70.2538	311.5	4.20792				123.833	83.8806	217.667	68.6432	311.5	0.34653
123.917	88.3251	217.833	66.9565	311.75	5.29412				123.917	90.7729	217.833	70.203	311.75	4.10891				123.917	83.8806	217.833	68.5427	311.75	0.29703
124	88.3251	218	66.8599	312	5.2451				124	90.7246	218	70.1015	312	4.0099				124	83.8308	218	68.4422	312	0.24753
124.083	88.3251	218.167	66.7633	312.25	5.2451				124.083	90.7246	218.167	69.9492	312.25	3.91089				124.083	83.8308	218.167	68.2915	312.25	0.19802
124.167	88.2759	218.333	66.6667	312.5	5.19608				124.167	90.6763	218.333	69.8985	312.5	3.86139				124.167	83.8308	218.333	68.191	312.5	0.19802
124.25	88.2759	218.5	66.5701	312.75	5.19608				124.25	90.6763	218.5	69.797	312.75	3.76238				124.25	83.7811	218.5	68.0905	312.75	0.14852
124.333	88.2759	218.667	66.4734	313	5.14706				124.333	90.628	218.667	69.6954	313	3.71287				124.333	83.7811	218.667	67.99	313	0.14852
124.417	88.2266	218.833	66.3768	313.25	5.14706				124.417	90.628	218.833	69.5939	313.25	3.61386				124.417	83.7313	218.833	67.8895	313.25	0.09901
124.5	88.2266	219	66.2802	313.5	5.14706				124.5	90.5797	219	69.4924	313.5	3.51485				124.5	83.7313	219	67.7889	313.5	0.09901
124.583	88.2266	219.167	66.1836	313.75	5.14706				124.583	90.5797	219.167	69.3909	313.75	3.46535				124.583	83.6816	219.167	67.6884	313.75	0.09901
124.667	88.2266	219.333	66.0387	314	5.09804				124.667	90.5797	219.333	69.2893	314	3.36634				124.667	83.6816	219.333	67.5879	314	0.04951
124.75	88.1773	219.5	65.942	314.25	5.09804				124.75	90.5314	219.5	69.1878	314.25	3.31683				124.75	83.6816	219.5	67.4874	314.25	0.04951
124.833	88.1773	219.667	65.8454	314.5	5.04902				124.833	90.5314	219.667	69.0863	314.5	3.26733				124.833	83.6318	219.667	67.3869	314.5	0
124.917	88.1773	219.833	65.7488	314.75	5.04902				124.917	90.4831	219.833	68.9848	314.75	3.16832				124.917	83.6318	219.833	67.2864	314.75	0
125	88.1773	220	65.6522	315	5.04902				125	90.4348	220	68.8832	315	3.11881				125	83.5821	220	67.1859	315	0
125.083	88.1281	220.167	65.5556	315.25	5.04902				125.083	90.4348	220.167	68.7817	315.25	3.06931				125.083	83.5821	220.167	67.0854	315.25	0
125.167	88.1281	220.333	65.4589	315.5	5.04902				125.167	90.4348	220.333	68.6802	315.5	3.0198				125.167	83.5323	220.333	66.9849	315.5	0
125.25	88.1281	220.5	65.314	315.75	5.04902				125.25	90.3865	220.5	68.5787	315.75	2.92079				125.25	83.5323	220.5	66.8342	315.75	0
125.333	88.1281	220.667	65.2174	316	5.04902				125.333	90.3865	220.667	68.4772	316	2.87129				125.333	83.5323	220.667	66.7337	316	-0.04951
125.417	88.1281	220.833	65.1208	316.25	5.04902				125.417	90.3382	220.833	68.3756	316.25	2.82178				125.417	83.4826	220.833	66.6332	316.25	-0.04951
125.5	88.0788	221	65.0242	316.5	5.04902				125.5	90.3382	221	68.2741	316.5	2.77228				125.5	83.4826	221	66.5327	316.5	-0.04951
125.583	88.0296	221.167	64.9275	316.75	5.04902				125.583	90.2899	221.167	68.1726	316.75	2.72277				125.583	83.4328	221.167	66.4322	316.75	-0.04951
125.667	88.0296	221.333	64.7826	317	5.04902				125.667	90.2416	221.333	68.0711	317	2.67327				125.667	83.4328	221.333	66.3317	317	-0.04951
125.75	88.0296	221.5	64.686	317.25	5.04902				125.75	90.2416	221.5	67.9188	317.25	2.62376				125.75	83.4328	221.5	66.1809	317.25	-0.04951
125.833	88.0296	221.667	64.5894	317.5	5.04902				125.833	90.1932	221.667	67.8173	317.5	2.57426				125.833	83.3831	221.667	66.0804	317.5	-0.04951
125.917	87.9803	221.833	64.4928	317.75	5.04902				125.917	90.1932	221.833	67.7157	317.75	2.52475				125.917	83.3831	221.833	65.9799	317.75	-0.04951
126	87.9803	222	64.3478	318	5				126	90.1932	222	67.6142	318	2.52475				126	83.3831	222	65.8794	318	-0.04951
126.083	87.9803	222.167	64.2512	318.25	5				126.083	90.1449	222.167	67.5127	318.25	2.47525				126.083	83.3333	222.167	65.7789	318.25	-0.04951
126.167	87.9803	222.333	64.1546	318.5	5				126.167	90.1449	222.333	67.4112	318.5	2.42574				126.167	83.3333	222.333	65.6281	318.5	-0.04951
126.25	87.9803	222.5	64.0097	318.75	5				126.25	90.1449	222.5	67.2589	318.75	2.42574				126.25	83.2836	222.5	65.5276	318.75	-0.04951
126.333	87.931	222.667	63.913	319	5				126.333	90.0966	222.667	67.1574	319	2.37624				126.333	83.2836	222.667	65.4271	319	-0.04951
126.417	87.931	222.833	63.8164	319.25	5				126.417	90.0966	222.833	67.0558	319.25	2.37624				126.417	83.2338	222.833	65.2764	319.25	-0.04951
126.5	87.931	223	63.6715	319.5	5				126.5	90.0483	223	66.9543	319.5	2.37624				126.5	83.2338	223	65.1759	319.5	-0.09901
126.583	87.931	223.167	63.5749	319.75	5				126.583	90.0483	223.167	66.802	319.75	2.32673				126.583	83.2338	223.167	65.0251	319.75	-0.09901
126.667	87.8818	223.333	63.4783	320	5				126.667	90	223.333	66.7005	320	2.27723				126.667	83.1841	223.333	64.9246	320	-0.09901
126.75	87.8818	223.5	63.3333	320.25	5				126.75	90	223.5	66.599	320.25	2.27723				126.75	83.1841	223.5	64.7739	320.25	-0.09901
126.833	87.8818	223.667	63.2367	320.5	5				126.833	90	223.667	66.4467	320.5	2.27723				126.833	83.1343	223.667	64.6734	320.5	-0.09901
126.917	87.8818	223.833	63.0918	320.75	5				126.917	89.9517	223.833	66.3452	320.75	2.27723				126.917	83.1343	223.833	64.5226	320.75	-0.09901
127	87.8325	224	62.9952	321	5				127	89.9517	224	66.2437	321	2.27723				127	83.1343	224	64.4221	321	-0.09901
127.083	87.8325	224.167	62.8502	321.25	5				127.083	89.9034	224.167	66.0914	321.25	2.27723				127.083	83.0846	224.167	64.3216	321.25	-0.09901
127.167	87.7832	224.333	62.7536	321.5	4.95098				127.167	89.8551	224.333	65.9898	321.5	2.27723				127.167	83.0846	224.333	64.1709	321.5	-0.09901
127.25	87.7832	224.5	62.6087	321.75	4.95098				127.25	89.8551	224.5	65.8883	321.75	2.27723				127.25	83.0348	224.5	64.0704	321.75	-0.09901
127.333	87.7832	224.667	62.5121	322	4.95098				127.333	89.8551	224.667	65.736	322	2.27723				127.333	83.0348	224.667	63.9699	322	-0.09901
127.417	87.7832	224.833	62.3672	322.25	4.95098				127.417	89.8068	224.833	65.6345	322.25	2.27723				127.417	83.0348	224.833	63.8191	322.25	-0.09901
127.5	87.734	225	62.2705	322.5	4.95098				127.5	89.8068	225	65.4822	322.5	2.27723				127.5	82.9851	225	63.7186	322.5	-0.09901
127.583	87.734	225.167	62.1256	322.75	4.95098				127.583	89.7585	225.167	65.3807	322.75	2.27723				127.583	82.9851	225.167	63.5678	322.75	-0.14852
127.667	87.734	225.333	62.029	323	4.95098				127.667	89.7585	225.333	65.2284	323	2.22772				127.667	82.9851	225.333	63.4673	323	-0.14852
127.75	87.734	225.5	61.8841	323.25	4.95098				127.75	89.7102	225.5	65.1269	323.25	2.22772				127.75	82.9353	225.5	63.3166	323.25	-0.14852
127.833	87.6847	225.667	61.7391	323.5	4.95098				127.833	89.7102	225.667	65.0254	323.5	2.22772				127.833	82.9353	225.667	63.1658	323.5	-0.14852
127.917	87.6847	225.833	61.6425	323.75	4.95098				127.917	89.6618	225.833	64.8731	323.75	2.22772				127.917	82.8856	225.833	63.0151	323.75	-0.14852
128	87.6847	226	61.4976	324	4.95098				128	89.6618	226	64.7716	324	2.22772				128	82.8856	226	62.9146	324	-0.14852
128.083	87.6847	226.167	61.401	324.25	4.95098				128.083	89.6135	226.167	64.6193	324.25	2.22772				128.083	82.8856	226.167	62.7638	324.25	-0.14852
128.167	87.6355	226.333	61.256	324.5	4.95098				128.167	89.6135	226.333	64.5178	324.5	2.22772				128.167	82.8358	226.333	62.6131	324.5	-0.14852
128.25	87.6355	226.5	61.1111	324.75	4.90196				128.25	89.5652	226.5	64.3655	324.75	2.22772				128.25	82.8358	226.5	62.4623	324.75	-0.14852
128.333	87.6355	226.667	61.0145	325	4.90196				128.333	89.5652	226.667	64.2132	325	2.22772				128.333	82.7861	226.667	62.3618	325	-0.14852
128.417	87.6355	226.833	60.8696	325.25	4.90196				128.417	89.5169	226.833	64.1117	325.25	2.22772				128.417	82.7861	226.833	62.2111	325.25	-0.14852
128.5	87.5862	227	60.7246	325.5	4.90196				128.5	89.5169	227	63.9594	325.5	2.22772				128.5	82.7363	227	62.0603	325.5	-0.14852
128.583	87.5862	227.167	60.5797	325.75	4.90196				128.583	89.4686	227.167	63.8579	325.75	2.22772				128.583	82.7363	227.167	61.9598	325.75	-0.14852
128.667	87.5369	227.333	60.4831	326	4.90196				128.667	89.4686	227.333	63.7056	326	2.22772				128.667	82.7363	227.333	61.809	326	-0.14852
128.75	87.5369	227.5	60.3382	326.25	4.90196				128.75	89.4686	227.5	63.5533	326.25	2.22772				128.75	82.6866	227.5	61.7085	326.25	-0.19802
128.833	87.5369	227.667	60.1932	326.5	4.90196				128.833	89.4203	227.667	63.4518	326.5	2.17822				128.833	82.6866	227.667	61.5578	326.5	-0.19802
128.917	87.5369	227.833	60.0483	326.75	4.90196				128.917	89.4203	227.833	63.2995	326.75	2.17822				128.917	82.6866	227.833	61.407	326.75	-0.19802
129	87.4877	228	59.9034	327	4.90196				129	89.372	228	63.1472	327	2.17822				129	82.6368	228	61.2563	327	-0.19802
129.083	87.4877	228.167	59.7585	327.25	4.90196				129.083	89.372	228.167	63.0457	327.25	2.17822				129.083	82.6368	228.167	61.1055	327.25	-0.19802
129.167	87.4877	228.333	59.6618	327.5	4.90196				129.167	89.3237	228.333	62.8934	327.5	2.17822				129.167	82.6368	228.333	60.9548	327.5	-0.19802
129.25	87.4877	228.5	59.5169	327.75	4.90196				129.25	89.3237	228.5	62.7411	327.75	2.17822				129.25	82.5871	228.5	60.804	327.75	-0.19802
129.333	87.4877	228.667	59.372	328	4.90196				129.333	89.2754	228.667	62.5888	328	2.17822				129.333	82.5871	228.667	60.7035	328	-0.19802
129.417	87.4384	228.833	59.2271	328.25	4.90196				129.417	89.2754	228.833	62.4873	328.25	2.17822				129.417	82.5373	228.833	60.5528	328.25	-0.19802
129.5	87.4384	229	59.0821	328.5	4.90196				129.5	89.2754	229	62.335	328.5	2.17822				129.5	82.5373	229	60.402	328.5	-0.19802
129.583	87.4384	229.167	58.9372	328.75	4.90196				129.583	89.2271	229.167	62.1827	328.75	2.17822				129.583	82.5373	229.167	60.2513	328.75	-0.19802
129.667	87.4384	229.333	58.7923	329	4.90196				129.667	89.2271	229.333	62.0305	329	2.17822				129.667	82.4876	229.333	60.1005	329	-0.19802
129.75	87.3892	229.5	58.6473	329.25	4.90196				129.75	89.1787	229.5	61.8782	329.25	2.17822				129.75	82.4876	229.5	59.9497	329.25	-0.19802
129.833	87.3892	229.667	58.5024	329.5	4.90196				129.833	89.1787	229.667	61.7259	329.5	2.17822				129.833	82.4876	229.667	59.799	329.5	-0.19802
129.917	87.3399	229.833	58.3575	329.75	4.90196				129.917	89.1304	229.833	61.6244	329.75	2.17822				129.917	82.4378	229.833	59.6482	329.75	-0.24753
130	87.3399	230	58.2126	330	4.90196				130	89.1304	230	61.4721	330	2.12871				130	82.4378	230	59.4975	330	-0.24753
130.083	87.3399	230.167	58.0676	330.25	4.90196				130.083	89.1304	230.167	61.3198	330.25	2.12871				130.083	82.3881	230.167	59.3467	330.25	-0.24753
130.167	87.3399	230.333	57.9227	330.5	4.90196				130.167	89.0821	230.333	61.1675	330.5	2.12871				130.167	82.3881	230.333	59.1457	330.5	-0.24753
130.25	87.2906	230.5	57.7778	330.75	4.90196				130.25	89.0821	230.5	61.0152	330.75	2.12871				130.25	82.3881	230.5	58.995	330.75	-0.24753
130.333	87.2906	230.667	57.6329	331	4.90196				130.333	89.0338	230.667	60.8629	331	2.12871				130.333	82.3383	230.667	58.8442	331	-0.24753
130.417	87.2906	230.833	57.4879	331.25	4.90196				130.417	89.0338	230.833	60.7107	331.25	2.12871				130.417	82.3383	230.833	58.6935	331.25	-0.24753
130.5	87.2906	231	57.2947	331.5	4.90196				130.5	88.9855	231	60.5584	331.5	2.12871				130.5	82.3383	231	58.5427	331.5	-0.24753
130.583	87.2414	231.167	57.1498	331.75	4.85294				130.583	88.9855	231.167	60.4061	331.75	2.12871				130.583	82.2886	231.167	58.392	331.75	-0.24753
130.667	87.2414	231.333	57.0048	332	4.85294				130.667	88.9372	231.333	60.2538	332	2.12871				130.667	82.2886	231.333	58.2412	332	-0.24753
130.75	87.2414	231.5	56.8599	332.25	4.85294				130.75	88.9372	231.5	60.1015	332.25	2.12871				130.75	82.2388	231.5	58.0905	332.25	-0.24753
130.833	87.2414	231.667	56.715	332.5	4.85294				130.833	88.8889	231.667	59.9492	332.5	2.12871				130.833	82.2388	231.667	57.9397	332.5	-0.24753
130.917	87.1921	231.833	56.5217	332.75	4.85294				130.917	88.8889	231.833	59.797	332.75	2.12871				130.917	82.2388	231.833	57.7387	332.75	-0.24753
131	87.1921	232	56.3768	333	4.85294				131	88.8406	232	59.6447	333	2.12871				131	82.189	232	57.5879	333	-0.24753
131.083	87.1921	232.167	56.2319	333.25	4.85294				131.083	88.8406	232.167	59.4924	333.25	2.12871				131.083	82.189	232.167	57.4372	333.25	-0.24753
131.167	87.1921	232.333	56.087	333.5	4.85294				131.167	88.8406	232.333	59.2893	333.5	2.12871				131.167	82.1393	232.333	57.2362	333.5	-0.24753
131.25	87.1429	232.5	55.8937	333.75	4.85294				131.25	88.7923	232.5	59.1371	333.75	2.12871				131.25	82.1393	232.5	57.0854	333.75	-0.24753
131.333	87.1429	232.667	55.7488	334	4.85294				131.333	88.7923	232.667	58.9848	334	2.12871				131.333	82.0896	232.667	56.8844	334	-0.24753
131.417	87.0936	232.833	55.6039	334.25	4.85294				131.417	88.744	232.833	58.8325	334.25	2.12871				131.417	82.0896	232.833	56.7337	334.25	-0.24753
131.5	87.0936	233	55.4106	334.5	4.85294				131.5	88.744	233	58.6802	334.5	2.12871				131.5	82.0896	233	56.5327	334.5	-0.24753
131.583	87.0936	233.167	55.2657	334.75	4.85294				131.583	88.6957	233.167	58.5279	334.75	2.12871				131.583	82.0896	233.167	56.3819	334.75	-0.24753
131.667	87.0936	233.333	55.1208	335	4.85294				131.667	88.6957	233.333	58.3249	335	2.12871				131.667	82.0398	233.333	56.2312	335	-0.24753
131.75	87.0443	233.5	54.9275	335.25	4.85294				131.75	88.6957	233.5	58.1726	335.25	2.12871				131.75	82.0398	233.5	56.0302	335.25	-0.24753
131.833	87.0443	233.667	54.7826	335.5	4.85294				131.833	88.6473	233.667	58.0203	335.5	2.12871				131.833	82.0398	233.667	55.8794	335.5	-0.24753
131.917	87.0443	233.833	54.5894	335.75	4.85294				131.917	88.6473	233.833	57.868	335.75	2.12871				131.917	81.9901	233.833	55.7286	335.75	-0.24753
132	87.0443	234	54.4444	336	4.85294				132	88.6473	234	57.665	336	2.12871				132	81.9901	234	55.5779	336	-0.24753
132.083	87.0443	234.167	54.2995	336.25	4.85294				132.083	88.599	234.167	57.5127	336.25	2.12871				132.083	81.9901	234.167	55.3769	336.25	-0.24753
132.167	86.9951	234.333	54.1063	336.5	4.85294				132.167	88.5507	234.333	57.3604	336.5	2.12871				132.167	81.9403	234.333	55.2261	336.5	-0.24753
132.25	86.9951	234.5	53.9614	336.75	4.85294				132.25	88.5507	234.5	57.1574	336.75	2.12871				132.25	81.8905	234.5	55.0251	336.75	-0.24753
132.333	86.9951	234.667	53.7681	337	4.85294				132.333	88.5507	234.667	57.0051	337	2.12871				132.333	81.8905	234.667	54.8241	337	-0.29703
132.417	86.9951	234.833	53.6232	337.25	4.85294				132.417	88.5024	234.833	56.8528	337.25	2.07921				132.417	81.8905	234.833	54.6734	337.25	-0.29703
132.5	86.9458	235	53.43	337.5	4.85294				132.5	88.5024	235	56.6497	337.5	2.07921				132.5	81.8408	235	54.4724	337.5	-0.29703
132.583	86.9458	235.167	53.2367	337.75	4.85294				132.583	88.5024	235.167	56.4975	337.75	2.07921				132.583	81.8408	235.167	54.2714	337.75	-0.29703
132.667	86.9458	235.333	53.0918	338	4.85294				132.667	88.4541	235.333	56.2944	338	2.07921				132.667	81.8408	235.333	54.0704	338	-0.29703
132.75	86.9458	235.5	52.8986	338.25	4.85294				132.75	88.4541	235.5	56.1421	338.25	2.07921				132.75	81.791	235.5	53.9196	338.25	-0.29703
132.833	86.8966	235.667	52.7536	338.5	4.85294				132.833	88.4058	235.667	55.9391	338.5	2.07921				132.833	81.791	235.667	53.7186	338.5	-0.29703
132.917	86.8966	235.833	52.5604	338.75	4.85294				132.917	88.4058	235.833	55.7868	338.75	2.07921				132.917	81.791	235.833	53.5176	338.75	-0.29703
133	86.8473	236	52.3672	339	4.80392				133	88.4058	236	55.5838	339	2.07921				133	81.7413	236	53.3668	339	-0.29703
133.083	86.8473	236.167	52.2222	339.25	4.80392				133.083	88.3575	236.167	55.4315	339.25	2.07921				133.083	81.7413	236.167	53.1658	339.25	-0.29703
133.167	86.8473	236.333	52.029	339.5	4.80392				133.167	88.3575	236.333	55.2284	339.5	2.07921				133.167	81.7413	236.333	52.9648	339.5	-0.29703
133.25	86.8473	236.5	51.8841	339.75	4.80392				133.25	88.3092	236.5	55.0761	339.75	2.07921				133.25	81.6915	236.5	52.7638	339.75	-0.29703
133.333	86.798	236.667	51.6908	340	4.80392				133.333	88.3092	236.667	54.8731	340	2.07921				133.333	81.6915	236.667	52.6131	340	-0.29703
133.417	86.798	236.833	51.4976	340.25	4.80392				133.417	88.3092	236.833	54.7208	340.25	2.07921				133.417	81.6915	236.833	52.4121	340.25	-0.29703
133.5	86.798	237	51.3044	340.5	4.80392				133.5	88.2609	237	54.5178	340.5	2.07921				133.5	81.6418	237	52.2111	340.5	-0.29703
133.583	86.798	237.167	51.1594	340.75	4.80392				133.583	88.2609	237.167	54.3147	340.75	2.07921				133.583	81.6418	237.167	52.0101	340.75	-0.29703
133.667	86.7488	237.333	50.9662	341	4.80392				133.667	88.2126	237.333	54.1624	341	2.07921				133.667	81.592	237.333	51.8593	341	-0.29703
133.75	86.7488	237.5	50.7729	341.25	4.80392				133.75	88.1643	237.5	53.9594	341.25	2.07921				133.75	81.592	237.5	51.6583	341.25	-0.29703
133.833	86.7488	237.667	50.628	341.5	4.80392				133.833	88.1643	237.667	53.8071	341.5	2.07921				133.833	81.5423	237.667	51.4573	341.5	-0.29703
133.917	86.6995	237.833	50.4348	341.75	4.80392				133.917	88.1643	237.833	53.6041	341.75	2.07921				133.917	81.5423	237.833	51.2563	341.75	-0.29703
134	86.6995	238	50.2415	342	4.80392				134	88.1159	238	53.401	342	2.07921				134	81.5423	238	51.0553	342	-0.29703
134.083	86.6995	238.167	50.0483	342.25	4.80392				134.083	88.1159	238.167	53.2487	342.25	2.07921				134.083	81.4925	238.167	50.8543	342.25	-0.29703
134.167	86.6995	238.333	49.8551	342.5	4.80392				134.167	88.0676	238.333	53.0457	342.5	2.07921				134.167	81.4925	238.333	50.6533	342.5	-0.29703
134.25	86.6502	238.5	49.6135	342.75	4.80392				134.25	88.0676	238.5	52.8426	342.75	2.07921				134.25	81.4428	238.5	50.4523	342.75	-0.29703
134.333	86.6502	238.667	49.4203	343	4.80392				134.333	88.0676	238.667	52.6396	343	2.07921				134.333	81.4428	238.667	50.2513	343	-0.29703
134.417	86.601	238.833	49.2754	343.25	4.80392				134.417	88.0193	238.833	52.4873	343.25	2.07921				134.417	81.4428	238.833	50.0503	343.25	-0.29703
134.5	86.601	239	49.0821	343.5	4.80392				134.5	88.0193	239	52.2843	343.5	2.07921				134.5	81.393	239	49.8492	343.5	-0.29703
134.583	86.601	239.167	48.8889	343.75	4.80392				134.583	87.971	239.167	52.0812	343.75	2.07921				134.583	81.393	239.167	49.6482	343.75	-0.29703
134.667	86.5517	239.333	48.6957	344	4.80392				134.667	87.971	239.333	51.9289	344	2.07921				134.667	81.3433	239.333	49.4472	344	-0.29703
134.75	86.5517	239.5	48.5024	344.25	4.80392				134.75	87.9227	239.5	51.7259	344.25	2.07921				134.75	81.3433	239.5	49.2462	344.25	-0.29703
134.833	86.5517	239.667	48.3092	344.5	4.80392				134.833	87.9227	239.667	51.5228	344.5	2.07921				134.833	81.3433	239.667	49.0452	344.5	-0.29703
134.917	86.5025	239.833	48.1159	344.75	4.80392				134.917	87.8744	239.833	51.3198	344.75	2.07921				134.917	81.2935	239.833	48.794	344.75	-0.29703
135	86.5025	240	47.9227	345	4.80392				135	87.8744	240	51.1167	345	2.07921				135	81.2935	240	48.593	345	-0.29703
135.083	86.5025	240.167	47.7295	345.25	4.80392				135.083	87.8261	240.167	50.9137	345.25	2.07921				135.083	81.2935	240.167	48.392	345.25	-0.29703
135.167	86.5025	240.333	47.5362	345.5	4.80392				135.167	87.8261	240.333	50.7107	345.5	2.07921				135.167	81.2438	240.333	48.191	345.5	-0.29703
135.25	86.4532	240.5	47.343	345.75	4.80392				135.25	87.7778	240.5	50.5076	345.75	2.07921				135.25	81.2438	240.5	47.9397	345.75	-0.29703
135.333	86.4532	240.667	47.1498	346	4.80392				135.333	87.7778	240.667	50.3046	346	2.07921				135.333	81.194	240.667	47.7387	346	-0.29703
135.417	86.4532	240.833	46.9565	346.25	4.80392				135.417	87.7295	240.833	50.1523	346.25	2.07921				135.417	81.194	240.833	47.5377	346.25	-0.29703
135.5	86.4039	241	46.7633	346.5	4.80392				135.5	87.7295	241	49.9492	346.5	2.07921				135.5	81.194	241	47.2864	346.5	-0.29703
135.583	86.4039	241.167	46.57	346.75	4.80392				135.583	87.7295	241.167	49.7462	346.75	2.07921				135.583	81.1443	241.167	47.0854	346.75	-0.29703
135.667	86.4039	241.333	46.3285	347	4.80392				135.667	87.6812	241.333	49.5431	347	2.07921				135.667	81.1443	241.333	46.8844	347	-0.29703
135.75	86.4039	241.5	46.1353	347.25	4.80392				135.75	87.6812	241.5	49.3401	347.25	2.07921				135.75	81.0945	241.5	46.6834	347.25	-0.29703
135.833	86.3547	241.667	45.942	347.5	4.80392				135.833	87.6329	241.667	49.1371	347.5	2.07921				135.833	81.0945	241.667	46.4824	347.5	-0.29703
135.917	86.3547	241.833	45.7488	347.75	4.80392				135.917	87.6329	241.833	48.934	347.75	2.07921				135.917	81.0945	241.833	46.2312	347.75	-0.29703
136	86.3054	242	45.5556	348	4.80392				136	87.6329	242	48.731	348	2.07921				136	81.0448	242	46.0302	348	-0.34653
136.083	86.3054	242.167	45.314	348.25	4.80392				136.083	87.5845	242.167	48.5279	348.25	2.0297				136.083	81.0448	242.167	45.8291	348.25	-0.34653
136.167	86.3054	242.333	45.1208	348.5	4.80392				136.167	87.5845	242.333	48.3249	348.5	2.0297				136.167	81.0448	242.333	45.5779	348.5	-0.34653
136.25	86.2562	242.5	44.9275	348.75	4.80392				136.25	87.5362	242.5	48.0711	348.75	2.0297				136.25	80.995	242.5	45.3769	348.75	-0.34653
136.333	86.2562	242.667	44.686	349	4.80392				136.333	87.5362	242.667	47.868	349	2.0297				136.333	80.995	242.667	45.1256	349	-0.34653
136.417	86.2562	242.833	44.4928	349.25	4.80392				136.417	87.5362	242.833	47.665	349.25	2.0297				136.417	80.995	242.833	44.9246	349.25	-0.34653
136.5	86.2562	243	44.2995	349.5	4.80392				136.5	87.4879	243	47.4619	349.5	2.0297				136.5	80.9453	243	44.6734	349.5	-0.34653
136.583	86.2069	243.167	44.058	349.75	4.80392				136.583	87.4879	243.167	47.2589	349.75	2.0297				136.583	80.9453	243.167	44.4221	349.75	-0.34653
136.667	86.2069	243.333	43.8647	350	4.7549				136.667	87.4396	243.333	47.0558	350	2.0297				136.667	80.9453	243.333	44.2211	350	-0.34653
136.75	86.2069	243.5	43.6232	350.25	4.7549				136.75	87.4396	243.5	46.8528	350.25	2.0297				136.75	80.8955	243.5	43.9699	350.25	-0.34653
136.833	86.1576	243.667	43.43	350.5	4.7549				136.833	87.3913	243.667	46.6497	350.5	2.0297				136.833	80.8458	243.667	43.7688	350.5	-0.34653
136.917	86.1576	243.833	43.1884	350.75	4.7549				136.917	87.3913	243.833	46.3959	350.75	2.0297				136.917	80.8458	243.833	43.5176	350.75	-0.34653
137	86.1576	244	42.9952	351	4.7549				137	87.3913	244	46.1929	351	2.0297				137	80.8458	244	43.3166	351	-0.34653
137.083	86.1576	244.167	42.8019	351.25	4.7549				137.083	87.343	244.167	45.9898	351.25	2.0297				137.083	80.796	244.167	43.0653	351.25	-0.34653
137.167	86.1084	244.333	42.6087	351.5	4.7549				137.167	87.343	244.333	45.7868	351.5	2.0297				137.167	80.796	244.333	42.8643	351.5	-0.34653
137.25	86.1084	244.5	42.3671	351.75	4.7549				137.25	87.2947	244.5	45.5838	351.75	2.0297				137.25	80.796	244.5	42.6131	351.75	-0.34653
137.333	86.0591	244.667	42.1739	352	4.7549				137.333	87.2947	244.667	45.3299	352	2.0297				137.333	80.7463	244.667	42.3618	352	-0.34653
137.417	86.0591	244.833	41.9324	352.25	4.7549				137.417	87.2947	244.833	45.1269	352.25	2.0297				137.417	80.7463	244.833	42.1608	352.25	-0.34653
137.5	86.0591	245	41.7391	352.5	4.7549				137.5	87.2947	245	44.9239	352.5	2.0297				137.5	80.7463	245	41.9095	352.5	-0.34653
137.583	86.0591	245.167	41.4976	352.75	4.7549				137.583	87.2464	245.167	44.7208	352.75	2.0297				137.583	80.6965	245.167	41.6583	352.75	-0.34653
137.667	86.0099	245.333	41.3044	353	4.7549				137.667	87.2464	245.333	44.467	353	2.0297				137.667	80.6965	245.333	41.407	353	-0.34653
137.75	86.0099	245.5	41.0628	353.25	4.7549				137.75	87.2464	245.5	44.264	353.25	2.0297				137.75	80.6965	245.5	41.1558	353.25	-0.34653
137.833	86.0099	245.667	40.8696	353.5	4.7549				137.833	87.1981	245.667	44.0609	353.5	2.0297				137.833	80.6468	245.667	40.9548	353.5	-0.34653
137.917	86.0099	245.833	40.628	353.75	4.7549				137.917	87.1981	245.833	43.8071	353.75	2.0297				137.917	80.6468	245.833	40.7035	353.75	-0.34653
138	85.9606	246	40.4348	354	4.7549				138	87.1981	246	43.6041	354	2.0297				138	80.6468	246	40.4523	354	-0.34653
138.083	85.9606	246.167	40.1932	354.25	4.7549				138.083	87.1498	246.167	43.401	354.25	2.0297				138.083	80.6468	246.167	40.201	354.25	-0.34653
138.167	85.9606	246.333	40	354.5	4.7549				138.167	87.1015	246.333	43.198	354.5	2.0297				138.167	80.597	246.333	40	354.5	-0.34653
138.25	85.9606	246.5	39.7585	354.75	4.7549				138.25	87.1015	246.5	42.9442	354.75	2.0297				138.25	80.5473	246.5	39.7487	354.75	-0.34653
138.333	85.9113	246.667	39.5652	355	4.7549				138.333	87.1015	246.667	42.7411	355	2.0297				138.333	80.5473	246.667	39.4975	355	-0.34653
138.417	85.9113	246.833	39.3237	355.25	4.7549				138.417	87.0531	246.833	42.5381	355.25	2.0297				138.417	80.5473	246.833	39.2965	355.25	-0.34653
138.5	85.9113	247	39.0821	355.5	4.7549				138.5	87.0531	247	42.2843	355.5	2.0297				138.5	80.4975	247	39.0452	355.5	-0.34653
138.583	85.8621	247.167	38.8889	355.75	4.7549				138.583	87.0531	247.167	42.0812	355.75	2.0297				138.583	80.4975	247.167	38.794	355.75	-0.34653
138.667	85.8621	247.333	38.6473	356	4.7549				138.667	87.0048	247.333	41.8274	356	2.0297				138.667	80.4975	247.333	38.5427	356	-0.34653
138.75	85.8621	247.5	38.4541	356.25	4.7549				138.75	87.0048	247.5	41.6244	356.25	2.0297				138.75	80.4478	247.5	38.2915	356.25	-0.34653
138.833	85.8128	247.667	38.2126	356.5	4.7549				138.833	87.0048	247.667	41.4213	356.5	2.0297				138.833	80.4478	247.667	38.0905	356.5	-0.34653
138.917	85.8128	247.833	38.0193	356.75	4.7549				138.917	86.9565	247.833	41.1675	356.75	2.0297				138.917	80.4478	247.833	37.8392	356.75	-0.34653
139	85.8128	248	37.7778	357	4.7549				139	86.9565	248	40.9645	357	2.0297				139	80.398	248	37.5879	357	-0.34653
139.083	85.7635	248.167	37.5362	357.25	4.7549				139.083	86.9565	248.167	40.7107	357.25	2.0297				139.083	80.398	248.167	37.3869	357.25	-0.34653
139.167	85.7635	248.333	37.343	357.5	4.7549				139.167	86.9082	248.333	40.5076	357.5	2.0297				139.167	80.398	248.333	37.1357	357.5	-0.34653
139.25	85.7635	248.5	37.1015	357.75	4.7549				139.25	86.9082	248.5	40.3046	357.75	2.0297				139.25	80.398	248.5	36.9347	357.75	-0.34653
139.333	85.7635	248.667	36.9082	358	4.7549				139.333	86.9082	248.667	40.0508	358	2.0297				139.333	80.3483	248.667	36.6834	358	-0.34653
139.417	85.7143	248.833	36.6667	358.25	4.7549				139.417	86.8599	248.833	39.8477	358.25	2.0297				139.417	80.3483	248.833	36.4322	358.25	-0.34653
139.5	85.7143	249	36.4734	358.5	4.7549				139.5	86.8599	249	39.5939	358.5	2.0297				139.5	80.3483	249	36.1809	358.5	-0.34653
139.583	85.7143	249.167	36.2319	358.75	4.7549				139.583	86.8599	249.167	39.3909	358.75	2.0297				139.583	80.2985	249.167	35.9799	358.75	-0.34653
139.667	85.7143	249.333	35.9903	359	4.7549				139.667	86.8116	249.333	39.1371	359	2.0297				139.667	80.2985	249.333	35.7286	359	-0.34653
139.75	85.665	249.5	35.7971	359.25	4.7549				139.75	86.8116	249.5	38.934	359.25	2.0297				139.75	80.2488	249.5	35.4774	359.25	-0.39604
139.833	85.665	249.667	35.5556	359.5	4.7549				139.833	86.8116	249.667	38.731	359.5	2.0297				139.833	80.2488	249.667	35.2261	359.5	-0.39604
139.917	85.665	249.833	35.3623	359.75	4.7549				139.917	86.7633	249.833	38.4772	359.75	2.0297				139.917	80.2488	249.833	35.0251	359.75	-0.39604
140	85.665	250	35.1208	360	4.7549				140	86.7633	250	38.2741	360	2.0297				140	80.199	250	34.7739	360	-0.39604
140.083	85.6158	250.167	34.9275	360.25	4.7549				140.083	86.7633	250.167	38.0203	360.25	2.0297				140.083	80.199	250.167	34.5226	360.25	-0.39604
140.167	85.6158	250.333	34.686	360.5	4.7549				140.167	86.715	250.333	37.8173	360.5	2.0297				140.167	80.199	250.333	34.2714	360.5	-0.39604
140.25	85.6158	250.5	34.4928	360.75	4.7549				140.25	86.715	250.5	37.5635	360.75	2.0297				140.25	80.1493	250.5	34.0201	360.75	-0.39604
140.333	85.6158	250.667	34.2512	361	4.7549				140.333	86.715	250.667	37.3604	361	2.0297				140.333	80.1493	250.667	33.7688	361	-0.39604
140.417	85.5665	250.833	34.058	361.25	4.7549				140.417	86.715	250.833	37.1574	361.25	2.0297				140.417	80.1493	250.833	33.5176	361.25	-0.39604
140.5	85.5665	251	33.8164	361.5	4.7549				140.5	86.6667	251	36.9036	361.5	2.0297				140.5	80.0995	251	33.3166	361.5	-0.39604
140.583	85.5172	251.167	33.6232	361.75	4.7549				140.583	86.6667	251.167	36.7005	361.75	2.0297				140.583	80.0995	251.167	33.0653	361.75	-0.39604
140.667	85.5172	251.333	33.3816	362	4.7549				140.667	86.6667	251.333	36.4467	362	2.0297				140.667	80.0995	251.333	32.8141	362	-0.39604
140.75	85.5172	251.5	33.1884	362.25	4.7549				140.75	86.6184	251.5	36.2437	362.25	2.0297				140.75	80.0995	251.5	32.6131	362.25	-0.39604
140.833	85.5172	251.667	32.9952	362.5	4.7549				140.833	86.6184	251.667	36.0406	362.5	2.0297				140.833	80.0498	251.667	32.4121	362.5	-0.39604
140.917	85.468	251.833	32.7536	362.75	4.7549				140.917	86.6184	251.833	35.7868	362.75	2.0297				140.917	80.0498	251.833	32.1608	362.75	-0.39604
141	85.468	252	32.5604	363	4.7549				141	86.6184	252	35.5838	363	2.0297				141	80.0498	252	31.9095	363	-0.39604
141.083	85.468	252.167	32.3672	363.25	4.7549				141.083	86.5701	252.167	35.3807	363.25	1.9802				141.083	80.0498	252.167	31.7085	363.25	-0.39604
141.167	85.468	252.333	32.1256	363.5	4.7549				141.167	86.5701	252.333	35.1269	363.5	1.9802				141.167	80	252.333	31.4573	363.5	-0.39604
141.25	85.4187	252.5	31.9324	363.75	4.7549				141.25	86.5217	252.5	34.9239	363.75	1.9802				141.25	80	252.5	31.206	363.75	-0.39604
141.333	85.4187	252.667	31.7391	364	4.7549				141.333	86.5217	252.667	34.7208	364	1.9802				141.333	79.9502	252.667	30.9548	364	-0.39604
141.417	85.4187	252.833	31.4976	364.25	4.7549				141.417	86.4734	252.833	34.467	364.25	1.9802				141.417	79.9502	252.833	30.7035	364.25	-0.39604
141.5	85.4187	253	31.3043	364.5	4.7549				141.5	86.4734	253	34.264	364.5	1.9802				141.5	79.9502	253	30.4523	364.5	-0.39604
141.583	85.3695	253.167	31.1111	364.75	4.7549				141.583	86.4734	253.167	34.0609	364.75	1.9802				141.583	79.9005	253.167	30.2513	364.75	-0.39604
141.667	85.3695	253.333	30.9179	365	4.7549				141.667	86.4251	253.333	33.8579	365	1.9802				141.667	79.9005	253.333	30	365	-0.39604
141.75	85.3695	253.5	30.7246	365.25	4.70588				141.75	86.4251	253.5	33.6041	365.25	1.9802				141.75	79.9005	253.5	29.799	365.25	-0.39604
141.833	85.3695	253.667	30.5314	365.5	4.70588				141.833	86.3768	253.667	33.401	365.5	1.9802				141.833	79.9005	253.667	29.598	365.5	-0.39604
141.917	85.3202	253.833	30.3382	365.75	4.70588				141.917	86.3768	253.833	33.198	365.75	1.9802				141.917	79.8507	253.833	29.397	365.75	-0.39604
142	85.3202	254	30.1449	366	4.70588				142	86.3768	254	32.9949	366	1.9802				142	79.8507	254	29.1457	366	-0.39604
142.083	85.2709	254.167	29.9517	366.25	4.70588				142.083	86.3768	254.167	32.7919	366.25	1.9802				142.083	79.8507	254.167	28.9447	366.25	-0.39604
142.167	85.2709	254.333	29.7585	366.5	4.70588				142.167	86.3285	254.333	32.5888	366.5	1.9802				142.167	79.8507	254.333	28.7437	366.5	-0.39604
142.25	85.2709	254.5	29.5652	366.75	4.70588				142.25	86.3285	254.5	32.3858	366.75	1.9802				142.25	79.801	254.5	28.4925	366.75	-0.39604
142.333	85.2709	254.667	29.372	367	4.70588				142.333	86.3285	254.667	32.1827	367	1.9802				142.333	79.801	254.667	28.2915	367	-0.39604
142.417	85.2217	254.833	29.1787	367.25	4.70588				142.417	86.2802	254.833	31.9797	367.25	1.9802				142.417	79.801	254.833	28.0905	367.25	-0.39604
142.5	85.2217	255	28.9855	367.5	4.70588				142.5	86.2802	255	31.7766	367.5	1.9802				142.5	79.7512	255	27.8894	367.5	-0.39604
142.583	85.2217	255.167	28.7923	367.75	4.70588				142.583	86.2802	255.167	31.5736	367.75	1.9802				142.583	79.7512	255.167	27.6884	367.75	-0.39604
142.667	85.2217	255.333	28.6473	368	4.70588				142.667	86.2802	255.333	31.3706	368	1.9802				142.667	79.7512	255.333	27.4874	368	-0.39604
142.75	85.1724	255.5	28.4541	368.25	4.70588				142.75	86.2319	255.5	31.1675	368.25	1.9802				142.75	79.7015	255.5	27.2864	368.25	-0.39604
142.833	85.1724	255.667	28.2609	368.5	4.70588				142.833	86.2319	255.667	31.0152	368.5	1.9802				142.833	79.7015	255.667	27.0854	368.5	-0.39604
142.917	85.1724	255.833	28.1159	368.75	4.70588				142.917	86.1836	255.833	30.8122	368.75	1.9802				142.917	79.6517	255.833	26.8844	368.75	-0.39604
143	85.1724	256	27.9227	369	4.70588				143	86.1836	256	30.6091	369	1.9802				143	79.6517	256	26.7337	369	-0.39604
143.083	85.1724	256.167	27.7778	369.25	4.70588				143.083	86.1836	256.167	30.4569	369.25	1.9802				143.083	79.6517	256.167	26.5327	369.25	-0.39604
143.167	85.1232	256.333	27.5845	369.5	4.70588				143.167	86.1836	256.333	30.2538	369.5	1.9802				143.167	79.602	256.333	26.3317	369.5	-0.39604
143.25	85.1232	256.5	27.4396	369.75	4.70588				143.25	86.1836	256.5	30.1015	369.75	1.9802				143.25	79.602	256.5	26.1307	369.75	-0.39604
143.333	85.1232	256.667	27.2464	370	4.70588				143.333	86.1836	256.667	29.8985	370	1.9802				143.333	79.602	256.667	25.9799	370	-0.39604
143.417	85.1232	256.833	27.1014	370.25	4.70588				143.417	86.1353	256.833	29.7462	370.25	1.9802				143.417	79.5522	256.833	25.7789	370.25	-0.39604
143.5	85.0739	257	26.9565	370.5	4.70588				143.5	86.1353	257	29.5431	370.5	1.9802				143.5	79.5522	257	25.5779	370.5	-0.39604
143.583	85.0739	257.167	26.7633	370.75	4.70588				143.583	86.1353	257.167	29.3909	370.75	1.9802				143.583	79.5522	257.167	25.4271	370.75	-0.44554
143.667	85.0246	257.333	26.6184	371	4.70588				143.667	86.1353	257.333	29.2386	371	1.9802				143.667	79.5522	257.333	25.2764	371	-0.44554
143.75	85.0246	257.5	26.4734	371.25	4.70588				143.75	86.1353	257.5	29.0863	371.25	1.9802				143.75	79.5522	257.5	25.0754	371.25	-0.44554
143.833	85.0246	257.667	26.3285	371.5	4.70588				143.833	86.087	257.667	28.8832	371.5	1.9802				143.833	79.5025	257.667	24.9246	371.5	-0.44554
143.917	85.0246	257.833	26.1836	371.75	4.70588				143.917	86.087	257.833	28.731	371.75	1.9802				143.917	79.5025	257.833	24.7236	371.75	-0.44554
144	84.9754	258	26.0386	372	4.70588				144	86.087	258	28.5787	372	1.9802				144	79.5025	258	24.5729	372	-0.44554
144.083	84.9754	258.167	25.8454	372.25	4.70588				144.083	86.087	258.167	28.4264	372.25	1.9802				144.083	79.5025	258.167	24.4221	372.25	-0.44554
144.167	84.9754	258.333	25.7488	372.5	4.70588				144.167	86.0387	258.333	28.2741	372.5	1.9802				144.167	79.4527	258.333	24.2714	372.5	-0.44554
144.25	84.9754	258.5	25.6039	372.75	4.70588				144.25	86.0387	258.5	28.1218	372.75	1.9802				144.25	79.4527	258.5	24.0704	372.75	-0.44554
144.333	84.9261	258.667	25.4589	373	4.65686				144.333	85.9903	258.667	27.9695	373	1.9802				144.333	79.4527	258.667	23.9196	373	-0.44554
144.417	84.9261	258.833	25.314	373.25	4.65686				144.417	85.9903	258.833	27.8173	373.25	1.9802				144.417	79.403	258.833	23.7688	373.25	-0.44554
144.5	84.9261	259	25.1691	373.5	4.65686				144.5	85.9903	259	27.6142	373.5	1.9802				144.5	79.403	259	23.6181	373.5	-0.44554
144.583	84.9261	259.167	25.0242	373.75	4.65686				144.583	85.9903	259.167	27.4619	373.75	1.9802				144.583	79.3532	259.167	23.4673	373.75	-0.44554
144.667	84.9261	259.333	24.8792	374	4.65686				144.667	85.942	259.333	27.3604	374	1.9802				144.667	79.3532	259.333	23.3166	374	-0.44554
144.75	84.8769	259.5	24.7343	374.25	4.65686				144.75	85.942	259.5	27.2081	374.25	1.9802				144.75	79.3532	259.5	23.1658	374.25	-0.44554
144.833	84.8769	259.667	24.5894	374.5	4.65686				144.833	85.942	259.667	27.0558	374.5	1.9802				144.833	79.3532	259.667	23.0151	374.5	-0.44554
144.917	84.8769	259.833	24.4444	374.75	4.65686				144.917	85.942	259.833	26.9036	374.75	1.9802				144.917	79.3532	259.833	22.8643	374.75	-0.44554
145	84.8276	260	24.2995	375	4.65686				145	85.8937	260	26.7513	375	1.93069				145	79.3035	260	22.7136	375	-0.44554
145.083	84.8276	260.167	24.1546	375.25	4.65686				145.083	85.8937	260.167	26.599	375.25	1.93069				145.083	79.3035	260.167	22.5628	375.25	-0.44554
145.167	84.8276	260.333	24.058	375.5	4.65686				145.167	85.8937	260.333	26.4467	375.5	1.93069				145.167	79.3035	260.333	22.4121	375.5	-0.44554
145.25	84.8276	260.5	23.913	375.75	4.65686				145.25	85.8937	260.5	26.2944	375.75	1.93069				145.25	79.3035	260.5	22.3116	375.75	-0.44554
145.333	84.7783	260.667	23.7681	376	4.65686				145.333	85.8454	260.667	26.1929	376	1.93069				145.333	79.2537	260.667	22.1608	376	-0.44554
145.417	84.7783	260.833	23.6232	376.25	4.65686				145.417	85.8454	260.833	26.0406	376.25	1.93069				145.417	79.2537	260.833	22.0101	376.25	-0.44554
145.5	84.7783	261	23.5266	376.5	4.65686				145.5	85.8454	261	25.8883	376.5	1.93069				145.5	79.2537	261	21.8593	376.5	-0.44554
145.583	84.7783	261.167	23.3816	376.75	4.65686				145.583	85.8454	261.167	25.736	376.75	1.93069				145.583	79.2537	261.167	21.7588	376.75	-0.44554
145.667	84.7291	261.333	23.285	377	4.65686				145.667	85.7971	261.333	25.6345	377	1.93069				145.667	79.204	261.333	21.608	377	-0.44554
145.75	84.7291	261.5	23.1401	377.25	4.65686				145.75	85.7971	261.5	25.4822	377.25	1.93069				145.75	79.204	261.5	21.4573	377.25	-0.44554
145.833	84.7291	261.667	23.0435	377.5	4.65686				145.833	85.7971	261.667	25.33	377.5	1.93069				145.833	79.204	261.667	21.3065	377.5	-0.44554
145.917	84.7291	261.833	22.8986	377.75	4.65686				145.917	85.7488	261.833	25.2284	377.75	1.93069				145.917	79.204	261.833	21.1558	377.75	-0.44554
146	84.7291	262	22.8019	378	4.65686				146	85.7488	262	25.0761	378	1.93069				146	79.1542	262	21.005	378	-0.44554
146.083	84.6798	262.167	22.7053	378.25	4.65686				146.083	85.7488	262.167	24.9746	378.25	1.93069				146.083	79.1542	262.167	20.8543	378.25	-0.44554
146.167	84.6798	262.333	22.5604	378.5	4.65686				146.167	85.7488	262.333	24.8223	378.5	1.93069				146.167	79.1045	262.333	20.7035	378.5	-0.44554
146.25	84.6798	262.5	22.4638	378.75	4.65686				146.25	85.7005	262.5	24.6701	378.75	1.93069				146.25	79.1045	262.5	20.5528	378.75	-0.44554
146.333	84.6798	262.667	22.3188	379	4.65686				146.333	85.7005	262.667	24.5685	379	1.93069				146.333	79.1045	262.667	20.4523	379	-0.44554
146.417	84.6305	262.833	22.2222	379.25	4.65686				146.417	85.6522	262.833	24.4162	379.25	1.93069				146.417	79.1045	262.833	20.3015	379.25	-0.44554
146.5	84.6305	263	22.1256	379.5	4.65686				146.5	85.6522	263	24.3147	379.5	1.93069				146.5	79.0547	263	20.201	379.5	-0.44554
146.583	84.6305	263.167	21.9807	379.75	4.65686				146.583	85.6522	263.167	24.1624	379.75	1.93069				146.583	79.0547	263.167	20.1005	379.75	-0.44554
146.667	84.5813	263.333	21.8841	380	4.65686				146.667	85.6039	263.333	24.0609	380	1.93069				146.667	79.0547	263.333	19.9498	380	-0.44554
146.75	84.5813	263.5	21.7874	380.25	4.65686				146.75	85.6039	263.5	23.9086	380.25	1.93069				146.75	79.0547	263.5	19.8492	380.25	-0.44554
146.833	84.5813	263.667	21.6425	380.5	4.65686				146.833	85.6039	263.667	23.8071	380.5	1.93069				146.833	79.005	263.667	19.7487	380.5	-0.44554
146.917	84.5813	263.833	21.5459	380.75	4.65686				146.917	85.6039	263.833	23.6548	380.75	1.93069				146.917	79.005	263.833	19.6482	380.75	-0.44554
147	84.532	264	21.4493	381	4.65686				147	85.6039	264	23.5533	381	1.93069				147	79.005	264	19.5477	381	-0.44554
147.083	84.532	264.167	21.3527	381.25	4.65686				147.083	85.6039	264.167	23.4518	381.25	1.93069				147.083	79.005	264.167	19.397	381.25	-0.44554
147.167	84.532	264.333	21.2077	381.5	4.65686				147.167	85.6039	264.333	23.2995	381.5	1.93069				147.167	79.005	264.333	19.2965	381.5	-0.44554
147.25	84.532	264.5	21.1111	381.75	4.65686				147.25	85.6039	264.5	23.198	381.75	1.93069				147.25	78.9552	264.5	19.1457	381.75	-0.44554
147.333	84.4828	264.667	21.0145	382	4.65686				147.333	85.6039	264.667	23.0964	382	1.93069				147.333	78.9552	264.667	18.995	382	-0.44554
147.417	84.4828	264.833	20.8696	382.25	4.65686				147.417	85.5556	264.833	22.9442	382.25	1.93069				147.417	78.9552	264.833	18.8945	382.25	-0.44554
147.5	84.4828	265	20.7729	382.5	4.65686				147.5	85.5072	265	22.8426	382.5	1.93069				147.5	78.9055	265	18.7437	382.5	-0.44554
147.583	84.4828	265.167	20.6763	382.75	4.65686				147.583	85.5072	265.167	22.7411	382.75	1.93069				147.583	78.9055	265.167	18.6432	382.75	-0.49505
147.667	84.4828	265.333	20.5797	383	4.65686				147.667	85.5072	265.333	22.5888	383	1.93069				147.667	78.8557	265.333	18.5427	383	-0.49505
147.75	84.4335	265.5	20.4831	383.25	4.65686				147.75	85.5072	265.5	22.4873	383.25	1.93069				147.75	78.8557	265.5	18.4422	383.25	-0.49505
147.833	84.4335	265.667	20.3382	383.5	4.65686				147.833	85.5072	265.667	22.335	383.5	1.93069				147.833	78.8557	265.667	18.2915	383.5	-0.49505
147.917	84.4335	265.833	20.2415	383.75	4.65686				147.917	85.4589	265.833	22.2335	383.75	1.93069				147.917	78.8557	265.833	18.191	383.75	-0.49505
148	84.4335	266	20.1449	384	4.65686				148	85.4589	266	22.132	384	1.93069				148	78.8557	266	18.0402	384	-0.49505
148.083	84.4335	266.167	20.0483	384.25	4.65686				148.083	85.4589	266.167	21.9797	384.25	1.93069				148.083	78.806	266.167	17.9397	384.25	-0.49505
148.167	84.3842	266.333	19.9517	384.5	4.65686				148.167	85.4589	266.333	21.8782	384.5	1.93069				148.167	78.806	266.333	17.7889	384.5	-0.49505
148.25	84.3842	266.5	19.8068	384.75	4.65686				148.25	85.4589	266.5	21.7766	384.75	1.93069				148.25	78.806	266.5	17.6884	384.75	-0.49505
148.333	84.335	266.667	19.7101	385	4.65686				148.333	85.4106	266.667	21.6751	385	1.93069				148.333	78.806	266.667	17.5879	385	-0.49505
148.417	84.335	266.833	19.6135	385.25	4.65686				148.417	85.4106	266.833	21.5736	385.25	1.93069				148.417	78.7562	266.833	17.4874	385.25	-0.49505
148.5	84.335	267	19.5169	385.5	4.65686				148.5	85.4106	267	21.4213	385.5	1.93069				148.5	78.7562	267	17.3869	385.5	-0.49505
148.583	84.335	267.167	19.4203	385.75	4.65686				148.583	85.4106	267.167	21.3198	385.75	1.93069				148.583	78.7562	267.167	17.2864	385.75	-0.49505
148.667	84.335	267.333	19.3237	386	4.65686				148.667	85.3623	267.333	21.2183	386	1.93069				148.667	78.7562	267.333	17.1357	386	-0.49505
148.75	84.2857	267.5	19.2271	386.25	4.65686				148.75	85.3623	267.5	21.1168	386.25	1.93069				148.75	78.7562	267.5	17.0352	386.25	-0.49505
148.833	84.2857	267.667	19.1304	386.5	4.65686				148.833	85.3623	267.667	20.9645	386.5	1.93069				148.833	78.7065	267.667	16.9347	386.5	-0.49505
148.917	84.2857	267.833	19.0338	386.75	4.65686				148.917	85.3623	267.833	20.8629	386.75	1.93069				148.917	78.7065	267.833	16.8342	386.75	-0.49505
149	84.2857	268	18.8889	387	4.65686				149	85.314	268	20.7614	387	1.93069				149	78.7065	268	16.7337	387	-0.49505
149.083	84.2857	268.167	18.7923	387.25	4.65686				149.083	85.314	268.167	20.6599	387.25	1.93069				149.083	78.6567	268.167	16.6332	387.25	-0.49505
149.167	84.2365	268.333	18.6957	387.5	4.65686				149.167	85.2657	268.333	20.5584	387.5	1.93069				149.167	78.6567	268.333	16.5327	387.5	-0.49505
149.25	84.2365	268.5	18.599	387.75	4.65686				149.25	85.2657	268.5	20.4061	387.75	1.93069				149.25	78.6567	268.5	16.3819	387.75	-0.49505
149.333	84.2365	268.667	18.5024	388	4.65686				149.333	85.2657	268.667	20.3046	388	1.93069				149.333	78.6567	268.667	16.2814	388	-0.49505
149.417	84.2365	268.833	18.3575	388.25	4.65686				149.417	85.2657	268.833	20.203	388.25	1.93069				149.417	78.607	268.833	16.1809	388.25	-0.49505
149.5	84.2365	269	18.2609	388.5	4.65686				149.5	85.2657	269	20.1015	388.5	1.93069				149.5	78.607	269	16.0302	388.5	-0.49505
149.583	84.1872	269.167	18.1643	388.75	4.65686				149.583	85.2174	269.167	19.9492	388.75	1.93069				149.583	78.607	269.167	15.9296	388.75	-0.49505
149.667	84.1872	269.333	18.0676	389	4.65686				149.667	85.2174	269.333	19.8477	389	1.93069				149.667	78.5572	269.333	15.8291	389	-0.49505
149.75	84.1379	269.5	17.971	389.25	4.60784				149.75	85.2174	269.5	19.7462	389.25	1.93069				149.75	78.5572	269.5	15.6784	389.25	-0.49505
149.833	84.1379	269.667	17.8744	389.5	4.60784				149.833	85.2174	269.667	19.6447	389.5	1.93069				149.833	78.5572	269.667	15.5779	389.5	-0.49505
149.917	84.1379	269.833	17.7778	389.75	4.60784				149.917	85.2174	269.833	19.5431	389.75	1.93069				149.917	78.5572	269.833	15.4774	389.75	-0.49505
150	84.1379	270	17.6812	390	4.60784				150	85.1691	270	19.3909	390	1.93069				150	78.5572	270	15.3769	390	-0.49505
150.083	84.0887	270.167	17.5845	390.25	4.60784				150.083	85.1691	270.167	19.2893	390.25	1.93069				150.083	78.5075	270.167	15.2764	390.25	-0.49505
150.167	84.0887	270.333	17.4879	390.5	4.60784				150.167	85.1691	270.333	19.1878	390.5	1.93069				150.167	78.5075	270.333	15.1759	390.5	-0.49505
150.25	84.0887	270.5	17.3913	390.75	4.60784				150.25	85.1691	270.5	19.0863	390.75	1.93069				150.25	78.5075	270.5	15.0754	390.75	-0.49505
150.333	84.0887	270.667	17.2947	391	4.60784				150.333	85.1691	270.667	18.9848	391	1.93069				150.333	78.5075	270.667	14.9749	391	-0.54455
150.417	84.0887	270.833	17.1498	391.25	4.60784				150.417	85.1208	270.833	18.8832	391.25	1.88119				150.417	78.5075	270.833	14.8241	391.25	-0.54455
150.5	84.0887	271	17.0531	391.5	4.60784				150.5	85.1208	271	18.731	391.5	1.88119				150.5	78.4577	271	14.7236	391.5	-0.54455
150.583	84.0394	271.167	16.9565	391.75	4.60784				150.583	85.1208	271.167	18.6294	391.75	1.88119				150.583	78.4577	271.167	14.6231	391.75	-0.54455
150.667	84.0394	271.333	16.8599	392	4.60784				150.667	85.0725	271.333	18.5279	392	1.88119				150.667	78.4577	271.333	14.5226	392	-0.54455
150.75	84.0394	271.5	16.7633	392.25	4.60784				150.75	85.0725	271.5	18.4264	392.25	1.88119				150.75	78.408	271.5	14.3719	392.25	-0.54455
150.833	84.0394	271.667	16.6667	392.5	4.60784				150.833	85.0725	271.667	18.2741	392.5	1.88119				150.833	78.408	271.667	14.2714	392.5	-0.54455
150.917	83.9902	271.833	16.57	392.75	4.60784				150.917	85.0242	271.833	18.1726	392.75	1.88119				150.917	78.408	271.833	14.1709	392.75	-0.54455
151	83.9902	272	16.4734	393	4.60784				151	85.0242	272	18.0711	393	1.88119				151	78.408	272	14.0704	393	-0.54455
151.083	83.9902	272.167	16.3768	393.25	4.60784				151.083	85.0242	272.167	17.9695	393.25	1.88119				151.083	78.3582	272.167	13.9698	393.25	-0.54455
151.167	83.9902	272.333	16.2802	393.5	4.60784				151.167	85.0242	272.333	17.868	393.5	1.88119				151.167	78.3582	272.333	13.8693	393.5	-0.54455
151.25	83.9902	272.5	16.1353	393.75	4.60784				151.25	85.0242	272.5	17.7157	393.75	1.88119				151.25	78.3582	272.5	13.7688	393.75	-0.54455
151.333	83.9902	272.667	16.0386	394	4.60784				151.333	85.0242	272.667	17.6142	394	1.88119				151.333	78.3582	272.667	13.6683	394	-0.54455
151.417	83.9409	272.833	15.942	394.25	4.60784				151.417	85.0242	272.833	17.5127	394.25	1.88119				151.417	78.3582	272.833	13.5678	394.25	-0.54455
151.5	83.9409	273	15.8454	394.5	4.60784				151.5	85.0242	273	17.3604	394.5	1.88119				151.5	78.3085	273	13.4673	394.5	-0.54455
151.583	83.8916	273.167	15.7488	394.75	4.60784				151.583	85.0242	273.167	17.2589	394.75	1.88119				151.583	78.3085	273.167	13.3668	394.75	-0.54455
151.667	83.8916	273.333	15.6522	395	4.60784				151.667	84.9758	273.333	17.1574	395	1.88119				151.667	78.3085	273.333	13.2663	395	-0.54455
151.75	83.8916	273.5	15.5556	395.25	4.60784				151.75	84.9758	273.5	17.0558	395.25	1.88119				151.75	78.3085	273.5	13.1658	395.25	-0.54455
151.833	83.8916	273.667	15.4589	395.5	4.60784				151.833	84.9758	273.667	16.9036	395.5	1.88119				151.833	78.3085	273.667	13.0151	395.5	-0.54455
151.917	83.8916	273.833	15.3623	395.75	4.60784				151.917	84.9758	273.833	16.802	395.75	1.88119				151.917	78.2587	273.833	12.9146	395.75	-0.54455
152	83.8424	274	15.2657	396	4.60784				152	84.9275	274	16.7005	396	1.88119				152	78.2587	274	12.8141	396	-0.54455
152.083	83.8424	274.167	15.1691	396.25	4.60784				152.083	84.9275	274.167	16.5482	396.25	1.88119				152.083	78.2587	274.167	12.7136	396.25	-0.54455
152.167	83.8424	274.333	15.0725	396.5	4.60784				152.167	84.9275	274.333	16.4467	396.5	1.88119				152.167	78.2587	274.333	12.6131	396.5	-0.54455
152.25	83.8424	274.5	14.9758	396.75	4.60784				152.25	84.9275	274.5	16.3452	396.75	1.88119				152.25	78.2587	274.5	12.5126	396.75	-0.54455
152.333	83.8424	274.667	14.8309	397	4.60784				152.333	84.8792	274.667	16.1929	397	1.88119				152.333	78.209	274.667	12.4121	397	-0.54455
152.417	83.7931	274.833	14.7343	397.25	4.60784				152.417	84.8309	274.833	16.0914	397.25	1.88119				152.417	78.209	274.833	12.2613	397.25	-0.54455
152.5	83.7931	275	14.6377	397.5	4.60784				152.5	84.8309	275	15.9898	397.5	1.88119				152.5	78.1592	275	12.1608	397.5	-0.54455
152.583	83.7931	275.167	14.5411	397.75	4.55882				152.583	84.8309	275.167	15.8376	397.75	1.88119				152.583	78.1592	275.167	12.0101	397.75	-0.54455
152.667	83.7931	275.333	14.4928	398	4.55882				152.667	84.8309	275.333	15.736	398	1.88119				152.667	78.1592	275.333	11.9095	398	-0.54455
152.75	83.7931	275.5	14.3961	398.25	4.55882				152.75	84.7826	275.5	15.5838	398.25	1.88119				152.75	78.1592	275.5	11.809	398.25	-0.54455
152.833	83.7439	275.667	14.2995	398.5	4.55882				152.833	84.7826	275.667	15.4822	398.5	1.88119				152.833	78.1095	275.667	11.6583	398.5	-0.54455
152.917	83.7439	275.833	14.2029	398.75	4.55882				152.917	84.7826	275.833	15.3299	398.75	1.88119				152.917	78.1095	275.833	11.5578	398.75	-0.54455
153	83.6946	276	14.1063	399	4.55882				153	84.7826	276	15.2284	399	1.88119				153	78.1095	276	11.4573	399	-0.54455
153.083	83.6946	276.167	14.0097	399.25	4.55882				153.083	84.7826	276.167	15.0761	399.25	1.88119				153.083	78.1095	276.167	11.3568	399.25	-0.54455
153.167	83.6946	276.333	13.8647	399.5	4.55882				153.167	84.7826	276.333	14.9746	399.5	1.88119				153.167	78.1095	276.333	11.206	399.5	-0.54455
153.25	83.6946	276.5	13.7681	399.75	4.55882				153.25	84.7826	276.5	14.8223	399.75	1.88119				153.25	78.0597	276.5	11.1055	399.75	-0.54455
153.333	83.6946	276.667	13.6715	400	4.55882				153.333	84.7826	276.667	14.7208	400	1.88119				153.333	78.0597	276.667	11.005	400	-0.54455
153.417	83.6453	276.833	13.5749	--					153.417	84.7343	276.833	14.5685	--					153.417	78.0597	276.833	10.8543
153.5	83.6453	277	13.4783	--					153.5	84.7343	277	14.4162	--					153.5	78.0597	277	10.7538
153.583	83.6453	277.167	13.3816	--					153.583	84.7343	277.167	14.3147	--					153.583	78.0597	277.167	10.6533
153.667	83.6453	277.333	13.285	--					153.667	84.7343	277.333	14.1624	--					153.667	78.0099	277.333	10.5528
153.75	83.6453	277.5	13.1884	--					153.75	84.7343	277.5	14.0609	--					153.75	78.0099	277.5	10.4523
153.833	83.5961	277.667	13.0918	--					153.833	84.686	277.667	13.9086	--					153.833	78.0099	277.667	10.3518
153.917	83.5961	277.833	13.0435	--					153.917	84.686	277.833	13.8071	--					153.917	78.0099	277.833	10.2513
154	83.5961	278	12.9469	--					154	84.6377	278	13.6548	--					154	77.9602	278	10.1508
154.083	83.5961	278.167	12.8502	--					154.083	84.6377	278.167	13.5025	--					154.083	77.9602	278.167	10.0503
154.167	83.5961	278.333	12.7536	--					154.167	84.6377	278.333	13.401	--					154.167	77.9602	278.333	9.94975
154.25	83.5468	278.5	12.657	--					154.25	84.6377	278.5	13.2487	--					154.25	77.9602	278.5	9.84925
154.333	83.5468	278.667	12.5604	--					154.333	84.5894	278.667	13.1472	--					154.333	77.9104	278.667	9.74874
154.417	83.5468	278.833	12.5121	--					154.417	84.5894	278.833	12.9949	--					154.417	77.9104	278.833	9.64824
154.5	83.5468	279	12.4155	--					154.5	84.5894	279	12.8934	--					154.5	77.9104	279	9.54774
154.583	83.5468	279.167	12.3188	--					154.583	84.5894	279.167	12.7411	--					154.583	77.9104	279.167	9.44724
154.667	83.4975	279.333	12.2222	--					154.667	84.5894	279.333	12.6396	--					154.667	77.9104	279.333	9.34673
154.75	83.4975	279.5	12.1256	--					154.75	84.5894	279.5	12.4873	--					154.75	77.8607	279.5	9.24623
154.833	83.4483	279.667	12.0773	--					154.833	84.5411	279.667	12.3858	--					154.833	77.8607	279.667	9.14573
154.917	83.4483	279.833	11.9807	--					154.917	84.5411	279.833	12.2843	--					154.917	77.8607	279.833	9.04523
155	83.4483	280	11.8841	--					155	84.5411	280	12.132	--					155	77.8607	280	8.94472
155.083	83.4483	280.167	11.7874	--					155.083	84.5411	280.167	12.0305	--					155.083	77.8109	280.167	8.84422
155.167	83.4483	280.333	11.7391	--					155.167	84.5411	280.333	11.8782	--					155.167	77.8109	280.333	8.74372
155.25	83.4483	280.5	11.6425	--					155.25	84.5411	280.5	11.7766	--					155.25	77.8109	280.5	8.69347
155.333	83.399	280.667	11.5459	--					155.333	84.4928	280.667	11.6751	--					155.333	77.8109	280.667	8.59297
155.417	83.399	280.833	11.4976	--					155.417	84.4928	280.833	11.5228	--					155.417	77.8109	280.833	8.49246
155.5	83.399	281	11.401	--					155.5	84.4928	281	11.4213	--					155.5	77.7612	281	8.39196
155.583	83.399	281.167	11.3043	--					155.583	84.4445	281.167	11.3198	--					155.583	77.7612	281.167	8.34171
155.667	83.399	281.333	11.256	--					155.667	84.4445	281.333	11.2183	--					155.667	77.7114	281.333	8.24121
155.75	83.3498	281.5	11.1594	--					155.75	84.4445	281.5	11.066	--					155.75	77.7114	281.5	8.1407
155.833	83.3498	281.667	11.0628	--					155.833	84.3961	281.667	10.9645	--					155.833	77.7114	281.667	8.0402
155.917	83.3498	281.833	11.0145	--					155.917	84.3961	281.833	10.8629	--					155.917	77.7114	281.833	7.9397
156	83.3498	282	10.9179	--					156	84.3961	282	10.7614	--					156	77.7114	282	7.8392
156.083	83.3498	282.167	10.8696	--					156.083	84.3961	282.167	10.6599	--					156.083	77.6617	282.167	7.78895
156.167	83.3005	282.333	10.7729	--					156.167	84.3478	282.333	10.5584	--					156.167	77.6617	282.333	7.68844
156.25	83.3005	282.5	10.6763	--					156.25	84.3478	282.5	10.4061	--					156.25	77.6617	282.5	7.58794
156.333	83.2512	282.667	10.5797	--					156.333	84.3478	282.667	10.3046	--					156.333	77.6617	282.667	7.48744
156.417	83.2512	282.833	10.5314	--					156.417	84.3478	282.833	10.203	--					156.417	77.6617	282.833	7.43719
156.5	83.2512	283	10.4348	--					156.5	84.3478	283	10.1015	--					156.5	77.6617	283	7.33668
156.583	83.2512	283.167	10.3865	--					156.583	84.3478	283.167	10	--					156.583	77.6119	283.167	7.23618
156.667	83.2512	283.333	10.2899	--					156.667	84.3478	283.333	9.89848	--					156.667	77.6119	283.333	7.13568
156.75	83.202	283.5	10.2415	--					156.75	84.2995	283.5	9.79695	--					156.75	77.6119	283.5	7.03518
156.833	83.202	283.667	10.1449	--					156.833	84.2995	283.667	9.69543	--					156.833	77.6119	283.667	6.93467
156.917	83.202	283.833	10.0966	--					156.917	84.2995	283.833	9.59391	--					156.917	77.5622	283.833	6.88442
157	83.202	284	10	--					157	84.2995	284	9.49239	--					157	77.5622	284	6.78392
157.083	83.202	284.167	9.95169	--					157.083	84.2995	284.167	9.44162	--					157.083	77.5622	284.167	6.73367
157.167	83.202	284.333	9.85507	--					157.167	84.2995	284.333	9.3401	--					157.167	77.5622	284.333	6.63317
157.25	83.1527	284.5	9.80676	--					157.25	84.2512	284.5	9.23858	--					157.25	77.5124	284.5	6.58291
157.333	83.1527	284.667	9.71015	--					157.333	84.2029	284.667	9.13706	--					157.333	77.5124	284.667	6.48241
157.417	83.1527	284.833	9.66184	--					157.417	84.2029	284.833	9.03553	--					157.417	77.5124	284.833	6.43216
157.5	83.1527	285	9.56522	--					157.5	84.2029	285	8.93401	--					157.5	77.4627	285	6.38191
157.583	83.1527	285.167	9.51691	--					157.583	84.2029	285.167	8.83249	--					157.583	77.4627	285.167	6.28141
157.667	83.1035	285.333	9.42029	--					157.667	84.2029	285.333	8.73096	--					157.667	77.4627	285.333	6.23116
157.75	83.1035	285.5	9.37198	--					157.75	84.1546	285.5	8.6802	--					157.75	77.4627	285.5	6.1809
157.833	83.1035	285.667	9.32367	--					157.833	84.1546	285.667	8.57868	--					157.833	77.4627	285.667	6.0804
157.917	83.0542	285.833	9.22705	--					157.917	84.1546	285.833	8.47716	--					157.917	77.4129	285.833	5.9799
158	83.0542	286	9.17874	--					158	84.1546	286	8.37564	--					158	77.4129	286	5.92965
158.083	83.0542	286.167	9.13043	--					158.083	84.1063	286.167	8.32487	--					158.083	77.4129	286.167	5.82915
158.167	83.0542	286.333	9.03382	--					158.167	84.1063	286.333	8.22335	--					158.167	77.4129	286.333	5.77889
158.25	83.0049	286.5	8.98551	--					158.25	84.1063	286.5	8.12183	--					158.25	77.4129	286.5	5.72864
158.333	83.0049	286.667	8.88889	--					158.333	84.1063	286.667	8.0203	--					158.333	77.4129	286.667	5.62814
158.417	83.0049	286.833	8.84058	--					158.417	84.1063	286.833	7.96954	--					158.417	77.3632	286.833	5.57789
158.5	83.0049	287	8.79227	--					158.5	84.1063	287	7.86802	--					158.5	77.3632	287	5.52764
158.583	83.0049	287.167	8.69565	--					158.583	84.058	287.167	7.7665	--					158.583	77.3632	287.167	5.42714
158.667	82.9557	287.333	8.64734	--					158.667	84.058	287.333	7.71574	--					158.667	77.3632	287.333	5.37688
158.75	82.9557	287.5	8.59903	--					158.75	84.058	287.5	7.61421	--					158.75	77.3632	287.5	5.32663
158.833	82.9557	287.667	8.55072	--					158.833	84.058	287.667	7.56345	--					158.833	77.3134	287.667	5.22613
158.917	82.9557	287.833	8.45411	--					158.917	84.0097	287.833	7.46193	--					158.917	77.3134	287.833	5.17588
159	82.9557	288	8.4058	--					159	84.0097	288	7.36041	--					159	77.2637	288	5.12563
159.083	82.9064	288.167	8.35749	--					159.083	84.0097	288.167	7.30964	--					159.083	77.2637	288.167	5.02513
159.167	82.9064	288.333	8.26087	--					159.167	83.9614	288.333	7.20812	--					159.167	77.2637	288.333	4.97487
159.25	82.9064	288.5	8.21256	--					159.25	83.9614	288.5	7.15736	--					159.25	77.2637	288.5	4.87437
159.333	82.9064	288.667	8.16425	--					159.333	83.9614	288.667	7.05584	--					159.333	77.2637	288.667	4.82412
159.417	82.9064	288.833	8.06763	--					159.417	83.9614	288.833	6.95431	--					159.417	77.2139	288.833	4.72362
159.5	82.8571	289	8.01932	--					159.5	83.9614	289	6.90355	--					159.5	77.2139	289	4.67337
159.583	82.8571	289.167	7.97102	--					159.583	83.9614	289.167	6.80203	--					159.583	77.2139	289.167	4.62312
159.667	82.8079	289.333	7.8744	--					159.667	83.9614	289.333	6.75127	--					159.667	77.2139	289.333	4.52261
159.75	82.8079	289.5	7.82609	--					159.75	83.913	289.5	6.64975	--					159.75	77.1642	289.5	4.47236
159.833	82.8079	289.667	7.77778	--					159.833	83.913	289.667	6.59898	--					159.833	77.1642	289.667	4.42211
159.917	82.8079	289.833	7.72947	--					159.917	83.913	289.833	6.49746	--					159.917	77.1642	289.833	4.37186
160	82.8079	290	7.63285	--					160	83.913	290	6.4467	--					160	77.1642	290	4.32161
160.083	82.7586	290.167	7.58454	--					160.083	83.913	290.167	6.34518	--					160.083	77.1642	290.167	4.27136
160.167	82.7586	290.333	7.53623	--					160.167	83.8647	290.333	6.29442	--					160.167	77.1642	290.333	4.22111
160.25	82.7586	290.5	7.48792	--					160.25	83.8647	290.5	6.19289	--					160.25	77.1144	290.5	4.17085
160.333	82.7586	290.667	7.3913	--					160.333	83.8647	290.667	6.14213	--					160.333	77.1144	290.667	4.1206
160.417	82.7586	290.833	7.343	--					160.417	83.8647	290.833	6.09137	--					160.417	77.1144	290.833	4.07035
160.5	82.7094	291	7.29469	--					160.5	83.8164	291	5.98985	--					160.5	77.1144	291	3.96985
160.583	82.7094	291.167	7.19807	--					160.583	83.8164	291.167	5.93909	--					160.583	77.1144	291.167	3.9196
160.667	82.7094	291.333	7.14976	--					160.667	83.7681	291.333	5.83756	--					160.667	77.0647	291.333	3.8191
160.75	82.7094	291.5	7.10145	--					160.75	83.7681	291.5	5.7868	--					160.75	77.0647	291.5	3.76884
160.833	82.7094	291.667	7.05314	--					160.833	83.7681	291.667	5.73604	--					160.833	77.0149	291.667	3.66834
160.917	82.6601	291.833	7.00483	--					160.917	83.7681	291.833	5.63452	--					160.917	77.0149	291.833	3.61809
161	82.6601	292	6.95652	--					161	83.7198	292	5.58376	--					161	77.0149	292	3.56784
161.083	82.6601	292.167	6.8599	--					161.083	83.7198	292.167	5.48223	--					161.083	77.0149	292.167	3.51759
161.167	82.6601	292.333	6.81159	--					161.167	83.7198	292.333	5.43147	--					161.167	77.0149	292.333	3.46734
161.25	82.6601	292.5	6.76329	--					161.25	83.7198	292.5	5.38071	--					161.25	76.9652	292.5	3.41709
161.333	82.6108	292.667	6.71498	--					161.333	83.7198	292.667	5.32995	--					161.333	76.9652	292.667	3.36683
161.417	82.6108	292.833	6.66667	--					161.417	83.7198	292.833	5.22843	--					161.417	76.9652	292.833	3.31658
161.5	82.5616	293	6.61836	--					161.5	83.6715	293	5.17766	--					161.5	76.9652	293	3.26633
161.583	82.5616	293.167	6.57005	--					161.583	83.6715	293.167	5.1269	--					161.583	76.9652	293.167	3.21608
161.667	82.5616	293.333	6.52174	--					161.667	83.6715	293.333	5.02538	--					161.667	76.9154	293.333	3.16583
161.75	82.5616	293.5	6.47343	--					161.75	83.6232	293.5	4.97462	--					161.75	76.9154	293.5	3.06533
161.833	82.5616	293.667	6.37681	--					161.833	83.6232	293.667	4.92386	--					161.833	76.9154	293.667	3.01508
161.917	82.5123	293.833	6.3285	--					161.917	83.6232	293.833	4.82233	--					161.917	76.9154	293.833	2.96482
162	82.5123	294	6.28019	--					162	83.6232	294	4.77157	--					162	76.8657	294	2.86432
162.083	82.5123	294.167	6.23188	--					162.083	83.5749	294.167	4.72081	--					162.083	76.8657	294.167	2.76382
162.167	82.5123	294.333	6.18358	--					162.167	83.5749	294.333	4.67005	--					162.167	76.8657	294.333	2.71357
162.25	82.5123	294.5	6.13527	--					162.25	83.5749	294.5	4.61929	--					162.25	76.8657	294.5	2.61307
162.333	82.4631	294.667	6.08696	--					162.333	83.5266	294.667	4.51777	--					162.333	76.8159	294.667	2.56281
162.417	82.4631	294.833	6.03865	--					162.417	83.5266	294.833	4.46701	--					162.417	76.8159	294.833	2.46231
162.5	82.4631	295	5.99034	--					162.5	83.4783	295	4.41624	--					162.5	76.7662	295	2.41206
162.583	82.4631	295.167	5.89372	--					162.583	83.4783	295.167	4.36548	--					162.583	76.7662	295.167	2.36181
162.667	82.4631	295.333	5.84541	--					162.667	83.4783	295.333	4.31472	--					162.667	76.7662	295.333	2.31156
162.75	82.4138	295.5	5.7971	--					162.75	83.4783	295.5	4.2132	--					162.75	76.7662	295.5	2.21106
162.833	82.4138	295.667	5.74879	--					162.833	83.4783	295.667	4.16244	--					162.833	76.7662	295.667	2.1608
162.917	82.4138	295.833	5.70048	--					162.917	83.43	295.833	4.11168	--					162.917	76.7662	295.833	2.11055
163	82.3645	296	5.65217	--					163	83.43	296	4.06091	--					163	76.7164	296	2.01005
163.083	82.3645	296.167	5.60386	--					163.083	83.43	296.167	3.95939	--					163.083	76.7164	296.167	1.9598
163.167	82.3645	296.333	5.55556	--					163.167	83.3816	296.333	3.90863	--					163.167	76.7164	296.333	1.8593
163.25	82.3645	296.5	5.50725	--					163.25	83.3816	296.5	3.85787	--					163.25	76.7164	296.5	1.80905
163.333	82.3153	296.667	5.45894	--					163.333	83.3816	296.667	3.80711	--					163.333	76.7164	296.667	1.70854
163.417	82.3153	296.833	5.41063	--					163.417	83.3816	296.833	3.75635	--					163.417	76.6667	296.833	1.60804
163.5	82.3153	297	5.36232	--					163.5	83.3816	297	3.70558	--					163.5	76.6667	297	1.55779
163.583	82.3153	297.167	5.31401	--					163.583	83.3816	297.167	3.60406	--					163.583	76.6667	297.167	1.45729
163.667	82.3153	297.333	5.2657	--					163.667	83.3816	297.333	3.5533	--					163.667	76.6667	297.333	1.40704
163.75	82.266	297.5	5.21739	--					163.75	83.3816	297.5	3.50254	--					163.75	76.6667	297.5	1.35678
163.833	82.266	297.667	5.16908	--					163.833	83.3333	297.667	3.45178	--					163.833	76.6169	297.667	1.25628
163.917	82.266	297.833	5.12077	--					163.917	83.3333	297.833	3.40102	--					163.917	76.6169	297.833	1.20603
164	82.266	298	5.07246	--					164	83.285	298	3.35025	--					164	76.5672	298	1.10553
164.083	82.2168	298.167	5.02416	--					164.083	83.285	298.167	3.24873	--					164.083	76.5672	298.167	1.05528
164.167	82.2168	298.333	4.97585	--					164.167	83.285	298.333	3.19797	--					164.167	76.5672	298.333	1.00503
164.25	82.2168	298.5	4.92754	--					164.25	83.285	298.5	3.14721	--					164.25	76.5174	298.5	0.95477
164.333	82.2168	298.667	4.87923	--					164.333	83.2367	298.667	3.09645	--					164.333	76.5174	298.667	0.85427
164.417	82.2168	298.833	4.83092	--					164.417	83.2367	298.833	3.04569	--					164.417	76.5174	298.833	0.80402
164.5	82.1675	299	4.78261	--					164.5	83.2367	299	2.99492	--					164.5	76.5174	299	0.70352
164.583	82.1675	299.167	4.7343	--					164.583	83.2367	299.167	2.8934	--					164.583	76.5174	299.167	0.65327
164.667	82.1182	299.333	4.68599	--					164.667	83.2367	299.333	2.84264	--					164.667	76.5174	299.333	0.55276
164.75	82.1182	299.5	4.63768	--					164.75	83.1884	299.5	2.79188	--					164.75	76.4677	299.5	0.50251
164.833	82.1182	299.667	4.63768	--					164.833	83.1884	299.667	2.74112	--					164.833	76.4677	299.667	0.45226
164.917	82.1182	299.833	4.58937	--					164.917	83.1884	299.833	2.69036	--					164.917	76.4677	299.833	0.40201
165	82.069	300	4.54106	--					165	83.1401	300	2.63959	--					165	76.4677	300	0.35176
165.083	82.069	300.167	4.49275	--					165.083	83.1401	300.167	2.58883	--					165.083	76.4677	300.167	0.30151
165.167	82.069	300.333	4.44444	--					165.167	83.0918	300.333	2.48731	--					165.167	76.4179	300.333	0.25126
165.25	82.069	300.5	4.39614	--					165.25	83.0918	300.5	2.43655	--					165.25	76.4179	300.5	0.15075
165.333	82.069	300.667	4.34783	--					165.333	83.0918	300.667	2.38579	--					165.333	76.4179	300.667	0.1005
165.417	82.0197	300.833	4.29952	--					165.417	83.0918	300.833	2.33503	--					165.417	76.4179	300.833	0
165.5	82.0197	301	4.25121	--					165.5	83.0435	301	2.28426	--					165.5	76.3682	301	0
165.583	82.0197	301.167	4.2029	--					165.583	83.0435	301.167	2.2335	--					165.583	76.3682	301.167	-0.1005
165.667	82.0197	301.333	4.15459	--					165.667	82.9952	301.333	2.18274	--					165.667	76.3682	301.333	-0.15075
165.75	81.9705	301.5	4.10628	--					165.75	82.9952	301.5	2.13198	--					165.75	76.3184	301.5	-0.20101
165.833	81.9705	301.667	4.10628	--					165.833	82.9952	301.667	2.08122	--					165.833	76.3184	301.667	-0.25126
165.917	81.9705	301.833	4.05797	--					165.917	82.9952	301.833	2.03046	--					165.917	76.3184	301.833	-0.30151
166	81.9705	302	4.00966	--					166	82.9952	302	1.9797	--					166	76.2687	302	-0.35176
166.083	81.9212	302.167	3.96135	--					166.083	82.9469	302.167	1.92893	--					166.083	76.2687	302.167	-0.40201
166.167	81.9212	302.333	3.91304	--					166.167	82.9469	302.333	1.87817	--					166.167	76.2687	302.333	-0.45226
166.25	81.9212	302.5	3.91304	--					166.25	82.9469	302.5	1.82741	--					166.25	76.2687	302.5	-0.50251
166.333	81.9212	302.667	3.86473	--					166.333	82.8986	302.667	1.77665	--					166.333	76.2189	302.667	-0.55276
166.417	81.8719	302.833	3.81643	--					166.417	82.8986	302.833	1.72589	--					166.417	76.2189	302.833	-0.65327
166.5	81.8719	303	3.76812	--					166.5	82.8986	303	1.67513	--					166.5	76.2189	303	-0.70352
166.583	81.8227	303.167	3.71981	--					166.583	82.8986	303.167	1.62437	--					166.583	76.2189	303.167	-0.75377
166.667	81.8227	303.333	3.6715	--					166.667	82.8503	303.333	1.5736	--					166.667	76.2189	303.333	-0.80402
166.75	81.8227	303.5	3.62319	--					166.75	82.8503	303.5	1.52284	--					166.75	76.1692	303.5	-0.85427
166.833	81.8227	303.667	3.57488	--					166.833	82.8503	303.667	1.47208	--					166.833	76.1692	303.667	-0.90452
166.917	81.8227	303.833	3.52657	--					166.917	82.8503	303.833	1.42132	--					166.917	76.1692	303.833	-0.95477
167	81.7734	304	3.47826	--					167	82.8019	304	1.37056	--					167	76.1692	304	-1.00503
167.083	81.7734	304.167	3.42995	--					167.083	82.8019	304.167	1.3198	--					167.083	76.1194	304.167	-1.05528
167.167	81.7734	304.333	3.38164	--					167.167	82.8019	304.333	1.26904	--					167.167	76.1194	304.333	-1.10553
167.25	81.7734	304.5	3.33333	--					167.25	82.8019	304.5	1.21827	--					167.25	76.1194	304.5	-1.15578
167.333	81.7241	304.667	3.28502	--					167.333	82.7536	304.667	1.16751	--					167.333	76.1194	304.667	-1.20603
167.417	81.7241	304.833	3.28502	--					167.417	82.7536	304.833	1.11675	--					167.417	76.1194	304.833	-1.25628
167.5	81.7241	305	3.23672	--					167.5	82.7053	305	1.06599	--					167.5	76.0697	305	-1.30653
167.583	81.7241	305.167	3.18841	--					167.583	82.7053	305.167	1.01523	--					167.583	76.0199	305.167	-1.35678
167.667	81.6749	305.333	3.1401	--					167.667	82.7053	305.333	0.96447	--					167.667	76.0199	305.333	-1.40704
167.75	81.6749	305.5	3.09179	--					167.75	82.7053	305.5	0.91371	--					167.75	76.0199	305.5	-1.45729
167.833	81.6749	305.667	3.04348	--					167.833	82.657	305.667	0.91371	--					167.833	76.0199	305.667	-1.50754
167.917	81.6749	305.833	2.99517	--					167.917	82.657	305.833	0.86294	--					167.917	76.0199	305.833	-1.50754
168	81.6256	306	2.94686	--					168	82.657	306	0.81218	--					168	75.9701	306	-1.50754
168.083	81.6256	306.167	2.89855	--					168.083	82.657	306.167	0.76142	--					168.083	75.9701	306.167	-1.55779
168.167	81.6256	306.333	2.85024	--					168.167	82.6087	306.333	0.71066	--					168.167	75.9701	306.333	-1.55779
168.25	81.5764	306.5	2.80193	--					168.25	82.6087	306.5	0.71066	--					168.25	75.9701	306.5	-1.60804
168.333	81.5764	306.667	2.75362	--					168.333	82.6087	306.667	0.6599	--					168.333	75.9204	306.667	-1.60804
168.417	81.5764	306.833	2.70531	--					168.417	82.6087	306.833	0.60914	--					168.417	75.9204	306.833	-1.60804
168.5	81.5271	307	2.70531	--					168.5	82.5604	307	0.60914	--					168.5	75.9204	307	-1.65829
168.583	81.5271	307.167	2.657	--					168.583	82.5604	307.167	0.55838	--					168.583	75.9204	307.167	-1.65829
168.667	81.5271	307.333	2.6087	--					168.667	82.5604	307.333	0.50761	--					168.667	75.8706	307.333	-1.70854
168.75	81.5271	307.5	2.56039	--					168.75	82.5604	307.5	0.50761	--					168.75	75.8706	307.5	-1.75879
168.833	81.4778	307.667	2.56039	--					168.833	82.5121	307.667	0.45685	--					168.833	75.8706	307.667	-1.80905
168.917	81.4778	307.833	2.51208	--					168.917	82.5121	307.833	0.45685	--					168.917	75.8706	307.833	-1.8593
169	81.4778	308	2.46377	--					169	82.5121	308	0.40609	--					169	75.8209	308	-1.8593
169.083	81.4778	308.167	2.41546	--					169.083	82.5121	308.167	0.40609	--					169.083	75.8209	308.167	-1.8593
169.167	81.4286	308.333	2.41546	--					169.167	82.4638	308.333	0.40609	--					169.167	75.7711	308.333	-1.8593
169.25	81.4286	308.5	2.36715	--					169.25	82.4638	308.5	0.35533	--					169.25	75.7711	308.5	-1.90955
169.333	81.4286	308.667	2.36715	--					169.333	82.4155	308.667	0.35533	--					169.333	75.7711	308.667	-1.90955
169.417	81.4286	308.833	2.31884	--					169.417	82.4155	308.833	0.30457	--					169.417	75.7711	308.833	-1.90955
169.5	81.3793	309	2.31884	--					169.5	82.4155	309	0.30457	--					169.5	75.7214	309	-1.90955
169.583	81.3793	309.167	2.31884	--					169.583	82.3672	309.167	0.30457	--					169.583	75.7214	309.167	-1.90955
169.667	81.3793	309.333	2.27053	--					169.667	82.3672	309.333	0.25381	--					169.667	75.7214	309.333	-1.9598
169.75	81.3793	309.5	2.22222	--					169.75	82.3188	309.5	0.25381	--					169.75	75.7214	309.5	-1.9598
169.833	81.3301	309.667	2.22222	--					169.833	82.3188	309.667	0.25381	--					169.833	75.6716	309.667	-1.9598
169.917	81.3301	309.833	2.22222	--					169.917	82.3188	309.833	0.25381	--					169.917	75.6716	309.833	-1.9598
170	81.2808	310	2.17391	--					170	82.2705	310	0.25381	--					170	75.6716	310	-1.9598
170.083	81.2808	310.167	2.17391	--					170.083	82.2705	310.167	0.25381	--					170.083	75.6716	310.167	-1.9598
170.167	81.2808	310.333	2.1256	--					170.167	82.2705	310.333	0.25381	--					170.167	75.6219	310.333	-1.9598
170.25	81.2808	310.5	2.1256	--					170.25	82.2705	310.5	0.20305	--					170.25	75.6219	310.5	-1.9598
170.333	81.2315	310.667	2.1256	--					170.333	82.2222	310.667	0.20305	--					170.333	75.6219	310.667	-1.9598
170.417	81.2315	310.833	2.07729	--					170.417	82.2222	310.833	0.20305	--					170.417	75.6219	310.833	-1.9598
170.5	81.2315	311	2.07729	--					170.5	82.2222	311	0.20305	--					170.5	75.5721	311	-1.9598
170.583	81.1823	311.167	2.07729	--					170.583	82.2222	311.167	0.20305	--					170.583	75.5721	311.167	-1.9598
170.667	81.1823	311.333	2.07729	--					170.667	82.1739	311.333	0.20305	--					170.667	75.5721	311.333	-1.9598
170.75	81.1823	311.5	2.02899	--					170.75	82.1739	311.5	0.15228	--					170.75	75.5721	311.5	-1.9598
170.833	81.1823	311.667	2.02899	--					170.833	82.1739	311.667	0.15228	--					170.833	75.5224	311.667	-1.9598
170.917	81.133	311.833	2.02899	--					170.917	82.1256	311.833	0.15228	--					170.917	75.5224	311.833	-1.9598
171	81.133	312	2.02899	--					171	82.1256	312	0.15228	--					171	75.4726	312	-2.01005
171.083	81.133	312.167	2.02899	--					171.083	82.0773	312.167	0.15228	--					171.083	75.4726	312.167	-2.01005
171.167	81.133	312.333	2.02899	--					171.167	82.0773	312.333	0.15228	--					171.167	75.4726	312.333	-2.01005
171.25	81.0837	312.5	2.02899	--					171.25	82.0773	312.5	0.15228	--					171.25	75.4726	312.5	-2.0603
171.333	81.0837	312.667	2.02899	--					171.333	82.029	312.667	0.15228	--					171.333	75.4726	312.667	-2.0603
171.417	81.0837	312.833	2.02899	--					171.417	82.029	312.833	0.15228	--					171.417	75.4229	312.833	-2.0603
171.5	81.0837	313	2.02899	--					171.5	82.029	313	0.15228	--					171.5	75.4229	313	-2.0603
171.583	81.0345	313.167	2.02899	--					171.583	81.9807	313.167	0.15228	--					171.583	75.4229	313.167	-2.0603
171.667	80.9852	313.333	2.02899	--					171.667	81.9807	313.333	0.15228	--					171.667	75.3731	313.333	-2.0603
171.75	80.9852	313.5	2.02899	--					171.75	81.9807	313.5	0.15228	--					171.75	75.3731	313.5	-2.0603
171.833	80.9852	313.667	2.02899	--					171.833	81.9324	313.667	0.10152	--					171.833	75.3731	313.667	-2.0603
171.917	80.9852	313.833	2.02899	--					171.917	81.9324	313.833	0.10152	--					171.917	75.3731	313.833	-2.0603
172	80.936	314	2.02899	--					172	81.9324	314	0.10152	--					172	75.3234	314	-2.0603
172.083	80.936	314.167	2.02899	--					172.083	81.9324	314.167	0.10152	--					172.083	75.3234	314.167	-2.0603
172.167	80.936	314.333	2.02899	--					172.167	81.8841	314.333	0.10152	--					172.167	75.3234	314.333	-2.0603
172.25	80.936	314.5	2.02899	--					172.25	81.8841	314.5	0.10152	--					172.25	75.2736	314.5	-2.0603
172.333	80.8867	314.667	1.98068	--					172.333	81.8841	314.667	0.10152	--					172.333	75.2736	314.667	-2.0603
172.417	80.8867	314.833	1.98068	--					172.417	81.8358	314.833	0.10152	--					172.417	75.2736	314.833	-2.0603
172.5	80.8867	315	1.98068	--					172.5	81.8358	315	0.10152	--					172.5	75.2239	315	-2.0603
172.583	80.8374	315.167	1.98068	--					172.583	81.8358	315.167	0.10152	--					172.583	75.2239	315.167	-2.0603
172.667	80.8374	315.333	1.98068	--					172.667	81.7874	315.333	0.10152	--					172.667	75.2239	315.333	-2.0603
172.75	80.8374	315.5	1.98068	--					172.75	81.7874	315.5	0.10152	--					172.75	75.2239	315.5	-2.0603
172.833	80.7882	315.667	1.98068	--					172.833	81.7391	315.667	0.10152	--					172.833	75.1741	315.667	-2.0603
172.917	80.7882	315.833	1.98068	--					172.917	81.7391	315.833	0.10152	--					172.917	75.1741	315.833	-2.0603
173	80.7882	316	1.98068	--					173	81.6908	316	0.10152	--					173	75.1244	316	-2.0603
173.083	80.7882	316.167	1.98068	--					173.083	81.6908	316.167	0.10152	--					173.083	75.1244	316.167	-2.0603
173.167	80.7389	316.333	1.98068	--					173.167	81.6908	316.333	0.10152	--					173.167	75.1244	316.333	-2.0603
173.25	80.7389	316.5	1.98068	--					173.25	81.6425	316.5	0.10152	--					173.25	75.1244	316.5	-2.0603
173.333	80.7389	316.667	1.98068	--					173.333	81.6425	316.667	0.10152	--					173.333	75.0746	316.667	-2.0603
173.417	80.6897	316.833	1.98068	--					173.417	81.5942	316.833	0.05076	--					173.417	75.0746	316.833	-2.0603
173.5	80.6897	317	1.98068	--					173.5	81.5942	317	0.05076	--					173.5	75.0746	317	-2.0603
173.583	80.6404	317.167	1.98068	--					173.583	81.5942	317.167	0.05076	--					173.583	75.0746	317.167	-2.0603
173.667	80.6404	317.333	1.98068	--					173.667	81.5459	317.333	0.05076	--					173.667	75.0249	317.333	-2.0603
173.75	80.6404	317.5	1.98068	--					173.75	81.5459	317.5	0.05076	--					173.75	75.0249	317.5	-2.0603
173.833	80.5911	317.667	1.98068	--					173.833	81.5459	317.667	0.05076	--					173.833	75.0249	317.667	-2.0603
173.917	80.5911	317.833	1.98068	--					173.917	81.5459	317.833	0.05076	--					173.917	74.9751	317.833	-2.0603
174	80.5911	318	1.93237	--					174	81.4976	318	0.05076	--					174	74.9751	318	-2.0603
174.083	80.5911	318.167	1.93237	--					174.083	81.4976	318.167	0.05076	--					174.083	74.9751	318.167	-2.0603
174.167	80.5419	318.333	1.93237	--					174.167	81.4976	318.333	0.05076	--					174.167	74.9751	318.333	-2.0603
174.25	80.5419	318.5	1.93237	--					174.25	81.4493	318.5	0.05076	--					174.25	74.9254	318.5	-2.0603
174.333	80.5419	318.667	1.93237	--					174.333	81.4493	318.667	0.05076	--					174.333	74.9254	318.667	-2.0603
174.417	80.4926	318.833	1.93237	--					174.417	81.401	318.833	0.05076	--					174.417	74.9254	318.833	-2.0603
174.5	80.4926	319	1.93237	--					174.5	81.401	319	0.05076	--					174.5	74.8756	319	-2.11055
174.583	80.4926	319.167	1.93237	--					174.583	81.3527	319.167	0.05076	--					174.583	74.8756	319.167	-2.11055
174.667	80.4434	319.333	1.93237	--					174.667	81.3527	319.333	0.05076	--					174.667	74.8259	319.333	-2.11055
174.75	80.4434	319.5	1.93237	--					174.75	81.3527	319.5	0.05076	--					174.75	74.8259	319.5	-2.11055
174.833	80.4434	319.667	1.93237	--					174.833	81.3044	319.667	0.05076	--					174.833	74.8259	319.667	-2.11055
174.917	80.3941	319.833	1.93237	--					174.917	81.3044	319.833	0.05076	--					174.917	74.7761	319.833	-2.11055
175	80.3941	320	1.93237	--					175	81.3044	320	0.05076	--					175	74.7761	320	-2.11055
175.083	80.3941	320.167	1.93237	--					175.083	81.3044	320.167	0.05076	--					175.083	74.7761	320.167	-2.11055
175.167	80.3941	320.333	1.93237	--					175.167	81.256	320.333	0.05076	--					175.167	74.7264	320.333	-2.11055
175.25	80.3448	320.5	1.93237	--					175.25	81.256	320.5	0.05076	--					175.25	74.7264	320.5	-2.11055
175.333	80.2956	320.667	1.93237	--					175.333	81.256	320.667	0.05076	--					175.333	74.7264	320.667	-2.11055
175.417	80.2956	320.833	1.93237	--					175.417	81.256	320.833	0.05076	--					175.417	74.7264	320.833	-2.11055
175.5	80.2956	321	1.93237	--					175.5	81.256	321	0.05076	--					175.5	74.6766	321	-2.11055
175.583	80.2463	321.167	1.88406	--					175.583	81.2077	321.167	0.05076	--					175.583	74.6766	321.167	-2.11055
175.667	80.2463	321.333	1.88406	--					175.667	81.2077	321.333	0.05076	--					175.667	74.6766	321.333	-2.11055
175.75	80.2463	321.5	1.88406	--					175.75	81.1594	321.5	0.05076	--					175.75	74.6269	321.5	-2.11055
175.833	80.1971	321.667	1.88406	--					175.833	81.1111	321.667	0.05076	--					175.833	74.6269	321.667	-2.11055
175.917	80.1971	321.833	1.88406	--					175.917	81.1111	321.833	0.05076	--					175.917	74.6269	321.833	-2.11055
176	80.1971	322	1.88406	--					176	81.1111	322	0.05076	--					176	74.6269	322	-2.11055
176.083	80.1478	322.167	1.88406	--					176.083	81.0628	322.167	0.05076	--					176.083	74.5771	322.167	-2.11055
176.167	80.1478	322.333	1.88406	--					176.167	81.0628	322.333	0.05076	--					176.167	74.5771	322.333	-2.11055
176.25	80.1478	322.5	1.88406	--					176.25	81.0628	322.5	0.05076	--					176.25	74.5771	322.5	-2.11055
176.333	80.0985	322.667	1.88406	--					176.333	81.0145	322.667	0.05076	--					176.333	74.5274	322.667	-2.11055
176.417	80.0985	322.833	1.88406	--					176.417	81.0145	322.833	0.05076	--					176.417	74.5274	322.833	-2.11055
176.5	80.0985	323	1.88406	--					176.5	81.0145	323	0.05076	--					176.5	74.4776	323	-2.11055
176.583	80.0493	323.167	1.88406	--					176.583	80.9662	323.167	0.05076	--					176.583	74.4776	323.167	-2.11055
176.667	80.0493	323.333	1.88406	--					176.667	80.9662	323.333	0	--					176.667	74.4776	323.333	-2.11055
176.75	80.0493	323.5	1.88406	--					176.75	80.9662	323.5	0	--					176.75	74.4279	323.5	-2.11055
176.833	80	323.667	1.88406	--					176.833	80.9179	323.667	0	--					176.833	74.4279	323.667	-2.11055
176.917	80	323.833	1.88406	--					176.917	80.9179	323.833	0	--					176.917	74.4279	323.833	-2.11055
177	80	324	1.88406	--					177	80.9179	324	0	--					177	74.3781	324	-2.11055
177.083	79.9507	324.167	1.88406	--					177.083	80.8696	324.167	0	--					177.083	74.3781	324.167	-2.11055
177.167	79.9507	324.333	1.88406	--					177.167	80.8696	324.333	0	--					177.167	74.3781	324.333	-2.11055
177.25	79.9015	324.5	1.88406	--					177.25	80.8696	324.5	0	--					177.25	74.3781	324.5	-2.11055
177.333	79.9015	324.667	1.88406	--					177.333	80.8213	324.667	0	--					177.333	74.3284	324.667	-2.11055
177.417	79.9015	324.833	1.88406	--					177.417	80.8213	324.833	0	--					177.417	74.3284	324.833	-2.11055
177.5	79.8522	325	1.88406	--					177.5	80.8213	325	0	--					177.5	74.3284	325	-2.11055
177.583	79.8522	325.167	1.88406	--					177.583	80.8213	325.167	0	--					177.583	74.2786	325.167	-2.11055
177.667	79.8522	325.333	1.88406	--					177.667	80.773	325.333	0	--					177.667	74.2786	325.333	-2.11055
177.75	79.8522	325.5	1.88406	--					177.75	80.773	325.5	0	--					177.75	74.2289	325.5	-2.1608
177.833	79.803	325.667	1.88406	--					177.833	80.773	325.667	0	--					177.833	74.2289	325.667	-2.1608
177.917	79.803	325.833	1.88406	--					177.917	80.7246	325.833	0	--					177.917	74.2289	325.833	-2.1608
178	79.803	326	1.88406	--					178	80.7246	326	0	--					178	74.1791	326	-2.1608
178.083	79.7537	326.167	1.88406	--					178.083	80.6763	326.167	0	--					178.083	74.1791	326.167	-2.1608
178.167	79.7537	326.333	1.88406	--					178.167	80.6763	326.333	0	--					178.167	74.1294	326.333	-2.1608
178.25	79.7537	326.5	1.88406	--					178.25	80.6763	326.5	0	--					178.25	74.1294	326.5	-2.1608
178.333	79.7044	326.667	1.88406	--					178.333	80.628	326.667	0	--					178.333	74.1294	326.667	-2.1608
178.417	79.7044	326.833	1.88406	--					178.417	80.628	326.833	0	--					178.417	74.1294	326.833	-2.1608
178.5	79.7044	327	1.88406	--					178.5	80.628	327	0	--					178.5	74.0796	327	-2.1608
178.583	79.6552	327.167	1.88406	--					178.583	80.628	327.167	0	--					178.583	74.0796	327.167	-2.1608
178.667	79.6552	327.333	1.88406	--					178.667	80.5797	327.333	0	--					178.667	74.0796	327.333	-2.1608
178.75	79.6552	327.5	1.88406	--					178.75	80.5797	327.5	0	--					178.75	74.0299	327.5	-2.1608
178.833	79.6059	327.667	1.88406	--					178.833	80.5314	327.667	0	--					178.833	74.0299	327.667	-2.1608
178.917	79.6059	327.833	1.88406	--					178.917	80.5314	327.833	0	--					178.917	74.0299	327.833	-2.1608
179	79.5567	328	1.88406	--					179	80.5314	328	0	--					179	73.9801	328	-2.1608
179.083	79.5567	328.167	1.88406	--					179.083	80.4831	328.167	0	--					179.083	73.9801	328.167	-2.1608
179.167	79.5567	328.333	1.88406	--					179.167	80.4831	328.333	0	--					179.167	73.9801	328.333	-2.1608
179.25	79.5074	328.5	1.88406	--					179.25	80.4831	328.5	0	--					179.25	73.9303	328.5	-2.1608
179.333	79.5074	328.667	1.88406	--					179.333	80.4348	328.667	0	--					179.333	73.9303	328.667	-2.1608
179.417	79.5074	328.833	1.88406	--					179.417	80.4348	328.833	0	--					179.417	73.9303	328.833	-2.1608
179.5	79.4581	329	1.88406	--					179.5	80.4348	329	0	--					179.5	73.8806	329	-2.1608
179.583	79.4581	329.167	1.88406	--					179.583	80.3865	329.167	0	--					179.583	73.8806	329.167	-2.1608
179.667	79.4581	329.333	1.88406	--					179.667	80.3865	329.333	0	--					179.667	73.8308	329.333	-2.1608
179.75	79.4089	329.5	1.88406	--					179.75	80.3865	329.5	0	--					179.75	73.8308	329.5	-2.1608
179.833	79.4089	329.667	1.88406	--					179.833	80.3382	329.667	0	--					179.833	73.8308	329.667	-2.1608
179.917	79.4089	329.833	1.88406	--					179.917	80.3382	329.833	0	--					179.917	73.7811	329.833	-2.1608
180	79.3596	330	1.88406	--					180	80.2899	330	0	--					180	73.7811	330	-2.1608
180.083	79.3596	330.167	1.88406	--					180.083	80.2899	330.167	0	--					180.083	73.7313	330.167	-2.1608
180.167	79.3596	330.333	1.88406	--					180.167	80.2899	330.333	0	--					180.167	73.7313	330.333	-2.1608
180.25	79.3103	330.5	1.88406	--					180.25	80.2416	330.5	0	--					180.25	73.7313	330.5	-2.1608
180.333	79.3103	330.667	1.88406	--					180.333	80.2416	330.667	0	--					180.333	73.6816	330.667	-2.1608
180.417	79.3103	330.833	1.88406	--					180.417	80.1932	330.833	0	--					180.417	73.6816	330.833	-2.1608
180.5	79.2611	331	1.88406	--					180.5	80.1932	331	0	--					180.5	73.6816	331	-2.1608
180.583	79.2611	331.167	1.83575	--					180.583	80.1932	331.167	0	--					180.583	73.6318	331.167	-2.1608
180.667	79.2611	331.333	1.83575	--					180.667	80.1449	331.333	0	--					180.667	73.6318	331.333	-2.1608
180.75	79.2118	331.5	1.83575	--					180.75	80.1449	331.5	0	--					180.75	73.6318	331.5	-2.1608
180.833	79.1626	331.667	1.83575	--					180.833	80.1449	331.667	0	--					180.833	73.5821	331.667	-2.1608
180.917	79.1626	331.833	1.83575	--					180.917	80.0966	331.833	0	--					180.917	73.5821	331.833	-2.1608
181	79.1626	332	1.83575	--					181	80.0966	332	0	--					181	73.5821	332	-2.1608
181.083	79.1133	332.167	1.83575	--					181.083	80.0966	332.167	0	--					181.083	73.5323	332.167	-2.1608
181.167	79.1133	332.333	1.83575	--					181.167	80.0483	332.333	0	--					181.167	73.5323	332.333	-2.1608
181.25	79.1133	332.5	1.83575	--					181.25	80.0483	332.5	0	--					181.25	73.4826	332.5	-2.1608
181.333	79.064	332.667	1.83575	--					181.333	80.0483	332.667	0	--					181.333	73.4826	332.667	-2.1608
181.417	79.064	332.833	1.83575	--					181.417	80	332.833	0	--					181.417	73.4328	332.833	-2.1608
181.5	79.064	333	1.83575	--					181.5	80	333	0	--					181.5	73.4328	333	-2.1608
181.583	79.0148	333.167	1.83575	--					181.583	80	333.167	0	--					181.583	73.4328	333.167	-2.1608
181.667	79.0148	333.333	1.83575	--					181.667	79.9517	333.333	0	--					181.667	73.3831	333.333	-2.1608
181.75	79.0148	333.5	1.83575	--					181.75	79.9517	333.5	0	--					181.75	73.3831	333.5	-2.1608
181.833	78.9655	333.667	1.83575	--					181.833	79.9034	333.667	0	--					181.833	73.3831	333.667	-2.1608
181.917	78.9655	333.833	1.83575	--					181.917	79.9034	333.833	0	--					181.917	73.3333	333.833	-2.1608
182	78.9163	334	1.83575	--					182	79.8551	334	0	--					182	73.2836	334	-2.1608
182.083	78.9163	334.167	1.83575	--					182.083	79.8551	334.167	0	--					182.083	73.2836	334.167	-2.1608
182.167	78.9163	334.333	1.83575	--					182.167	79.8551	334.333	0	--					182.167	73.2836	334.333	-2.1608
182.25	78.867	334.5	1.83575	--					182.25	79.8068	334.5	0	--					182.25	73.2338	334.5	-2.1608
182.333	78.867	334.667	1.83575	--					182.333	79.8068	334.667	0	--					182.333	73.2338	334.667	-2.1608
182.417	78.867	334.833	1.83575	--					182.417	79.8068	334.833	0	--					182.417	73.1841	334.833	-2.1608
182.5	78.8177	335	1.83575	--					182.5	79.7585	335	0	--					182.5	73.1841	335	-2.1608
182.583	78.7685	335.167	1.83575	--					182.583	79.7585	335.167	0	--					182.583	73.1841	335.167	-2.1608
182.667	78.7685	335.333	1.83575	--					182.667	79.7101	335.333	0	--					182.667	73.1343	335.333	-2.1608
182.75	78.7685	335.5	1.83575	--					182.75	79.7101	335.5	-0.05076	--					182.75	73.1343	335.5	-2.1608
182.833	78.7192	335.667	1.83575	--					182.833	79.7101	335.667	-0.05076	--					182.833	73.0846	335.667	-2.21106
182.917	78.7192	335.833	1.83575	--					182.917	79.6618	335.833	-0.05076	--					182.917	73.0846	335.833	-2.21106
183	78.7192	336	1.83575	--					183	79.6618	336	-0.05076	--					183	73.0846	336	-2.21106
183.083	78.67	336.167	1.83575	--					183.083	79.6135	336.167	-0.05076	--					183.083	73.0348	336.167	-2.21106
183.167	78.67	336.333	1.83575	--					183.167	79.6135	336.333	-0.05076	--					183.167	73.0348	336.333	-2.21106
183.25	78.6207	336.5	1.83575	--					183.25	79.5652	336.5	-0.05076	--					183.25	72.9851	336.5	-2.21106
183.333	78.6207	336.667	1.83575	--					183.333	79.5652	336.667	-0.05076	--					183.333	72.9851	336.667	-2.21106
183.417	78.6207	336.833	1.83575	--					183.417	79.5652	336.833	-0.05076	--					183.417	72.9851	336.833	-2.21106
183.5	78.5714	337	1.83575	--					183.5	79.5169	337	-0.05076	--					183.5	72.9353	337	-2.21106
183.583	78.5714	337.167	1.83575	--					183.583	79.5169	337.167	-0.05076	--					183.583	72.9353	337.167	-2.21106
183.667	78.5714	337.333	1.83575	--					183.667	79.4686	337.333	-0.05076	--					183.667	72.8856	337.333	-2.21106
183.75	78.5222	337.5	1.83575	--					183.75	79.4686	337.5	-0.05076	--					183.75	72.8856	337.5	-2.21106
183.833	78.5222	337.667	1.83575	--					183.833	79.4203	337.667	-0.05076	--					183.833	72.8358	337.667	-2.21106
183.917	78.4729	337.833	1.83575	--					183.917	79.4203	337.833	-0.05076	--					183.917	72.8358	337.833	-2.21106
184	78.4729	338	1.83575	--					184	79.372	338	-0.05076	--					184	72.7861	338	-2.21106
184.083	78.4729	338.167	1.83575	--					184.083	79.372	338.167	-0.05076	--					184.083	72.7861	338.167	-2.21106
184.167	78.4236	338.333	1.83575	--					184.167	79.372	338.333	-0.05076	--					184.167	72.7363	338.333	-2.21106
184.25	78.4236	338.5	1.83575	--					184.25	79.3237	338.5	-0.05076	--					184.25	72.7363	338.5	-2.21106
184.333	78.3744	338.667	1.83575	--					184.333	79.3237	338.667	-0.05076	--					184.333	72.7363	338.667	-2.21106
184.417	78.3744	338.833	1.83575	--					184.417	79.2754	338.833	-0.05076	--					184.417	72.6866	338.833	-2.21106
184.5	78.3251	339	1.83575	--					184.5	79.2754	339	-0.05076	--					184.5	72.6866	339	-2.21106
184.583	78.3251	339.167	1.83575	--					184.583	79.2754	339.167	-0.05076	--					184.583	72.6368	339.167	-2.21106
184.667	78.2759	339.333	1.83575	--					184.667	79.2271	339.333	-0.05076	--					184.667	72.6368	339.333	-2.21106
184.75	78.2759	339.5	1.83575	--					184.75	79.2271	339.5	-0.05076	--					184.75	72.6368	339.5	-2.21106
184.833	78.2759	339.667	1.83575	--					184.833	79.1787	339.667	-0.05076	--					184.833	72.5871	339.667	-2.21106
184.917	78.2266	339.833	1.83575	--					184.917	79.1787	339.833	-0.05076	--					184.917	72.5871	339.833	-2.21106
185	78.2266	340	1.83575	--					185	79.1304	340	-0.05076	--					185	72.5373	340	-2.21106
185.083	78.1773	340.167	1.83575	--					185.083	79.1304	340.167	-0.05076	--					185.083	72.5373	340.167	-2.21106
185.167	78.1773	340.333	1.83575	--					185.167	79.0821	340.333	-0.05076	--					185.167	72.4876	340.333	-2.21106
185.25	78.1281	340.5	1.83575	--					185.25	79.0821	340.5	-0.05076	--					185.25	72.4876	340.5	-2.21106
185.333	78.1281	340.667	1.83575	--					185.333	79.0338	340.667	-0.05076	--					185.333	72.4378	340.667	-2.21106
185.417	78.1281	340.833	1.83575	--					185.417	78.9855	340.833	-0.05076	--					185.417	72.4378	340.833	-2.21106
185.5	78.0788	341	1.83575	--					185.5	78.9855	341	-0.05076	--					185.5	72.4378	341	-2.21106
185.583	78.0788	341.167	1.83575	--					185.583	78.9372	341.167	-0.05076	--					185.583	72.3881	341.167	-2.21106
185.667	78.0296	341.333	1.83575	--					185.667	78.9372	341.333	-0.05076	--					185.667	72.3383	341.333	-2.21106
185.75	78.0296	341.5	1.78744	--					185.75	78.8889	341.5	-0.05076	--					185.75	72.3383	341.5	-2.21106
185.833	77.9803	341.667	1.78744	--					185.833	78.8889	341.667	-0.05076	--					185.833	72.3383	341.667	-2.21106
185.917	77.9803	341.833	1.78744	--					185.917	78.8889	341.833	-0.05076	--					185.917	72.2886	341.833	-2.21106
186	77.931	342	1.78744	--					186	78.8406	342	-0.05076	--					186	72.2886	342	-2.21106
186.083	77.931	342.167	1.78744	--					186.083	78.8406	342.167	-0.05076	--					186.083	72.2388	342.167	-2.21106
186.167	77.931	342.333	1.78744	--					186.167	78.8406	342.333	-0.05076	--					186.167	72.2388	342.333	-2.21106
186.25	77.8818	342.5	1.78744	--					186.25	78.7923	342.5	-0.05076	--					186.25	72.1891	342.5	-2.26131
186.333	77.8325	342.667	1.78744	--					186.333	78.7923	342.667	-0.05076	--					186.333	72.1891	342.667	-2.26131
186.417	77.8325	342.833	1.78744	--					186.417	78.744	342.833	-0.05076	--					186.417	72.1393	342.833	-2.26131
186.5	77.8325	343	1.78744	--					186.5	78.744	343	-0.05076	--					186.5	72.0896	343	-2.26131
186.583	77.7833	343.167	1.78744	--					186.583	78.6957	343.167	-0.05076	--					186.583	72.0896	343.167	-2.26131
186.667	77.7833	343.333	1.78744	--					186.667	78.6957	343.333	-0.05076	--					186.667	72.0398	343.333	-2.26131
186.75	77.734	343.5	1.78744	--					186.75	78.6957	343.5	-0.05076	--					186.75	72.0398	343.5	-2.26131
186.833	77.734	343.667	1.78744	--					186.833	78.6473	343.667	-0.05076	--					186.833	71.9901	343.667	-2.26131
186.917	77.6847	343.833	1.78744	--					186.917	78.6473	343.833	-0.05076	--					186.917	71.9901	343.833	-2.26131
187	77.6847	344	1.78744	--					187	78.599	344	-0.05076	--					187	71.9901	344	-2.26131
187.083	77.6355	344.167	1.78744	--					187.083	78.599	344.167	-0.05076	--					187.083	71.9403	344.167	-2.26131
187.167	77.6355	344.333	1.78744	--					187.167	78.5507	344.333	-0.05076	--					187.167	71.9403	344.333	-2.26131
187.25	77.5862	344.5	1.78744	--					187.25	78.5507	344.5	-0.05076	--					187.25	71.9403	344.5	-2.26131
187.333	77.5862	344.667	1.78744	--					187.333	78.5024	344.667	-0.05076	--					187.333	71.8905	344.667	-2.26131
187.417	77.5369	344.833	1.78744	--					187.417	78.4541	344.833	-0.05076	--					187.417	71.8905	344.833	-2.26131
187.5	77.5369	345	1.78744	--					187.5	78.4541	345	-0.05076	--					187.5	71.8408	345	-2.26131
187.583	77.4877	345.167	1.78744	--					187.583	78.4058	345.167	-0.05076	--					187.583	71.791	345.167	-2.26131
187.667	77.4877	345.333	1.78744	--					187.667	78.3575	345.333	-0.05076	--					187.667	71.791	345.333	-2.26131
187.75	77.4384	345.5	1.78744	--					187.75	78.3575	345.5	-0.05076	--					187.75	71.7413	345.5	-2.26131
187.833	77.4384	345.667	1.78744	--					187.833	78.3092	345.667	-0.05076	--					187.833	71.6915	345.667	-2.26131
187.917	77.3892	345.833	1.78744	--					187.917	78.3092	345.833	-0.05076	--					187.917	71.6915	345.833	-2.26131
188	77.3892	346	1.78744	--					188	78.3092	346	-0.05076	--					188	71.6418	346	-2.26131
188.083	77.3399	346.167	1.78744	--					188.083	78.2609	346.167	-0.05076	--					188.083	71.6418	346.167	-2.26131
188.167	77.3399	346.333	1.78744	--					188.167	78.2609	346.333	-0.05076	--					188.167	71.592	346.333	-2.26131
188.25	77.2906	346.5	1.78744	--					188.25	78.2126	346.5	-0.05076	--					188.25	71.592	346.5	-2.26131
188.333	77.2906	346.667	1.78744	--					188.333	78.2126	346.667	-0.05076	--					188.333	71.5423	346.667	-2.26131
188.417	77.2414	346.833	1.78744	--					188.417	78.1643	346.833	-0.05076	--					188.417	71.5423	346.833	-2.26131
188.5	77.1921	347	1.78744	--					188.5	78.1159	347	-0.05076	--					188.5	71.4925	347	-2.26131
188.583	77.1921	347.167	1.78744	--					188.583	78.1159	347.167	-0.05076	--					188.583	71.4925	347.167	-2.26131
188.667	77.1429	347.333	1.78744	--					188.667	78.0676	347.333	-0.05076	--					188.667	71.4925	347.333	-2.26131
188.75	77.1429	347.5	1.78744	--					188.75	78.0676	347.5	-0.05076	--					188.75	71.4428	347.5	-2.26131
188.833	77.0936	347.667	1.78744	--					188.833	78.0676	347.667	-0.05076	--					188.833	71.393	347.667	-2.26131
188.917	77.0936	347.833	1.78744	--					188.917	78.0193	347.833	-0.05076	--					188.917	71.393	347.833	-2.26131
189	77.0443	348	1.78744	--					189	78.0193	348	-0.05076	--					189	71.3433	348	-2.26131
189.083	77.0443	348.167	1.78744	--					189.083	77.971	348.167	-0.05076	--					189.083	71.3433	348.167	-2.26131
189.167	76.9951	348.333	1.78744	--					189.167	77.971	348.333	-0.05076	--					189.167	71.2935	348.333	-2.26131
189.25	76.9951	348.5	1.73913	--					189.25	77.9227	348.5	-0.05076	--					189.25	71.2438	348.5	-2.26131
189.333	76.9458	348.667	1.73913	--					189.333	77.8744	348.667	-0.05076	--					189.333	71.2438	348.667	-2.26131
189.417	76.9458	348.833	1.73913	--					189.417	77.8744	348.833	-0.05076	--					189.417	71.194	348.833	-2.26131
189.5	76.8966	349	1.73913	--					189.5	77.8261	349	-0.05076	--					189.5	71.194	349	-2.26131
189.583	76.8966	349.167	1.78744	--					189.583	77.8261	349.167	-0.05076	--					189.583	71.1443	349.167	-2.26131
189.667	76.8473	349.333	1.78744	--					189.667	77.7778	349.333	-0.10152	--					189.667	71.1443	349.333	-2.26131
189.75	76.8473	349.5	1.78744	--					189.75	77.7295	349.5	-0.10152	--					189.75	71.0945	349.5	-2.26131
189.833	76.798	349.667	1.78744	--					189.833	77.7295	349.667	-0.10152	--					189.833	71.0945	349.667	-2.26131
189.917	76.798	349.833	1.78744	--					189.917	77.6812	349.833	-0.10152	--					189.917	71.0448	349.833	-2.26131
190	76.7488	350	1.78744	--					190	77.6812	350	-0.10152	--					190	70.995	350	-2.26131
190.083	76.6995	350.167	1.78744	--					190.083	77.6329	350.167	-0.10152	--					190.083	70.995	350.167	-2.26131
190.167	76.6995	350.333	1.78744	--					190.167	77.6329	350.333	-0.10152	--					190.167	70.9453	350.333	-2.26131
190.25	76.6502	350.5	1.78744	--					190.25	77.5845	350.5	-0.10152	--					190.25	70.9453	350.5	-2.26131
190.333	76.6502	350.667	1.78744	--					190.333	77.5362	350.667	-0.10152	--					190.333	70.9453	350.667	-2.26131
190.417	76.601	350.833	1.78744	--					190.417	77.5362	350.833	-0.10152	--					190.417	70.8955	350.833	-2.26131
190.5	76.601	351	1.78744	--					190.5	77.4879	351	-0.10152	--					190.5	70.8458	351	-2.26131
190.583	76.5517	351.167	1.78744	--					190.583	77.4879	351.167	-0.10152	--					190.583	70.8458	351.167	-2.26131
190.667	76.5517	351.333	1.78744	--					190.667	77.4396	351.333	-0.10152	--					190.667	70.796	351.333	-2.26131
190.75	76.5025	351.5	1.78744	--					190.75	77.3913	351.5	-0.10152	--					190.75	70.7463	351.5	-2.26131
190.833	76.5025	351.667	1.78744	--					190.833	77.3913	351.667	-0.10152	--					190.833	70.7463	351.667	-2.26131
190.917	76.4532	351.833	1.78744	--					190.917	77.343	351.833	-0.10152	--					190.917	70.6965	351.833	-2.26131
191	76.4039	352	1.73913	--					191	77.343	352	-0.10152	--					191	70.6965	352	-2.26131
191.083	76.4039	352.167	1.73913	--					191.083	77.2947	352.167	-0.10152	--					191.083	70.6468	352.167	-2.26131
191.167	76.3547	352.333	1.73913	--					191.167	77.2464	352.333	-0.10152	--					191.167	70.597	352.333	-2.26131
191.25	76.3547	352.5	1.73913	--					191.25	77.2464	352.5	-0.10152	--					191.25	70.597	352.5	-2.26131
191.333	76.3054	352.667	1.73913	--					191.333	77.1981	352.667	-0.10152	--					191.333	70.5473	352.667	-2.26131
191.417	76.3054	352.833	1.73913	--					191.417	77.1981	352.833	-0.10152	--					191.417	70.5473	352.833	-2.26131
191.5	76.2562	353	1.73913	--					191.5	77.1498	353	-0.10152	--					191.5	70.4975	353	-2.26131
191.583	76.2562	353.167	1.73913	--					191.583	77.1014	353.167	-0.10152	--					191.583	70.4975	353.167	-2.26131
191.667	76.2069	353.333	1.73913	--					191.667	77.1014	353.333	-0.10152	--					191.667	70.4478	353.333	-2.26131
191.75	76.1576	353.5	1.73913	--					191.75	77.0531	353.5	-0.10152	--					191.75	70.398	353.5	-2.26131
191.833	76.1576	353.667	1.73913	--					191.833	77.0531	353.667	-0.10152	--					191.833	70.398	353.667	-2.26131
191.917	76.1084	353.833	1.73913	--					191.917	77.0048	353.833	-0.10152	--					191.917	70.3483	353.833	-2.26131
192	76.1084	354	1.73913	--					192	76.9565	354	-0.10152	--					192	70.2985	354	-2.26131
192.083	76.0591	354.167	1.73913	--					192.083	76.9565	354.167	-0.10152	--					192.083	70.2985	354.167	-2.26131
192.167	76.0099	354.333	1.73913	--					192.167	76.9082	354.333	-0.10152	--					192.167	70.2488	354.333	-2.26131
192.25	76.0099	354.5	1.73913	--					192.25	76.8599	354.5	-0.10152	--					192.25	70.2488	354.5	-2.26131
192.333	75.9606	354.667	1.73913	--					192.333	76.8599	354.667	-0.10152	--					192.333	70.199	354.667	-2.26131
192.417	75.9606	354.833	1.73913	--					192.417	76.8599	354.833	-0.10152	--					192.417	70.1493	354.833	-2.26131
192.5	75.9113	355	1.73913	--					192.5	76.8116	355	-0.10152	--					192.5	70.1493	355	-2.26131
192.583	75.8621	355.167	1.73913	--					192.583	76.8116	355.167	-0.10152	--					192.583	70.0995	355.167	-2.26131
192.667	75.8621	355.333	1.73913	--					192.667	76.7633	355.333	-0.10152	--					192.667	70.0995	355.333	-2.26131
192.75	75.8128	355.5	1.73913	--					192.75	76.715	355.5	-0.10152	--					192.75	70.0498	355.5	-2.26131
192.833	75.7635	355.667	1.73913	--					192.833	76.715	355.667	-0.10152	--					192.833	70	355.667	-2.26131
192.917	75.7635	355.833	1.73913	--					192.917	76.6667	355.833	-0.10152	--					192.917	70	355.833	-2.26131
193	75.7143	356	1.73913	--					193	76.6184	356	-0.10152	--					193	69.9502	356	-2.26131
193.083	75.7143	356.167	1.73913	--					193.083	76.6184	356.167	-0.10152	--					193.083	69.9005	356.167	-2.26131
193.167	75.665	356.333	1.73913	--					193.167	76.5701	356.333	-0.10152	--					193.167	69.9005	356.333	-2.26131
193.25	75.6158	356.5	1.73913	--					193.25	76.5217	356.5	-0.10152	--					193.25	69.8507	356.5	-2.26131
193.333	75.6158	356.667	1.73913	--					193.333	76.5217	356.667	-0.10152	--					193.333	69.801	356.667	-2.26131
193.417	75.5665	356.833	1.73913	--					193.417	76.4734	356.833	-0.10152	--					193.417	69.801	356.833	-2.31156
193.5	75.5172	357	1.73913	--					193.5	76.4251	357	-0.10152	--					193.5	69.7512	357	-2.31156
193.583	75.5172	357.167	1.73913	--					193.583	76.4251	357.167	-0.10152	--					193.583	69.7015	357.167	-2.31156
193.667	75.468	357.333	1.73913	--					193.667	76.3768	357.333	-0.10152	--					193.667	69.7015	357.333	-2.31156
193.75	75.4187	357.5	1.73913	--					193.75	76.3768	357.5	-0.10152	--					193.75	69.6517	357.5	-2.31156
193.833	75.4187	357.667	1.73913	--					193.833	76.3285	357.667	-0.10152	--					193.833	69.602	357.667	-2.31156
193.917	75.3695	357.833	1.73913	--					193.917	76.2802	357.833	-0.10152	--					193.917	69.602	357.833	-2.31156
194	75.3695	358	1.73913	--					194	76.2802	358	-0.10152	--					194	69.5522	358	-2.31156
194.083	75.3202	358.167	1.73913	--					194.083	76.2319	358.167	-0.10152	--					194.083	69.5025	358.167	-2.31156
194.167	75.2709	358.333	1.73913	--					194.167	76.1836	358.333	-0.10152	--					194.167	69.5025	358.333	-2.31156
194.25	75.2709	358.5	1.73913	--					194.25	76.1353	358.5	-0.10152	--					194.25	69.4527	358.5	-2.31156
194.333	75.2217	358.667	1.73913	--					194.333	76.1353	358.667	-0.10152	--					194.333	69.403	358.667	-2.31156
194.417	75.1724	358.833	1.73913	--					194.417	76.087	358.833	-0.10152	--					194.417	69.403	358.833	-2.31156
194.5	75.1724	359	1.73913	--					194.5	76.0387	359	-0.10152	--					194.5	69.3532	359	-2.31156
194.583	75.1232	359.167	1.73913	--					194.583	76.0387	359.167	-0.10152	--					194.583	69.3035	359.167	-2.31156
194.667	75.0739	359.333	1.69082	--					194.667	75.9903	359.333	-0.10152	--					194.667	69.3035	359.333	-2.31156
194.75	75.0739	359.5	1.69082	--					194.75	75.942	359.5	-0.10152	--					194.75	69.2537	359.5	-2.31156
194.833	75.0246	359.667	1.69082	--					194.833	75.942	359.667	-0.10152	--					194.833	69.204	359.667	-2.31156
194.917	74.9754	359.833	1.69082	--					194.917	75.8937	359.833	-0.10152	--					194.917	69.204	359.833	-2.31156
195	74.9754	360	1.69082	--					195	75.8454	360	-0.10152	--					195	69.1542	360	-2.31156
195.083	74.9261	360.167	1.69082	--					195.083	75.8454	360.167	-0.15228	--					195.083	69.1045	360.167	-2.31156
195.167	74.8768	360.333	1.69082	--					195.167	75.7971	360.333	-0.15228	--					195.167	69.1045	360.333	-2.31156
195.25	74.8768	360.5	1.69082	--					195.25	75.7488	360.5	-0.15228	--					195.25	69.0547	360.5	-2.31156
195.333	74.8276	360.667	1.69082	--					195.333	75.7488	360.667	-0.15228	--					195.333	69.005	360.667	-2.31156
195.417	74.7783	360.833	1.69082	--					195.417	75.7005	360.833	-0.15228	--					195.417	68.9552	360.833	-2.31156
195.5	74.7291	361	1.69082	--					195.5	75.6522	361	-0.15228	--					195.5	68.9552	361	-2.31156
195.583	74.7291	361.167	1.69082	--					195.583	75.6039	361.167	-0.15228	--					195.583	68.9055	361.167	-2.31156
195.667	74.6798	361.333	1.69082	--					195.667	75.6039	361.333	-0.15228	--					195.667	68.8557	361.333	-2.31156
195.75	74.6305	361.5	1.69082	--					195.75	75.5556	361.5	-0.15228	--					195.75	68.8557	361.5	-2.31156
195.833	74.6305	361.667	1.69082	--					195.833	75.5072	361.667	-0.15228	--					195.833	68.806	361.667	-2.31156
195.917	74.5813	361.833	1.69082	--					195.917	75.5072	361.833	-0.15228	--					195.917	68.7562	361.833	-2.31156
196	74.532	362	1.69082	--					196	75.4589	362	-0.15228	--					196	68.7562	362	-2.31156
196.083	74.532	362.167	1.69082	--					196.083	75.4106	362.167	-0.15228	--					196.083	68.7065	362.167	-2.31156
196.167	74.4828	362.333	1.69082	--					196.167	75.3623	362.333	-0.15228	--					196.167	68.6567	362.333	-2.31156
196.25	74.4335	362.5	1.69082	--					196.25	75.3623	362.5	-0.15228	--					196.25	68.607	362.5	-2.31156
196.333	74.4335	362.667	1.69082	--					196.333	75.314	362.667	-0.15228	--					196.333	68.607	362.667	-2.31156
196.417	74.3842	362.833	1.69082	--					196.417	75.2657	362.833	-0.15228	--					196.417	68.5572	362.833	-2.31156
196.5	74.335	363	1.69082	--					196.5	75.2174	363	-0.15228	--					196.5	68.5075	363	-2.31156
[truncated: 385 more rows]
