# Supplementary material for: Effect of internal phase particle size on properties of site mixed emulsion explosive at plateau environment
Source: Sci Rep. 2024 Apr 12;14:8549. doi: 10.1038/s41598-024-59215-z (PMC11014911; doi:10.1038/s41598-024-59215-z)
Supplement: Supplementary file 1 — Supplementary Information. [file 41598_2024_59215_MOESM1_ESM.zip › Viscosity-temperature curve.xls]

## Sheet: Sheet1
T/℃	1200r/min viscosity/mPa·s	1400r/min viscosity/mPa·s	1600r/min viscosity/mPa·s
55	51978	67104	74662
54.5	52128	67449	74731
54	52273	67787	74832
53.5	52413	68119	74965
53	52547	68443	75130
52.5	52676	68760	75326
52	52799	69071	75554
51.5	52918	69375	75813
51	52951	69554	76174
50.5	53003	69801	76536
50	53100	70057	76883
49.5	53248	70418	77246
49	53436	70804	77581
48.5	53668	71215	77901
48	53927	71655	78223
47.5	54208	72092	78512
47	54487	72435	78768
46.5	54771	72839	78992
46	55038	73315	79253
45.5	55262	73829	79601
45	55505	74391	79905
44.5	55763	74940	80230
44	56009	75500	80516
43.5	56256	76113	80819
43	56566	76717	81161
42.5	56903	77314	81553
42	57227	77824	81971
41.5	57594	78286	82429
41	57993	78639	82895
40.5	58416	78877	83350
40	58843	79052	83781
39.5	59266	79333	84257
39	59675	79503	84803
38.5	60039	79834	85397
38	60372	80257	85967
37.5	60702	80730	86573
37	60989	81289	87163
36.5	61275	81895	87790
36	61581	82473	88467
35.5	61855	83065	89101
35	62087	83628	89766
34.5	62351	84151	90410
34	62627	84578	90993
33.5	62896	85022	91577
33	63138	85458	92172
32.5	63369	85871	92760
32	63589	86260	93342
31.5	63798	86624	93918
31	63997	86966	94488
30.5	64185	87283	95051
30	64362	87576	95608
